# Supplementary material for: The non-coding snRNA 7SK controls transcriptional termination, poising, and bidirectionality in embryonic stem cells
Source: Genome Biol. 2013 Sep 17;14(9):R98. doi: 10.1186/gb-2013-14-9-r98 (PMC4053805; doi:10.1186/gb-2013-14-9-r98)
Supplement: Additional file 3: Table S1 — Genes with altered expression after 7SK knockdown with two different antisense oligos. [file gb-2013-14-9-r98-S3.xls]

## Sheet: Table S1
Table S1. Genes with altered expression following 7SK knock-down with two different antisense oligos.
Listed are genes with mean absolute fold change larger than 1.5 and statistically significant difference in expression (FDR 5%) for each of the two antisense oligos ASO94 (7SK 5' ASO) and ASO276 (7SK 3' ASO) compared to the scrambled control ASO. Gene identifiers refer to Ensembl version 66 and genomic coordinates to assembly NCBIM37 (mm9). Normalized RNA-seq read counts are listed in columns N-S.
Gene ID	Gene symbol	Type	Chr.	Start	End	Exonic size	Strand	Log2 fold change	P-val. ASO94	P-val. ASO276	FDR-adusted P-val. ASO94	FDR-adjusted P-val. ASO276	Control (replicate 1)	ASO94 (replicate 1)	ASO276 (replicate 1)	Control (replicate 2)	ASO94 (replicate 2)	ASO276 (replicate 2)
ENSMUSG00000020135	Apc2	protein_coding	chr10	79758722	79781008	11281	+	3.14734	1.64097e-51	6.17722e-88	1.20587e-47	9.31155e-84	34.6472	226.167	414.929	26.0825	192.656	312.914
ENSMUSG00000065037	7SK	other RNA	chr9	78023110	78023440	331	-	-1.52389	2.21182e-74	2.13291e-05	3.25071e-70	0.000711316	62659.2	22230.1	21630.9	66912.1	23327.3	22913.9
ENSMUSG00000085779	2310050B05Rik	antisense	chr10	80657354	80673622	4375	+	2.92384	1.63189e-20	9.17121e-31	3.42627e-17	4.60823e-27	9.39586	80.6487	145.731	10.433	49.2503	76.819
ENSMUSG00000020437	Myo1g	protein_coding	chr11	6406551	6420968	6957	-	2.11863	2.80637e-16	4.35324e-34	2.42619e-13	3.28103e-30	25.8386	94.6746	246.933	50.4262	137.611	205.086
ENSMUSG00000048878	Hexim1	protein_coding	chr11	102977639	102981039	3401	+	0.901696	1.36926e-35	1.98552e-10	6.70799e-32	3.18402e-08	581.956	1163.27	1046.43	692.056	1297.89	1254.48
ENSMUSG00000034796	Cpne7	protein_coding	chr8	125641274	125659082	5268	+	2.65898	9.56804e-15	1.98736e-28	7.03108e-12	7.48936e-25	10.5703	64.8696	135.611	12.1718	47.8017	83.1619
ENSMUSG00000014773	Dll1	protein_coding	chr17	15504318	15513836	4219	-	1.38381	1.26804e-16	7.80143e-21	1.24243e-13	1.30665e-17	73.4051	230.55	257.053	123.457	227.42	290.362
ENSMUSG00000075014	Gm10800	protein_coding	chr2	98506704	98507458	660	-	3.67171	1.79785e-18	3.22045e-18	3.30288e-15	3.4675e-15	5.87241	53.4736	70.8415	1.73884	49.2503	46.5143
ENSMUSG00000054161	Fam83e	protein_coding	chr7	52976582	52984862	3843	+	1.89978	4.31729e-12	1.58543e-24	1.35003e-09	4.77976e-21	23.4896	78.0189	174.068	39.9932	97.052	143.067
ENSMUSG00000078588	Ccdc24	protein_coding	chr4	117539129	117545162	4491	-	2.42079	4.91563e-14	3.39766e-22	2.8898e-11	8.53605e-19	12.3321	74.5124	97.154	12.1718	36.2134	90.9142
ENSMUSG00000036110	Slc17a2	protein_coding	chr13	23898862	23917049	5956	+	4.71067	1.08528e-13	5.13496e-21	5.90754e-11	9.67555e-18	0.587241	31.5582	66.7934	0	17.3825	28.1905
ENSMUSG00000006574	Slc4a1	protein_coding	chr11	102210138	102227517	4891	-	3.4894	1.33149e-08	4.07011e-22	1.54086e-06	8.7647e-19	1.17448	26.2985	76.9136	3.47767	15.9339	40.8762
ENSMUSG00000039810	Zc3h10	protein_coding	chr10	127979019	127984830	4384	-	0.900219	9.83133e-16	5.75454e-15	8.02728e-13	3.77148e-12	276.003	470.743	639.597	307.774	506.988	577.2
ENSMUSG00000053706	B430305J03Rik	protein_coding	chr3	61166172	61169873	3702	-	1.51101	3.58572e-17	6.23984e-13	3.8174e-14	2.04477e-10	46.392	134.122	139.659	43.4709	128.92	117.695
ENSMUSG00000087382	1300015D01Rik	antisense	chr2	172936319	172958705	5098	+	4.15754	3.71756e-10	4.19317e-18	7.28493e-08	4.21386e-15	1.76172	29.805	58.6972	0	11.5883	32.419
ENSMUSG00000034949	Zfr2	protein_coding	chr10	80695900	80714868	7492	+	3.29361	1.4834e-08	1.49655e-19	1.66424e-06	2.2559e-16	7.04689	31.5582	76.9136	1.73884	31.8678	52.8571
ENSMUSG00000052684	Jun	protein_coding	chr4	94715725	94718913	3189	-	0.808624	1.03366e-13	2.27005e-14	5.84296e-11	1.31611e-11	431.622	690.774	910.819	346.028	506.988	661.066
ENSMUSG00000055707	Klhl26	protein_coding	chr8	72974127	73000842	3069	-	-0.890603	3.67661e-22	3.49578e-05	9.00585e-19	0.0010865	359.979	170.064	261.101	373.85	154.994	220.59
ENSMUSG00000045761	Fam179a	protein_coding	chr17	72022601	72079009	5624	+	3.42973	1.66797e-08	1.99354e-17	1.84317e-06	1.87817e-14	2.93621	24.5453	52.6251	1.73884	21.7281	49.3333
ENSMUSG00000026452	Syt2	protein_coding	chr1	136605877	136649726	6879	+	2.92793	9.20812e-12	6.47846e-14	2.76187e-09	3.08112e-11	6.45965	41.201	58.6972	3.47767	33.3164	42.2857
ENSMUSG00000013338	Fer1l4	protein_coding	chr2	155844875	155878683	6896	-	2.78713	3.77909e-07	1.71184e-18	2.53613e-05	2.15036e-15	3.52345	28.9283	76.9136	5.21651	17.3825	40.8762
ENSMUSG00000024846	Cst6	protein_coding	chr19	5344705	5349574	3951	-	3.47708	2.79531e-09	4.27717e-16	4.19211e-07	3.22371e-13	2.34896	24.5453	52.6251	1.73884	23.1766	38.0571
ENSMUSG00000028789	Adc	protein_coding	chr4	128607477	128639686	4024	-	-0.914353	1.91888e-17	8.55397e-08	2.5638e-14	6.08219e-06	379.945	174.447	176.092	319.946	176.722	213.543
ENSMUSG00000033768	Nrxn2	protein_coding	chr19	6418731	6544169	13816	+	1.55538	8.68728e-07	2.38393e-18	5.06654e-05	2.76426e-15	27.6003	68.3761	180.14	36.5155	66.6327	100.076
ENSMUSG00000035530	Eif1	protein_coding	chr11	100181199	100183410	2098	+	0.808641	1.67001e-13	1.42604e-11	8.4635e-11	3.30709e-09	212.581	348.893	400.76	272.997	463.532	492.628
ENSMUSG00000050677	Ccdc96	protein_coding	chr5	36827237	36830820	3584	+	2.40537	4.92756e-11	8.67175e-14	1.27053e-08	3.84465e-11	10.5703	54.3502	62.7453	6.95534	30.4193	59.2
ENSMUSG00000015597	Zfp318	protein_coding	chr17	46520680	46557869	8597	+	-1.10811	1.44651e-15	3.6976e-09	1.11891e-12	4.03896e-07	224.913	81.5253	97.154	217.354	111.537	122.629
ENSMUSG00000003545	Fosb	protein_coding	chr7	19888070	19895394	3751	-	1.32011	2.829e-05	2.97489e-19	0.000871653	4.07668e-16	44.6303	83.2786	190.26	36.5155	62.2871	110.648
ENSMUSG00000038418	Egr1	protein_coding	chr18	35019477	35024638	4484	+	1.27147	2.3379e-07	1.26457e-16	1.73536e-05	1.05901e-13	45.2176	92.9214	157.875	59.1204	108.64	159.276
ENSMUSG00000031450	Grk1	protein_coding	chr8	13405081	13421945	7425	+	2.39374	6.98532e-07	1.42242e-16	4.31358e-05	1.12851e-13	8.80862	34.188	95.13	5.21651	24.6251	31.7143
ENSMUSG00000056529	Ptafr	protein_coding	chr4	132119982	132138598	3637	+	3.51198	7.62613e-10	2.18643e-13	1.38372e-07	8.23955e-11	1.76172	20.1622	44.5289	1.73884	31.8678	29.6
ENSMUSG00000044177	Wfikkn2	protein_coding	chr11	94097270	94107319	3827	-	2.66355	1.62818e-07	4.12556e-15	1.3148e-05	2.82676e-12	4.69793	28.9283	58.6972	5.21651	23.1766	45.8095
ENSMUSG00000086429	Gt(ROSA)26Sor	non_coding	chr6	113017422	113027327	1695	-	1.35368	6.64185e-11	1.0507e-11	1.60025e-08	2.55457e-09	46.392	100.811	131.563	45.2097	127.471	116.99
ENSMUSG00000042286	Stab1	protein_coding	chr14	31952199	31981827	10288	-	2.70829	1.25438e-07	1.90379e-14	1.05952e-05	1.14791e-11	8.80862	31.5582	68.8174	3.47767	34.7649	42.2857
ENSMUSG00000003341	Atp8b3	protein_coding	chr10	79982330	80001869	4711	-	1.9196	8.98543e-09	4.56478e-13	1.05647e-06	1.56385e-10	11.7448	44.7074	85.0098	20.866	57.9415	67.6571
ENSMUSG00000020080	Hkdc1	protein_coding	chr10	61845885	61885239	5132	-	2.51038	4.81518e-06	2.95189e-15	0.000205127	2.1189e-12	3.52345	24.5453	85.0098	6.95534	20.2795	28.1905
ENSMUSG00000048895	Cdk5r1	protein_coding	chr11	80290548	80294681	4134	+	1.32858	3.06797e-07	6.54078e-14	2.1665e-05	3.08112e-11	33.4727	85.9084	125.491	46.9486	76.7725	126.152
ENSMUSG00000091050	9330020H09Rik	antisense	chr15	98397755	98400014	2147	+	1.46719	1.86889e-12	1.07444e-08	6.69928e-10	1.06554e-06	31.711	93.798	78.9377	27.8214	75.324	88.8
ENSMUSG00000055323	Gm9967	protein_coding	chr7	133918479	133920332	1854	-	2.24569	2.42582e-07	8.45029e-14	1.77374e-05	3.84465e-11	6.45965	33.3114	70.8415	10.433	30.4193	46.5143
ENSMUSG00000029385	Ccng2	protein_coding	chr5	93696283	93705257	5458	+	1.01444	3.84189e-06	6.03759e-15	0.000167054	3.79211e-12	89.2606	151.655	222.645	69.5534	111.537	174.781
ENSMUSG00000039989	Cbx4	protein_coding	chr11	118938887	118947535	5210	-	1.90462	1.02932e-07	3.17397e-13	8.89876e-06	1.13915e-10	17.03	49.0905	89.0579	12.1718	43.4561	54.2666
ENSMUSG00000033327	Tnxb	protein_coding	chr17	34807480	34856760	12533	+	2.20469	1.22476e-06	2.73261e-14	6.56947e-05	1.52561e-11	7.63413	33.3114	72.8655	8.69418	26.0737	45.1047
ENSMUSG00000047787	Flrt1	protein_coding	chr19	7166504	7180219	5859	-	2.78044	3.19299e-07	1.364e-13	2.23464e-05	5.557e-11	4.11069	32.4348	60.7213	1.73884	7.24269	24.6667
ENSMUSG00000041073	Nacad	protein_coding	chr11	6497826	6506056	4892	-	2.14489	2.13235e-07	3.46703e-13	1.63224e-05	1.21539e-10	8.80862	35.9413	52.6251	10.433	33.3164	69.7714
ENSMUSG00000036040	Adamtsl2	protein_coding	chr2	26934899	26964501	7993	+	4.01793	7.82336e-07	2.1726e-13	4.72047e-05	8.23955e-11	0.587241	13.1492	38.4568	0	13.0368	21.1428
ENSMUSG00000036655	Colec11	protein_coding	chr12	29279038	29308155	1383	-	4.07955	1.2532e-07	1.4491e-12	1.05952e-05	4.4217e-10	0.587241	14.0259	34.4087	0	15.9339	21.8476
ENSMUSG00000028410	Dnaja1	protein_coding	chr4	40669183	40684182	8629	+	0.725006	8.90611e-13	2.42995e-07	3.7398e-10	1.5326e-05	203.773	335.744	303.606	210.399	369.377	367.181
ENSMUSG00000089953	Gm757	protein_coding	chr2	25089996	25092307	2021	-	3.1665	4.78842e-09	4.56897e-11	6.39776e-07	9.18303e-09	1.17448	24.5453	34.4087	3.47767	20.2795	31.0095
ENSMUSG00000057706	Mex3b	protein_coding	chr7	90015843	90020073	3403	+	1.10009	6.51496e-11	5.19052e-09	1.59584e-08	5.396e-07	56.9624	145.518	147.755	67.8146	120.229	126.152
ENSMUSG00000031398	Plxna3	protein_coding	chrX	71574405	71590028	7880	+	1.08898	1.41364e-05	4.12595e-14	0.000502396	2.14464e-11	61.6603	101.688	170.02	57.3816	105.743	145.181
ENSMUSG00000059970	Hspa2	protein_coding	chr12	77505163	77507921	2520	+	1.02496	6.01296e-13	1.03268e-06	2.67795e-10	5.31286e-05	67.5327	147.272	121.443	74.7699	172.376	145.886
ENSMUSG00000025422	Agap2	protein_coding	chr10	126515963	126530225	5633	+	2.13669	5.67641e-07	1.46667e-12	3.64307e-05	4.4217e-10	10.5703	40.3244	64.7694	6.95534	23.1766	47.219
ENSMUSG00000038517	Tbkbp1	protein_coding	chr11	96997485	97012809	3975	-	1.49298	1.72535e-07	5.31133e-12	1.37068e-05	1.40461e-09	24.0769	65.7462	91.0819	26.0825	53.5959	85.2762
ENSMUSG00000032596	Uba7	protein_coding	chr9	107877836	107886391	6692	+	2.69028	4.29982e-09	2.2876e-10	6.01852e-07	3.59201e-08	2.34896	28.0517	42.5049	8.69418	34.7649	39.4666
ENSMUSG00000064147	Rab44	protein_coding	chr17	29272001	29285925	4109	+	3.56241	1.06431e-05	9.71092e-14	0.00039701	4.18235e-11	5.28517	21.9154	58.6972	0	17.3825	29.6
ENSMUSG00000087028	Gm13387	lincRNA	chr2	24978123	25000916	2881	-	3.27704	3.54255e-09	2.9795e-10	5.1044e-07	4.36049e-08	0.587241	24.5453	32.3847	3.47767	18.831	25.3714
ENSMUSG00000063239	Grm4	protein_coding	chr17	27559332	27650286	5318	-	2.52539	5.32248e-08	2.13493e-11	4.98246e-06	4.73265e-09	5.28517	28.9283	50.6011	5.21651	28.9708	35.2381
ENSMUSG00000026628	Atf3	protein_coding	chr1	192994175	193007219	1984	-	0.768617	3.8755e-08	3.20235e-11	3.74725e-06	6.62786e-09	186.155	305.939	348.135	114.763	166.582	219.181
ENSMUSG00000045777	6330512M04Rik	protein_coding	chr7	149511742	149559658	4789	-	2.73527	1.57601e-06	9.54633e-13	8.01475e-05	2.99795e-10	2.34896	23.6686	62.7453	3.47767	13.0368	19.0286
ENSMUSG00000070576	Mn1	protein_coding	chr5	111846382	111886053	6940	+	1.35062	1.04992e-06	1.69922e-12	5.82287e-05	4.95552e-10	35.8217	68.3761	109.298	34.7767	85.4637	109.943
ENSMUSG00000073408	Dpcr1	protein_coding	chr17	35772697	35780640	2611	-	3.83688	1.44845e-09	1.5762e-09	2.41907e-07	1.94751e-07	1.76172	22.792	30.3606	0	20.2795	19.0286
ENSMUSG00000079620	Muc4	protein_coding	chr16	32735972	32782477	11757	+	3.77513	8.53416e-06	2.7494e-13	0.00033007	1.01084e-10	1.17448	13.1492	42.5049	0	11.5883	20.4381
ENSMUSG00000085462	5031434O11Rik	lincRNA	chr3	51363679	51371039	3754	+	3.74783	1.07852e-06	2.33873e-12	5.9367e-05	6.52851e-10	2.34896	17.5323	44.5289	0	17.3825	22.5524
ENSMUSG00000059213	Ddn	protein_coding	chr15	98634213	98638356	3740	-	2.68333	1.86565e-06	1.86456e-12	9.07928e-05	5.3031e-10	4.11069	22.792	50.6011	3.47767	20.2795	33.1238
ENSMUSG00000026107	Obfc2a	protein_coding	chr1	51526342	51535243	2828	-	0.615549	1.4356e-12	2.85419e-06	5.55236e-10	0.000127813	314.174	492.659	455.41	297.341	466.429	461.619
ENSMUSG00000055148	Klf2	protein_coding	chr8	74842932	74845555	1847	+	0.709018	2.36247e-09	1.91871e-09	3.61679e-07	2.27738e-07	278.94	391.848	449.337	255.609	441.804	469.371
ENSMUSG00000026418	Tnni1	protein_coding	chr1	137679642	137707566	1708	+	3.65105	5.93109e-09	8.86026e-10	7.45036e-07	1.21418e-07	1.76172	25.4219	38.4568	0	13.0368	11.9809
ENSMUSG00000092274	Neat1	non_coding	chr19	5824708	5845478	20771	-	0.60801	4.78668e-11	1.12593e-07	1.25625e-08	7.67974e-06	825.074	1163.27	1256.93	641.63	896.645	1155.81
ENSMUSG00000006711	D130043K22Rik	protein_coding	chr13	24937004	24993139	5276	+	2.61754	3.57468e-05	1.79689e-13	0.00105496	7.12799e-11	3.52345	16.6557	66.7934	3.47767	20.2795	21.8476
ENSMUSG00000071656	Lrrn4cl	protein_coding	chr19	8925275	8928399	2583	+	1.63994	9.25969e-07	8.40484e-12	5.29532e-05	2.14737e-09	20.5534	60.4865	95.13	12.1718	26.0737	46.5143
ENSMUSG00000010021	Kif19a	protein_coding	chr11	114626702	114652053	4068	+	2.85185	0.000359163	3.2148e-14	0.00655729	1.73071e-11	3.52345	14.9025	52.6251	1.73884	13.0368	33.8286
ENSMUSG00000002908	Kcnn1	protein_coding	chr8	73365948	73380907	4049	-	1.63546	1.95583e-05	7.20601e-13	0.000645952	2.31114e-10	19.379	46.4607	107.274	13.9107	34.7649	45.8095
ENSMUSG00000085408	C530005A16Rik	lincRNA	chr4	116262338	116270235	2436	-	1.79416	1.83525e-06	8.93259e-12	8.96104e-05	2.24416e-09	15.8555	44.7074	78.9377	12.1718	36.2134	51.4476
ENSMUSG00000033967	2310014L17Rik	protein_coding	chr7	13512765	13516421	3239	+	1.22639	3.33739e-09	5.14512e-09	4.85639e-07	5.38594e-07	37.5834	90.2915	141.683	60.8592	120.229	107.124
ENSMUSG00000038199	4931409K22Rik	protein_coding	chr5	24049252	24061287	2670	-	3.17992	5.37398e-07	3.20973e-11	3.4641e-05	6.62786e-09	1.17448	21.0388	32.3847	1.73884	10.1398	28.1905
ENSMUSG00000020108	Ddit4	protein_coding	chr10	59412423	59414518	1685	-	0.589933	2.28305e-10	7.86609e-08	4.66028e-08	5.75599e-06	523.232	713.566	823.785	558.166	815.527	915.485
ENSMUSG00000051674	Dcun1d4	protein_coding	chr5	73872241	73952033	5803	+	0.882657	2.2636e-07	8.05236e-11	1.70606e-05	1.48026e-08	98.0693	164.804	190.26	104.33	175.273	224.114
ENSMUSG00000032743	D430042O09Rik	protein_coding	chr7	132851390	133018311	7342	+	-0.978332	2.92053e-12	7.3133e-06	9.98211e-10	0.000287835	186.155	83.2786	87.0338	166.928	79.6696	108.533
ENSMUSG00000036478	Btg1	protein_coding	chr10	96079635	96085447	5010	+	0.766266	8.58653e-07	2.77797e-11	5.06519e-05	5.98216e-09	129.78	209.511	248.957	149.54	215.832	283.314
ENSMUSG00000009588	St6galnac1	protein_coding	chr11	116600308	116636821	2652	-	3.55693	2.0571e-07	1.26007e-10	1.59122e-05	2.18326e-08	0	14.9025	34.4087	1.73884	14.4854	15.5048
ENSMUSG00000020890	Gucy2e	protein_coding	chr11	69031619	69050538	9197	-	2.55311	1.00109e-07	3.30635e-10	8.75776e-06	4.7923e-08	3.52345	27.1751	48.577	5.21651	23.1766	26.7809
ENSMUSG00000047419	Cmya5	protein_coding	chr13	93810668	93914679	11850	-	1.92996	4.58555e-08	1.12759e-09	4.34799e-06	1.47802e-07	8.22138	49.0905	70.8415	10.433	20.2795	29.6
ENSMUSG00000036770	4933433C11Rik	protein_coding	chr2	25067727	25070157	1945	-	2.38285	2.95827e-08	1.87014e-09	3.03861e-06	2.23734e-07	6.45965	31.5582	46.553	5.21651	30.4193	31.7143
ENSMUSG00000022779	Top3b	protein_coding	chr16	16870829	16893083	8340	+	-0.688703	0.000531226	1.047e-13	0.00892277	4.38403e-11	877.338	702.17	368.376	759.871	627.217	404.533
ENSMUSG00000049897	Gm711	protein_coding	chr2	26789567	26809016	2191	+	2.95675	1.23792e-06	6.04113e-11	6.6111e-05	1.1383e-08	1.76172	22.792	38.4568	1.73884	8.69123	21.8476
ENSMUSG00000078586	Gm11735	pseudogene	chr11	116600376	116611147	1581	-	3.94313	7.64343e-07	1.17548e-10	4.66122e-05	2.06037e-08	0	11.396	22.2645	0	8.69123	19.0286
ENSMUSG00000027513	Pck1	protein_coding	chr2	172978549	172984774	3429	+	3.79148	3.42815e-07	2.71608e-10	2.34342e-05	4.05369e-08	0.587241	15.7791	30.3606	0	10.1398	14.8
ENSMUSG00000021057	Akap5	protein_coding	chr12	77425878	77435140	6824	+	1.24932	1.19543e-05	8.2742e-12	0.000440965	2.14737e-09	55.7879	89.4149	155.851	33.0379	91.2579	90.2095
ENSMUSG00000038894	Irs2	protein_coding	chr8	10986980	11008458	4024	-	0.683639	2.01005e-09	5.09835e-08	3.14274e-07	3.96147e-06	298.906	441.815	465.53	175.622	288.259	311.505
ENSMUSG00000018507	Trpv2	protein_coding	chr11	62387988	62414017	4485	+	1.32627	0.000214374	5.4676e-13	0.00431225	1.83152e-10	27.6003	51.7204	117.394	29.5602	56.493	83.1619
ENSMUSG00000087580	Gm16869	lincRNA	chr9	3000282	3038313	2692	-	2.05404	9.37347e-10	1.36596e-07	1.60188e-07	9.07068e-06	15.8555	56.1035	44.5289	6.95534	36.2134	54.2666
ENSMUSG00000020908	Myh3	protein_coding	chr11	66891802	66915793	6150	+	1.39895	9.47458e-06	1.39768e-11	0.000358886	3.29198e-09	19.9662	53.4736	91.0819	39.9932	66.6327	104.305
ENSMUSG00000086481	Gm11707	lincRNA	chr11	106833372	106834404	490	-	3.92454	3.25629e-06	4.46866e-11	0.000145023	9.10278e-09	0	8.76617	24.2885	0	10.1398	18.3238
ENSMUSG00000021250	Fos	protein_coding	chr12	86814840	86818223	2352	+	0.864763	1.05967e-06	1.58044e-10	5.85485e-05	2.61797e-08	112.75	227.92	323.847	198.227	244.803	307.981
ENSMUSG00000022353	Mtss1	protein_coding	chr15	58772799	58913581	5239	-	-0.639804	7.86565e-10	2.4882e-07	1.4021e-07	1.5628e-05	724.656	494.412	390.64	721.617	502.643	476.419
ENSMUSG00000018774	Cd68	protein_coding	chr11	69477715	69479655	1257	-	0.911	6.9319e-09	2.9104e-08	8.48985e-07	2.49269e-06	75.7541	156.038	172.044	107.808	173.825	182.533
ENSMUSG00000020447	Npc1l1	protein_coding	chr11	6111016	6130146	4467	-	1.78043	5.84105e-07	3.55302e-10	3.70163e-05	5.05267e-08	10.5703	47.3373	64.7694	15.6495	30.4193	50.7428
ENSMUSG00000050708	Ftl1	protein_coding	chr7	52713314	52715254	1340	-	0.881111	8.56367e-07	2.46054e-10	5.06519e-05	3.79942e-08	86.9117	174.447	188.236	93.8971	127.471	186.762
ENSMUSG00000022416	Cacna1i	protein_coding	chr15	80117668	80228709	9862	+	2.80741	9.01011e-07	2.57351e-10	5.21345e-05	3.87931e-08	1.76172	20.1622	44.5289	3.47767	17.3825	19.7333
ENSMUSG00000022528	Hes1	protein_coding	chr16	30064470	30067882	2037	+	0.680565	1.31769e-10	2.44928e-06	2.93425e-08	0.000111542	166.189	313.829	238.837	172.145	249.149	291.771
ENSMUSG00000039106	Htr5a	protein_coding	chr5	28168487	28181626	5576	+	3.88324	7.40719e-06	4.73273e-11	0.000300699	9.387e-09	0	7.01293	26.3126	0	11.5883	16.2095
ENSMUSG00000091844	Gm8251	protein_coding	chr1	44112797	44118781	5985	-	1.746	3.89147e-07	9.44398e-10	2.58792e-05	1.27106e-07	12.9193	48.2139	72.8655	12.1718	28.9708	38.0571
ENSMUSG00000091244	Gm17690	lincRNA	chr3	95971387	95976337	3467	-	1.29659	4.73167e-09	8.39088e-08	6.39776e-07	6.02306e-06	28.7748	88.5383	125.491	39.9932	70.9784	65.5428
ENSMUSG00000085755	Gm13496	antisense	chr2	38852233	38853778	1165	-	2.62118	1.80418e-07	3.35827e-09	1.41043e-05	3.69508e-07	4.69793	25.4219	32.3847	3.47767	26.0737	38.0571
ENSMUSG00000091994	E130317F20Rik	lincRNA	chr10	79314126	79317701	3265	-	1.0686	3.83137e-06	1.87111e-10	0.000167054	3.06577e-08	42.8686	92.9214	119.419	64.3369	97.052	142.362
ENSMUSG00000020886	Dlg4	protein_coding	chr11	69830587	69859034	4657	+	1.08313	6.61051e-05	1.15032e-11	0.00170447	2.75238e-09	47.5665	81.5253	165.971	53.9039	92.7064	109.943
ENSMUSG00000034472	Rasd2	protein_coding	chr8	77737843	77748012	3176	+	1.19954	5.82535e-07	1.56663e-09	3.70163e-05	1.94751e-07	32.8855	85.0318	111.322	41.732	65.1842	90.2095
ENSMUSG00000087364	Gm13398	antisense	chr2	26892805	26896373	2837	+	3.8444	1.13792e-06	8.45212e-10	6.21713e-05	1.16887e-07	0.587241	10.5194	24.2885	0	17.3825	19.0286
ENSMUSG00000079662	Ntn3	protein_coding	chr17	24340793	24346332	4894	-	1.2067	0.000301988	4.16773e-12	0.0056974	1.14226e-09	33.4727	56.9801	145.731	38.2544	70.9784	83.8666
ENSMUSG00000045817	Zfp36l2	protein_coding	chr17	84583271	84587287	3530	-	0.878189	1.96613e-08	7.80806e-08	2.11662e-06	5.7414e-06	81.6265	170.94	182.164	97.3748	147.751	159.981
ENSMUSG00000019326	Aoc3	protein_coding	chr11	101191919	101203252	4621	+	1.8988	6.38451e-07	2.76316e-09	3.9929e-05	3.13533e-07	7.63413	38.5711	56.6732	13.9107	30.4193	43.6952
ENSMUSG00000039081	Zfp503	protein_coding	chr14	22803184	22808823	4213	-	1.91938	3.36441e-08	5.86019e-08	3.31857e-06	4.48409e-06	8.80862	41.201	40.4809	10.433	30.4193	45.8095
ENSMUSG00000073725	Lmbrd1	protein_coding	chr1	24685383	24823144	5390	+	-0.952803	2.33489e-12	0.00106809	8.17044e-10	0.017765	166.189	55.2268	89.0579	137.368	70.9784	103.6
ENSMUSG00000038195	Rilp	protein_coding	chr11	75323596	75326670	1583	+	1.7871	2.36288e-05	1.05933e-10	0.000756586	1.90099e-08	11.7448	30.6816	64.7694	12.1718	37.662	48.6285
ENSMUSG00000022508	Bcl6	protein_coding	chr16	23965138	23988938	6700	-	1.49576	8.56556e-06	2.97095e-10	0.000330415	4.36049e-08	15.8555	57.8567	74.8896	19.1272	26.0737	59.2
ENSMUSG00000040435	Ppp1r15a	protein_coding	chr7	52778286	52781638	2937	-	0.591648	3.27124e-09	9.49379e-07	4.80774e-07	4.98639e-05	334.727	502.301	465.53	309.513	425.87	558.171
ENSMUSG00000069713	4933406P04Rik	protein_coding	chr10	20030312	20032100	1789	-	2.0628	5.58596e-09	6.37551e-07	7.07731e-07	3.52142e-05	9.9831	41.201	36.4328	6.95534	34.7649	40.1714
ENSMUSG00000000792	Slc5a5	protein_coding	chr8	73406788	73416656	2928	-	1.37322	0.000163192	2.54148e-11	0.00349626	5.55222e-09	46.9793	75.389	119.419	20.866	55.0444	95.1428
ENSMUSG00000050821	Fam131a	protein_coding	chr16	20693355	20703121	2853	+	2.03923	5.03457e-05	8.47988e-11	0.00138191	1.54007e-08	11.1576	26.2985	60.7213	6.95534	36.2134	41.5809
ENSMUSG00000001588	Acap1	protein_coding	chr11	69695069	69709041	4878	-	1.19463	5.7116e-05	7.71425e-11	0.00151882	1.43561e-08	26.4259	57.8567	109.298	69.5534	105.743	147.295
ENSMUSG00000091017	Fam71a	protein_coding	chr1	192986463	192988696	2234	-	2.69287	7.92644e-08	6.50135e-08	7.0603e-06	4.85155e-06	5.87241	30.6816	40.4809	1.73884	21.7281	19.7333
ENSMUSG00000074037	Mc1r	protein_coding	chr8	125930982	125934642	3661	+	1.72203	3.8519e-07	1.60841e-08	2.57324e-05	1.47837e-06	11.7448	42.9542	64.7694	13.9107	36.2134	38.7619
ENSMUSG00000026928	Card9	protein_coding	chr2	26207696	26216438	2293	-	1.68105	0.0001409	4.80955e-11	0.00311868	9.41548e-09	12.9193	26.2985	78.9377	15.6495	50.6988	49.3333
ENSMUSG00000029797	Sspo	protein_coding	chr6	48398228	48451249	15717	+	2.6277	8.58217e-07	8.57878e-09	5.06519e-05	8.6211e-07	4.69793	28.0517	42.5049	1.73884	13.0368	19.0286
ENSMUSG00000027568	Ntsr1	protein_coding	chr2	180234681	180279685	3917	+	3.62372	1.44544e-05	5.73758e-10	0.000503884	8.00817e-08	0.587241	11.396	28.3366	0	8.69123	15.5048
ENSMUSG00000017167	Cntnap1	protein_coding	chr11	101031837	101052038	5875	+	3.73908	3.97788e-07	2.58143e-08	2.63346e-05	2.22612e-06	0.587241	13.1492	20.2404	0	14.4854	16.2095
ENSMUSG00000047507	Baiap3	protein_coding	chr17	25379604	25393309	4649	-	2.09145	2.76867e-07	4.04189e-08	1.98493e-05	3.24632e-06	4.69793	35.9413	38.4568	12.1718	27.5222	43.6952
ENSMUSG00000001504	Irx2	protein_coding	chr13	72766245	72771644	3303	+	1.17204	1.3728e-08	1.05242e-06	1.56404e-06	5.39597e-05	32.8855	78.8955	82.9857	38.2544	82.5667	80.3428
ENSMUSG00000045744	9930021D14Rik	protein_coding	chr17	24610829	24612414	997	+	3.39315	1.44671e-05	1.2071e-09	0.000503884	1.54202e-07	0	7.01293	20.2404	1.73884	18.831	26.0762
ENSMUSG00000086350	B230369F24Rik	antisense	chr1	180243459	180248680	2560	-	1.72598	4.64749e-05	3.8606e-10	0.00129609	5.43875e-08	8.80862	48.2139	72.8655	20.866	26.0737	54.9714
ENSMUSG00000020389	Cdkl3	protein_coding	chr11	51817723	51903286	5360	+	1.15191	1.19949e-06	1.54302e-08	6.4812e-05	1.43577e-06	41.1069	85.0318	103.226	33.0379	63.7357	85.2762
ENSMUSG00000039782	Cpeb2	protein_coding	chr5	43624702	43680963	7122	+	1.02444	5.88375e-07	3.28066e-08	3.71131e-05	2.71718e-06	66.3582	130.616	125.491	41.732	69.5298	119.809
ENSMUSG00000020718	Polg2	protein_coding	chr11	106629567	106640851	4356	-	0.889735	7.60087e-06	2.76637e-09	0.000302753	3.13533e-07	69.2945	120.973	170.02	81.7253	126.023	149.409
ENSMUSG00000086725	A630052C17Rik	lincRNA	chr11	29070909	29073558	2203	-	1.10423	2.47321e-05	1.07373e-09	0.000785071	1.41977e-07	41.6941	74.5124	101.202	43.4709	82.5667	118.4
ENSMUSG00000002111	Sfpi1	protein_coding	chr2	90922547	90955913	2695	+	2.54015	2.25173e-06	1.30167e-08	0.00010573	1.24977e-06	2.93621	17.5323	42.5049	3.47767	24.6251	16.2095
ENSMUSG00000038384	Setd1b	protein_coding	chr5	123592202	123617444	10874	+	0.987507	0.000619604	4.91275e-11	0.00996315	9.49421e-09	68.12	97.3044	159.899	46.9486	88.3608	119.105
ENSMUSG00000009350	Mpo	protein_coding	chr11	87607083	87617915	3424	+	3.5178	6.29738e-05	9.0957e-10	0.001641	1.23521e-07	0	6.13632	24.2885	0	7.24269	10.5714
ENSMUSG00000048078	Odz4	protein_coding	chr7	103319754	104059603	21030	+	-0.62877	1.01679e-10	0.00061601	2.29904e-08	0.0117096	381.119	197.239	248.957	248.653	169.479	187.467
ENSMUSG00000071342	Gm889	protein_coding	chr12	40902973	40925902	1213	-	3.26951	2.00527e-05	3.19263e-09	0.00065638	3.53865e-07	2.34896	17.5323	38.4568	0	8.69123	12.6857
ENSMUSG00000047415	Gpr68	protein_coding	chr12	102114892	102146408	3505	-	3.51697	1.43714e-05	4.47756e-09	0.000503884	4.78686e-07	0.587241	11.396	28.3366	0	8.69123	11.2762
ENSMUSG00000028698	Pik3r3	protein_coding	chr4	115894223	115975661	5300	+	1.04005	1.57791e-09	4.10351e-05	2.60567e-07	0.00124209	59.8986	126.233	105.25	36.5155	86.9123	77.5238
ENSMUSG00000024851	Pitpnm1	protein_coding	chr19	4099998	4113965	6889	+	1.24028	2.17388e-07	3.45932e-07	1.65542e-05	2.06928e-05	25.2514	63.993	85.0098	36.5155	73.8754	71.1809
ENSMUSG00000086985	Gm16973	lincRNA	chr14	57315117	57320105	2421	-	0.890313	1.01051e-06	8.46132e-08	5.66852e-05	6.04483e-06	63.422	153.408	131.563	86.9418	112.986	161.39
ENSMUSG00000003038	Hmgn2	protein_coding	chr4	133520653	133524565	3060	-	1.06347	7.6481e-05	1.22017e-09	0.00191165	1.54562e-07	46.9793	79.7721	113.346	41.732	76.7725	110.648
ENSMUSG00000039699	Batf2	protein_coding	chr19	6140983	6172476	2522	+	3.63104	1.4418e-06	7.06877e-08	7.43513e-05	5.22327e-06	0	10.5194	16.1923	0	8.69123	11.2762
ENSMUSG00000032855	Pkd1	protein_coding	chr17	24686895	24733459	14189	+	0.593341	3.16082e-05	4.26012e-09	0.000953892	4.58693e-07	277.178	385.711	584.948	260.825	318.678	378.457
ENSMUSG00000023473	Celsr3	protein_coding	chr9	108728651	108755294	11541	+	0.736424	2.45026e-05	5.84644e-09	0.000779469	6.03625e-07	102.767	177.077	234.789	147.801	186.861	231.867
ENSMUSG00000086395	A630014C17Rik	antisense	chr11	52089557	52099681	2984	+	2.32772	1.7978e-06	9.43961e-08	8.83689e-05	6.60938e-06	3.52345	21.0388	40.4809	5.21651	24.6251	20.4381
ENSMUSG00000018566	Slc2a4	protein_coding	chr11	69756045	69761690	2833	-	1.58979	8.65049e-07	2.12447e-07	5.06519e-05	1.36856e-05	11.1576	38.5711	68.8174	24.3437	55.0444	49.3333
ENSMUSG00000006958	Chrd	protein_coding	chr16	20733200	20742457	5838	+	1.44312	7.71282e-05	2.43643e-09	0.00192128	2.82513e-07	17.03	38.5711	107.274	20.866	46.3532	40.8762
ENSMUSG00000026200	Glb1l	protein_coding	chr1	75194818	75207353	5107	-	1.5401	8.79744e-05	2.27478e-09	0.00211268	2.65815e-07	29.9493	51.7204	82.9857	13.9107	50.6988	65.5428
ENSMUSG00000081044	AU015836	protein_coding	chrX	91213998	91220809	3335	+	0.653054	5.35872e-09	3.81754e-05	6.84844e-07	0.00117201	190.266	287.53	261.101	140.846	259.288	227.638
ENSMUSG00000024125	Sbpl	protein_coding	chr17	24090052	24091886	870	-	3.536	5.55479e-08	4.20749e-06	5.10242e-06	0.00018173	0	15.7791	8.09617	0	7.24269	13.3905
ENSMUSG00000034706	Dnaic2	protein_coding	chr11	114588722	114619203	5587	+	1.71958	0.00115268	2.4701e-10	0.0160273	3.79942e-08	7.04689	25.4219	74.8896	20.866	31.8678	54.2666
ENSMUSG00000029641	Rasl11a	protein_coding	chr5	147656647	147659302	1126	+	0.93354	2.84106e-07	1.13699e-06	2.02695e-05	5.75131e-05	51.6772	114.837	109.298	64.3369	99.9491	121.219
ENSMUSG00000015970	Chdh	protein_coding	chr14	30822209	30853652	6157	+	2.20054	0.000172034	1.93405e-09	0.00362753	2.27764e-07	2.93621	21.9154	50.6011	6.95534	13.0368	25.3714
ENSMUSG00000074259	Gramd2	protein_coding	chr9	59527951	59566681	6138	+	1.40633	0.00244674	1.38252e-10	0.0278973	2.34158e-08	24.6641	44.7074	78.9377	13.9107	27.5222	68.3619
ENSMUSG00000055936	AU015836	protein_coding	chrX	91213998	91220803	2991	+	0.64693	6.39227e-09	5.35963e-05	7.89472e-07	0.00153323	190.266	286.654	259.077	140.846	259.288	226.228
ENSMUSG00000019464	Ptger1	protein_coding	chr8	86190732	86196652	4959	+	1.94452	0.00312089	1.56776e-10	0.0333099	2.61797e-08	7.04689	18.4089	60.7213	5.21651	15.9339	26.0762
ENSMUSG00000090564	A430057M04Rik	processed_transcript	chr14	22666800	22676148	5263	+	1.22084	0.00227651	2.50102e-10	0.0265118	3.80812e-08	19.379	56.1035	93.106	41.732	42.0076	95.8476
ENSMUSG00000038178	Slc43a2	protein_coding	chr11	75345196	75391077	10042	+	0.739	9.26763e-05	6.684e-09	0.00219334	6.85406e-07	104.529	184.966	267.174	158.234	185.413	234.686
ENSMUSG00000091750	2810029C07Rik	lincRNA	chr12	112810532	112812613	1950	-	2.06962	4.02013e-08	1.5965e-05	3.83662e-06	0.00056228	8.80862	38.5711	42.5049	3.47767	23.1766	13.3905
ENSMUSG00000043017	Ptgir	protein_coding	chr7	17491839	17496254	3334	+	3.30761	1.57009e-05	4.60262e-08	0.000540411	3.61354e-06	1.76172	15.7791	26.3126	0	8.69123	15.5048
ENSMUSG00000024558	Mapk4	protein_coding	chr18	74088140	74225013	5420	-	-0.891954	2.50701e-09	0.000306671	3.79851e-07	0.00651093	140.351	56.1035	74.8896	135.629	76.7725	92.3238
ENSMUSG00000002500	Rpl3l	protein_coding	chr17	24864774	24873094	1595	+	2.30236	5.28575e-05	1.52895e-08	0.00142541	1.43152e-06	5.28517	21.9154	34.4087	3.47767	15.9339	33.1238
ENSMUSG00000086997	Gm12981	antisense	chr4	132059476	132065564	622	-	1.55272	0.000510731	1.60715e-09	0.00865769	1.9696e-07	14.681	27.1751	60.7213	15.6495	47.8017	58.4952
ENSMUSG00000005237	Dnahc2	protein_coding	chr11	69234311	69362612	14810	-	1.03132	2.53631e-05	3.23911e-08	0.000801638	2.69759e-06	38.7579	79.7721	125.491	45.2097	68.0813	82.4571
ENSMUSG00000037621	Atoh8	protein_coding	chr6	72156171	72185571	2355	-	3.55247	1.77551e-06	4.68398e-07	8.75659e-05	2.73327e-05	0	8.76617	14.1683	0	11.5883	9.1619
ENSMUSG00000049939	Lrrc4	protein_coding	chr6	28611831	28781747	4001	-	1.80991	1.61239e-06	5.86349e-07	8.14339e-05	3.28574e-05	7.63413	31.5582	56.6732	10.433	30.4193	23.9619
ENSMUSG00000024008	Cpne5	protein_coding	chr17	29293495	29374742	11998	-	1.1246	4.19454e-06	2.56713e-07	0.000180784	1.59247e-05	27.0131	57.8567	82.9857	48.6874	89.8093	96.5523
ENSMUSG00000054517	Trim65	protein_coding	chr11	115983160	115992442	5883	-	1.72533	8.14021e-05	1.62099e-08	0.00200733	1.48089e-06	14.681	32.4348	62.7453	8.69418	34.7649	35.2381
ENSMUSG00000040327	Cul9	protein_coding	chr17	46637554	46683337	7851	-	1.27459	3.25085e-05	4.95422e-08	0.000973071	3.86943e-06	43.4558	73.6358	93.106	22.6049	62.2871	83.8666
ENSMUSG00000037573	Tob1	protein_coding	chr11	94072768	94076809	2288	+	0.936984	9.88302e-05	1.70555e-08	0.00232774	1.54876e-06	72.2307	98.1811	149.779	59.1204	139.06	123.333
ENSMUSG00000037003	Tenc1	protein_coding	chr15	101930909	101946832	4856	+	1.39074	0.000115561	1.46591e-08	0.00264833	1.38107e-06	17.6172	45.5841	139.659	39.9932	60.8386	66.9523
ENSMUSG00000093659	Irx2.1	protein_coding	chr13	72766246	72771644	2801	+	1.07923	7.11246e-08	2.53312e-05	6.45258e-06	0.000820708	31.1238	75.389	72.8655	38.2544	75.324	72.5904
ENSMUSG00000028385	Snx30	protein_coding	chr4	59818712	59917609	7795	+	-0.607905	4.77144e-09	0.000398394	6.39776e-07	0.00810356	347.059	224.414	261.101	326.901	192.656	210.019
ENSMUSG00000032648	Pygm	protein_coding	chr19	6384399	6398459	3218	+	1.37936	0.000782035	2.57539e-09	0.0119104	2.96347e-07	17.03	35.9413	70.8415	19.1272	37.662	57.7904
ENSMUSG00000024922	Ovol1	protein_coding	chr19	5549137	5560575	2900	-	2.08952	2.36188e-07	1.08136e-05	1.74435e-05	0.000404812	10.5703	37.6945	42.5049	3.47767	26.0737	18.3238
ENSMUSG00000040812	Agbl2	protein_coding	chr2	90622884	90674594	6650	+	1.90836	0.000923481	2.78714e-09	0.0135196	3.13533e-07	6.45965	18.4089	54.6492	6.95534	21.7281	27.4857
ENSMUSG00000031734	Irx3	protein_coding	chr8	94322424	94325966	2762	-	1.45641	1.4804e-06	1.76945e-06	7.581e-05	8.4945e-05	14.0938	49.9671	60.7213	15.6495	30.4193	35.2381
ENSMUSG00000032946	Rasgrp2	protein_coding	chr19	6399340	6415216	12384	+	0.650742	1.25052e-06	2.24858e-06	6.6111e-05	0.000103025	140.938	227.044	307.654	212.138	285.362	274.857
ENSMUSG00000060166	Zdhhc8	protein_coding	chr16	18220847	18235229	4867	-	0.700766	0.000657621	5.11014e-09	0.0104189	5.38594e-07	116.274	163.051	248.957	92.1583	130.368	153.638
ENSMUSG00000072902	Gm10435	antisense	chr11	58816412	58820795	2926	+	2.80821	0.000143193	2.58439e-08	0.00316468	2.22612e-06	1.17448	11.396	26.3126	1.73884	11.5883	19.0286
ENSMUSG00000028795	Ccdc28b	protein_coding	chr4	129296518	129301191	2026	-	1.71967	7.23196e-06	5.42254e-07	0.000294427	3.10796e-05	19.9662	45.5841	52.6251	8.69418	37.662	49.3333
ENSMUSG00000033152	Podxl2	protein_coding	chr6	88792552	88825038	3948	-	2.04803	9.11673e-07	4.82826e-06	5.24574e-05	0.000201951	8.80862	31.5582	30.3606	5.21651	28.9708	34.5333
ENSMUSG00000074881	Mageb3	protein_coding	chr2	121779488	121781096	1609	-	2.93228	1.95824e-06	2.26998e-06	9.4053e-05	0.00010369	0.587241	14.0259	20.2404	1.73884	14.4854	11.9809
ENSMUSG00000002100	Mybpc3	protein_coding	chr2	90958301	90976673	4166	+	2.37518	0.00489021	9.65796e-10	0.0451454	1.28835e-07	1.76172	9.64278	36.4328	3.47767	10.1398	23.9619
ENSMUSG00000025578	Cbx8	protein_coding	chr11	118897619	118902283	3675	-	1.42561	3.64576e-05	1.31669e-07	0.0010695	8.78223e-06	14.0938	46.4607	46.553	17.3884	27.5222	61.3143
ENSMUSG00000046447	Camk2n1	protein_coding	chr4	138010229	138016038	4444	+	1.82719	0.000118638	4.04875e-08	0.00270749	3.24632e-06	6.45965	23.6686	48.577	10.433	26.0737	33.8286
ENSMUSG00000017405	Nek8	protein_coding	chr11	77979608	77990177	5222	-	0.721105	1.4152e-05	3.55345e-07	0.000502396	2.11718e-05	108.64	163.051	204.428	100.852	163.685	164.914
ENSMUSG00000052819	Best2	protein_coding	chr8	87531101	87538307	2089	-	1.66188	0.00044241	1.24474e-08	0.00776833	1.21053e-06	9.39586	27.1751	58.6972	10.433	23.1766	33.8286
ENSMUSG00000022543	4930451G09Rik	protein_coding	chr16	4969029	4979055	2206	+	3.42658	1.22306e-06	4.51197e-06	6.56947e-05	0.000191587	1.76172	14.0259	12.1443	0	20.2795	23.2571
ENSMUSG00000057278	Snrpg	protein_coding	chr6	86321534	86328896	772	+	0.838457	7.7853e-08	7.23405e-05	7.01966e-06	0.00197547	63.422	126.233	123.467	62.5981	110.089	96.5523
ENSMUSG00000087685	1700122E12Rik	processed_transcript	chr8	87371087	87372314	709	+	3.18524	0.00145487	4.25511e-09	0.0190233	4.58693e-07	4.11069	13.1492	30.3606	0	11.5883	31.0095
ENSMUSG00000033350	Chst2	protein_coding	chr9	95301348	95307689	6239	-	1.43456	5.06505e-05	1.30975e-07	0.00138192	8.77471e-06	15.2683	36.8179	72.8655	17.3884	42.0076	38.7619
ENSMUSG00000037868	Egr2	protein_coding	chr10	66998223	67004936	3398	+	1.52161	2.82883e-05	2.51445e-07	0.000871653	1.57273e-05	11.1576	34.188	42.5049	17.3884	37.662	56.3809
ENSMUSG00000040035	Disp2	protein_coding	chr2	118605455	118637029	9556	+	2.20941	7.61011e-05	9.42457e-08	0.00191165	6.60938e-06	3.52345	14.0259	40.4809	5.21651	26.0737	20.4381
ENSMUSG00000075289	Carns1	protein_coding	chr19	4164324	4175479	3968	-	1.78583	1.39531e-05	5.28452e-07	0.000500168	3.04041e-05	6.45965	30.6816	62.7453	12.1718	26.0737	23.9619
ENSMUSG00000087064	Gm11721	antisense	chr11	115807764	115813419	2352	-	2.81585	5.59008e-05	1.49582e-07	0.00149649	9.80349e-06	1.17448	7.88955	26.3126	1.73884	21.7281	14.8
ENSMUSG00000042678	Myo15	protein_coding	chr11	60282841	60341871	12760	+	1.51855	8.21935e-05	1.10621e-07	0.00202006	7.61413e-06	9.9831	38.5711	48.577	17.3884	26.0737	50.7428
ENSMUSG00000045322	Tlr9	protein_coding	chr9	106124929	106129207	3471	+	2.74989	8.08237e-05	1.21614e-07	0.00200543	8.22064e-06	1.17448	10.5194	30.3606	1.73884	14.4854	11.9809
ENSMUSG00000031766	Slc12a3	protein_coding	chr8	96853092	96890113	3307	+	2.26973	5.25377e-05	2.04889e-07	0.00141939	1.33125e-05	3.52345	17.5323	38.4568	3.47767	17.3825	15.5048
ENSMUSG00000026739	Bmi1	protein_coding	chr2	18598645	18608256	3974	+	0.723284	5.17116e-07	2.15652e-05	3.36285e-05	0.000716021	88.0862	156.914	147.755	95.6359	149.199	155.048
ENSMUSG00000054252	Fgfr3	protein_coding	chr5	34064373	34079716	6880	+	1.26326	4.27454e-05	2.67244e-07	0.00122462	1.651e-05	25.2514	49.0905	82.9857	20.866	52.1474	47.9238
ENSMUSG00000048107	Kctd12	pseudogene	chr14	103377437	103381745	3805	-	0.799458	1.27608e-06	9.30837e-06	6.72206e-05	0.000356128	81.0393	135.876	143.707	69.5534	127.471	119.809
ENSMUSG00000086390	1810019D21Rik	lincRNA	chr8	108659300	108662425	1551	+	1.62731	1.94305e-05	6.92679e-07	0.000643175	3.79689e-05	28.7748	57.8567	68.8174	8.69418	36.2134	48.6285
ENSMUSG00000043099	Hic1	protein_coding	chr11	74978067	74983021	3750	-	1.02844	1.47494e-07	0.000103615	1.21782e-05	0.00267905	28.7748	76.2656	58.6972	41.732	72.4269	81.7523
ENSMUSG00000023951	Vegfa	protein_coding	chr17	46153942	46169326	4293	-	0.665521	1.85845e-07	8.41848e-05	1.44516e-05	0.002254	88.0862	163.051	139.659	147.801	215.832	221.295
ENSMUSG00000085762	4930443B20Rik	antisense	chr11	62419268	62421250	1227	+	1.37723	5.92195e-06	2.78605e-06	0.000246558	0.000125739	13.5065	38.5711	48.577	26.0825	56.493	61.3143
ENSMUSG00000014782	Plekhg4	protein_coding	chr8	107897174	107906762	5331	+	1.35798	0.00134859	1.22419e-08	0.0181006	1.19828e-06	17.03	37.6945	76.9136	12.1718	21.7281	34.5333
ENSMUSG00000056508	1700001K19Rik	protein_coding	chr12	111905899	111920829	954	-	3.05351	0.000489713	3.51215e-08	0.00840529	2.89301e-06	2.34896	13.1492	32.3847	0	7.24269	12.6857
ENSMUSG00000025582	Nptx1	protein_coding	chr11	119400033	119409067	5217	-	1.38939	1.46752e-08	0.001302	1.65909e-06	0.0207906	11.1576	47.3373	28.3366	20.866	50.6988	44.4
ENSMUSG00000059824	Dbp	protein_coding	chr7	52960458	52965525	2945	+	1.05355	9.09584e-05	2.24136e-07	0.00217016	1.43162e-05	35.2345	63.993	115.37	34.7767	65.1842	61.3143
ENSMUSG00000010086	Rnf112	protein_coding	chr11	61261944	61267633	3923	-	3.23481	7.3958e-07	3.62951e-05	4.529e-05	0.00112343	1.17448	17.5323	12.1443	0	10.1398	12.6857
ENSMUSG00000073147	5031425E22Rik	protein_coding	chr5	22937628	22939737	2110	-	0.699212	5.21948e-06	5.92275e-06	0.000219802	0.000242608	114.512	172.693	198.356	97.3748	166.582	153.638
ENSMUSG00000031842	Pde4c	protein_coding	chr8	73247619	73275085	5545	+	1.5912	0.00129241	2.48827e-08	0.0174435	2.1681e-06	9.9831	26.2985	52.6251	10.433	21.7281	38.0571
ENSMUSG00000025743	Sdc3	protein_coding	chr4	130348452	130382234	5989	+	1.33666	4.11555e-06	8.50419e-06	0.000177901	0.000327857	38.7579	78.0189	74.8896	13.9107	40.5591	56.3809
ENSMUSG00000055184	Fam72a	protein_coding	chr1	133424480	133436449	2191	+	0.846044	1.62244e-07	0.000226127	1.3148e-05	0.00513348	46.9793	99.0577	80.9617	67.8146	117.332	116.286
ENSMUSG00000020871	Dlx4	protein_coding	chr11	95001770	95007577	3260	-	2.56282	4.69265e-05	8.06526e-07	0.00130621	4.26581e-05	1.17448	11.396	26.3126	3.47767	18.831	16.2095
ENSMUSG00000090980	Gm17274	lincRNA	chr12	114184574	114188723	3684	-	2.13829	0.000615617	6.27403e-08	0.00990989	4.72874e-06	2.34896	21.0388	50.6011	13.9107	21.7281	35.2381
ENSMUSG00000003955	Fam162a	protein_coding	chr16	36043930	36071601	635	-	-0.737653	9.95204e-08	0.000398888	8.75776e-06	0.00810356	228.437	141.135	180.14	180.839	92.7064	92.3238
ENSMUSG00000032657	Fam189b	protein_coding	chr3	88987065	88993217	3649	+	1.36409	1.35174e-06	3.17047e-05	7.01998e-05	0.00100192	13.5065	56.9801	74.8896	22.6049	34.7649	31.7143
ENSMUSG00000033852	Pla2g4b	protein_coding	chr2	119853219	119868769	7794	+	0.613905	0.000924176	5.28672e-08	0.0135196	4.08677e-06	121.559	190.226	253.005	137.368	154.994	207.2
ENSMUSG00000045349	Sh2d5	protein_coding	chr4	137806318	137817247	3740	+	1.83085	0.00264597	1.91041e-08	0.0294603	1.71414e-06	8.80862	21.0388	50.6011	5.21651	17.3825	27.4857
ENSMUSG00000009292	Trpm2	protein_coding	chr10	77370467	77433308	12341	-	1.81455	8.98852e-05	5.73451e-07	0.00214804	3.24784e-05	5.28517	24.5453	48.577	12.1718	26.0737	29.6
ENSMUSG00000053693	Mast1	protein_coding	chr8	87435802	87461258	6459	-	1.05474	1.43741e-05	4.01414e-06	0.000503884	0.000174882	33.4727	71.8826	97.154	24.3437	43.4561	43.6952
ENSMUSG00000026959	Grin1	protein_coding	chr2	25146701	25174707	9700	-	1.90983	0.00371706	1.59955e-08	0.037323	1.47837e-06	8.22138	21.0388	52.6251	3.47767	11.5883	21.8476
ENSMUSG00000024900	Cpt1a	protein_coding	chr19	3323301	3385732	4300	+	-0.623489	0.000664562	9.47211e-08	0.0105135	6.60938e-06	277.765	217.401	141.683	328.64	233.215	204.381
ENSMUSG00000046408	1700067K01Rik	protein_coding	chr8	86525401	86528669	1957	+	2.17097	4.30083e-05	1.54188e-06	0.00122753	7.4975e-05	9.9831	27.1751	32.3847	3.47767	26.0737	38.0571
ENSMUSG00000091188	2700016F22Rik	lincRNA	chr4	138932464	138936294	3605	-	1.67035	1.94926e-06	4.22463e-05	9.39288e-05	0.0012711	7.63413	28.0517	32.3847	12.1718	39.1105	33.1238
ENSMUSG00000007030	D17H6S56E-3	protein_coding	chr17	35153524	35163686	4313	+	2.39799	0.00429468	1.92603e-08	0.0412272	1.71793e-06	5.87241	14.9025	30.3606	1.73884	13.0368	38.0571
ENSMUSG00000042672	Dcst1	protein_coding	chr3	89154141	89169175	4180	-	2.69947	1.74071e-05	4.81835e-06	0.000581438	0.000201951	0.587241	12.2726	16.1923	3.47767	17.3825	20.4381
ENSMUSG00000022483	Col2a1	protein_coding	chr15	97806033	97835155	6030	-	0.951146	2.7167e-06	3.34254e-05	0.000123625	0.00104534	67.5327	119.22	109.298	34.7767	72.4269	85.2762
ENSMUSG00000034224	Slc38a8	protein_coding	chr8	122003502	122025598	3499	-	2.44471	0.000262201	3.74459e-07	0.00507716	2.20492e-05	2.93621	15.7791	28.3366	1.73884	10.1398	17.619
ENSMUSG00000040828	Tmem146	protein_coding	chr17	56767566	56803879	2565	+	1.42734	0.00542805	2.0674e-08	0.0485551	1.83317e-06	12.3321	29.805	54.6492	10.433	15.9339	40.8762
ENSMUSG00000056708	Ier5	protein_coding	chr1	156943497	156946766	3270	-	0.830867	0.000731545	1.62498e-07	0.0113413	1.06039e-05	117.448	155.161	202.404	52.1651	104.295	117.695
ENSMUSG00000021879	Dnahc12	protein_coding	chr14	27512760	27704889	11104	+	1.82539	1.05243e-05	1.18063e-05	0.000393575	0.000433014	9.39586	36.8179	42.5049	3.47767	11.5883	15.5048
ENSMUSG00000055775	Myh8	protein_coding	chr11	67090626	67122136	11772	+	2.2942	3.95677e-05	3.20526e-06	0.00114926	0.000142525	1.76172	20.1622	26.3126	3.47767	8.69123	14.8
ENSMUSG00000025323	Sp4	protein_coding	chr12	119473406	119539913	5770	-	0.735805	2.50284e-06	5.91278e-05	0.000116039	0.00167222	67.5327	120.096	115.37	90.4194	144.854	145.886
ENSMUSG00000020331	Hcn2	protein_coding	chr10	79179379	79198853	3195	+	0.965356	0.000132562	1.23819e-06	0.0029654	6.22151e-05	32.8855	59.6099	91.0819	52.1651	86.9123	95.1428
ENSMUSG00000085747	Gm11194	antisense	chr11	78207987	78219159	3627	+	3.24015	2.74375e-05	7.03192e-06	0.000854341	0.000281165	0.587241	10.5194	12.1443	0	8.69123	12.6857
ENSMUSG00000030724	Cd19	protein_coding	chr7	133551964	133558384	2930	-	3.14325	5.39405e-05	3.59186e-06	0.00144665	0.000157394	0.587241	8.76617	18.2164	0	10.1398	6.34285
ENSMUSG00000040690	Col16a1	protein_coding	chr4	129725084	129776527	6750	+	2.24145	0.000173257	1.31516e-06	0.00363765	6.56448e-05	4.11069	18.4089	38.4568	1.73884	11.5883	9.1619
ENSMUSG00000000794	Kcnn3	protein_coding	chr3	89324086	89471683	3080	+	2.56282	0.000229714	1.00476e-06	0.00454388	5.18688e-05	1.17448	10.5194	28.3366	1.73884	11.5883	9.1619
ENSMUSG00000025213	Kazald1	protein_coding	chr19	45149731	45153779	1681	+	2.47583	0.000382339	6.03686e-07	0.00683605	3.37036e-05	4.69793	14.9025	26.3126	1.73884	18.831	26.0762
ENSMUSG00000038677	Scube3	protein_coding	chr17	28279261	28311797	8660	+	0.640793	7.6808e-07	0.000304366	4.66466e-05	0.00648024	152.095	234.057	194.308	92.1583	153.545	168.438
ENSMUSG00000068452	Duox2	protein_coding	chr2	122104983	122124185	6774	-	2.66873	4.42468e-05	5.58984e-06	0.00125057	0.000231487	0.587241	14.0259	18.2164	1.73884	7.24269	11.9809
ENSMUSG00000013611	Snx31	protein_coding	chr15	36433817	36485328	2935	-	2.42618	0.00222683	1.11213e-07	0.0260364	7.62014e-06	4.11069	10.5194	32.3847	1.73884	18.831	20.4381
ENSMUSG00000053964	Lgals4	protein_coding	chr7	29618813	29626722	2370	+	1.46321	0.00430487	5.8213e-08	0.0412484	4.47706e-06	10.5703	24.5453	54.6492	12.1718	23.1766	38.0571
ENSMUSG00000090282	Gm17688	protein_coding	chr4	133083646	133085241	1596	-	2.32066	0.00294634	8.80979e-08	0.0318869	6.23469e-06	1.17448	7.88955	24.2885	5.21651	15.9339	28.8952
ENSMUSG00000073436	Eme2	protein_coding	chr17	25025431	25032032	6000	-	0.596807	9.06497e-06	3.00267e-05	0.00034515	0.000956917	116.274	175.323	167.996	142.585	211.487	233.276
ENSMUSG00000040424	Hipk4	protein_coding	chr7	28308280	28316194	3652	+	2.04814	0.000134769	2.02026e-06	0.00300561	9.42832e-05	5.28517	22.792	28.3366	3.47767	11.5883	25.3714
ENSMUSG00000076434	Wfdc3	protein_coding	chr2	164556680	164571431	2530	-	2.92182	0.00221313	1.46682e-07	0.0259381	9.65536e-06	1.17448	7.01293	28.3366	0	7.24269	7.04762
ENSMUSG00000085545	Gm13553	lincRNA	chr2	26042249	26047198	1970	-	3.16256	3.09581e-05	1.09346e-05	0.000936196	0.000406522	0	7.01293	10.1202	0	7.24269	7.75238
ENSMUSG00000024164	C3	protein_coding	chr17	57343393	57367559	5143	-	3.24854	7.01443e-06	5.04534e-05	0.000286364	0.00146821	1.17448	10.5194	8.09617	0	17.3825	19.0286
ENSMUSG00000019732	Calr3	protein_coding	chr8	74948075	74967769	1962	-	1.55529	0.00355304	1.00859e-07	0.0363746	6.97404e-06	8.22138	21.9154	58.6972	10.433	20.2795	27.4857
ENSMUSG00000090877	Hspa1b	protein_coding	chr17	35093381	35096183	2803	-	0.759857	0.000207949	1.80717e-06	0.00420968	8.64801e-05	56.3751	94.6746	129.539	100.852	140.508	157.867
ENSMUSG00000078306	Gm16493	protein_coding	chr9	56995987	56999744	3758	+	1.52857	0.000191638	2.04809e-06	0.00393918	9.49935e-05	9.39586	28.9283	52.6251	12.1718	26.0737	28.8952
ENSMUSG00000084845	Gm5151	protein_coding	chr4	155108909	155114673	5514	+	1.5764	0.000204354	2.07824e-06	0.00414833	9.60962e-05	8.22138	28.0517	36.4328	12.1718	24.6251	40.8762
ENSMUSG00000085665	Gm12059	lincRNA	chr11	22967998	22975574	3105	+	2.19209	5.04924e-05	1.0546e-05	0.00138191	0.000397425	2.93621	15.7791	30.3606	3.47767	18.831	11.9809
ENSMUSG00000061046	Haghl	protein_coding	chr17	25916788	25922618	2643	-	1.00547	2.96444e-05	1.8687e-05	0.000903908	0.000638749	34.06	63.993	78.9377	33.0379	66.6327	64.8381
ENSMUSG00000003575	Crtc1	protein_coding	chr8	72906254	72963478	11182	-	0.794766	0.000800326	7.50005e-07	0.0121512	3.99915e-05	73.4051	106.947	149.779	48.6874	81.1181	91.619
ENSMUSG00000031504	Rab20	protein_coding	chr8	11453392	11478638	1446	-	1.94441	0.000972631	6.26928e-07	0.0140696	3.4872e-05	6.45965	19.2856	42.5049	3.47767	14.4854	16.9143
ENSMUSG00000044006	Cilp2	protein_coding	chr8	72404268	72411586	4314	-	0.78593	0.00351873	2.06915e-07	0.0361389	1.33864e-05	65.1838	92.0447	135.611	52.1651	79.6696	105.714
ENSMUSG00000020889	Nr1d1	protein_coding	chr11	98629246	98636647	3124	-	1.33344	0.00336457	2.2707e-07	0.034971	1.44424e-05	21.1407	36.8179	66.7934	12.1718	30.4193	41.5809
ENSMUSG00000091324	Gm4673	lincRNA	chr7	31742428	31746638	3660	+	1.28374	7.72192e-06	0.000101126	0.000306727	0.0026237	21.1407	46.4607	42.5049	17.3884	50.6988	53.5619
ENSMUSG00000062438	Adam1b	protein_coding	chr5	121950106	121952989	2884	-	3.06231	7.43438e-06	0.000109664	0.000300699	0.00281614	0.587241	13.1492	10.1202	0	7.24269	8.45714
ENSMUSG00000038528	BC021785	protein_coding	chr10	39677867	39706452	6027	-	2.37987	0.000553632	1.50434e-06	0.0091716	7.36245e-05	1.17448	9.64278	28.3366	3.47767	14.4854	13.3905
ENSMUSG00000038188	Scarf1	protein_coding	chr11	75327042	75340084	2887	+	1.25824	6.17921e-05	1.38218e-05	0.00161882	0.000499641	14.681	34.188	54.6492	26.0825	56.493	51.4476
ENSMUSG00000055333	Fat2	protein_coding	chr11	55064111	55150066	14572	-	1.30054	0.0012298	7.23681e-07	0.0168121	3.90995e-05	11.7448	31.5582	70.8415	39.9932	57.9415	71.8857
ENSMUSG00000078302	Foxd1	protein_coding	chr13	99124200	99126660	2461	+	1.8921	1.17174e-05	7.89619e-05	0.000433778	0.00213693	3.52345	24.5453	18.2164	8.69418	21.7281	31.7143
ENSMUSG00000047976	Kcna1	protein_coding	chr6	126586481	126595819	8970	-	1.67133	8.39424e-05	1.15259e-05	0.00203918	0.000424797	5.87241	28.0517	44.5289	12.1718	23.1766	25.3714
ENSMUSG00000031803	B3gnt3	protein_coding	chr8	74214655	74225688	3055	-	2.63141	8.10521e-05	1.20287e-05	0.00200543	0.000438223	1.17448	10.5194	14.1683	1.73884	14.4854	18.3238
ENSMUSG00000063694	Cycs	protein_coding	chr6	50512562	50516537	3404	-	1.22761	2.44893e-05	4.36372e-05	0.000779469	0.00130773	25.2514	49.0905	50.6011	19.1272	53.5959	58.4952
ENSMUSG00000018387	Shroom1	protein_coding	chr11	53270707	53281268	4600	+	1.85493	0.000577793	1.85305e-06	0.00943536	8.81161e-05	7.04689	19.2856	38.4568	5.21651	21.7281	22.5524
ENSMUSG00000061702	Tmem91	protein_coding	chr7	26454158	26460185	3547	-	2.4652	0.000190277	5.83211e-06	0.00392216	0.0002402	1.76172	12.2726	22.2645	1.73884	11.5883	12.6857
ENSMUSG00000087067	Gm11532	lincRNA	chr11	96881822	96887562	5272	-	1.23736	0.000230336	5.76964e-06	0.00455007	0.000238278	17.6172	35.9413	54.6492	20.866	47.8017	50.0381
ENSMUSG00000084827	B230344G16Rik	lincRNA	chr11	115849366	115855029	2024	-	2.42792	1.5896e-05	8.58116e-05	0.000544577	0.00228135	4.11069	16.6557	18.2164	1.73884	23.1766	19.0286
ENSMUSG00000056738	A730036I17Rik	lincRNA	chr2	129044705	129061340	3614	+	3.02569	0.000746827	1.83083e-06	0.0115054	8.73353e-05	4.11069	13.1492	24.2885	0	14.4854	19.7333
ENSMUSG00000001739	Cldn15	protein_coding	chr5	137442486	137451728	2124	+	1.06052	3.65496e-05	3.83796e-05	0.00107006	0.00117588	24.0769	51.7204	54.6492	31.299	59.3901	69.0666
ENSMUSG00000060036	Rpl3	protein_coding	chr15	79908211	79913836	1361	-	0.772172	0.000118295	1.18883e-05	0.00270387	0.000434961	56.3751	91.1681	123.467	73.0311	115.883	113.467
ENSMUSG00000038204	Asb10	protein_coding	chr5	24038515	24046796	2806	-	2.26668	5.45262e-06	0.000262565	0.000228311	0.0057361	1.76172	19.2856	14.1683	3.47767	14.4854	16.2095
ENSMUSG00000090998	Gm17586	lincRNA	chr11	120495082	120496439	908	+	1.1412	0.00239579	6.37751e-07	0.027497	3.52142e-05	18.2045	37.6945	62.7453	24.3437	37.662	57.7904
ENSMUSG00000023000	Dhh	protein_coding	chr15	98723462	98728971	2363	-	1.34541	5.24306e-05	2.94087e-05	0.0014191	0.000940997	22.9024	45.5841	60.7213	12.1718	42.0076	32.419
ENSMUSG00000059562	Ccdc154	protein_coding	chr17	25299406	25308858	2635	+	2.32632	0.000221672	7.13601e-06	0.00443254	0.000283821	3.52345	15.7791	26.3126	1.73884	13.0368	14.0952
ENSMUSG00000026064	Ptp4a1	protein_coding	chr1	30997148	31006615	5761	-	0.659149	0.000498826	3.29745e-06	0.00851572	0.000145765	80.452	122.726	157.875	106.069	143.405	165.619
ENSMUSG00000090273	Prr22	protein_coding	chr17	56909673	56911631	1959	+	2.36476	0.000507949	3.28056e-06	0.00862046	0.000145444	4.11069	14.9025	24.2885	1.73884	14.4854	21.1428
ENSMUSG00000046613	Vwa5b2	protein_coding	chr16	20589544	20605450	7567	+	2.34012	0.00257894	7.01545e-07	0.029022	3.82693e-05	2.93621	7.88955	32.3847	1.73884	18.831	11.9809
ENSMUSG00000042078	Svop	protein_coding	chr5	114476919	114541579	4556	-	-0.975863	8.03138e-07	0.00226856	4.81784e-05	0.0316922	96.8948	49.0905	66.7934	73.0311	27.5222	35.2381
ENSMUSG00000029108	Pcdh7	protein_coding	chr5	58109260	58520590	6204	+	2.00838	0.00502474	3.7252e-07	0.0459257	2.20211e-05	10.5703	24.5453	48.577	1.73884	8.69123	20.4381
ENSMUSG00000054206	Gzmm	protein_coding	chr10	79151765	79158006	1472	+	0.887599	0.00279837	7.50802e-07	0.0307097	3.99915e-05	42.8686	58.7333	101.202	45.2097	85.4637	90.2095
ENSMUSG00000090213	Tmem189	protein_coding	chr2	167468108	167515322	3265	-	-0.610669	1.00753e-06	0.00216773	5.66852e-05	0.0307686	246.641	150.778	127.515	193.011	127.471	168.438
ENSMUSG00000092063	Gm17242	lincRNA	chr12	81859393	81862254	2084	+	3.0733	1.4563e-05	0.000150727	0.000503884	0.00367054	0.587241	11.396	8.09617	0	8.69123	10.5714
ENSMUSG00000048406	B330016D10Rik	pseudogene	chr4	141102104	141103807	1701	+	1.29657	2.42662e-05	9.5855e-05	0.000775304	0.00249986	14.681	37.6945	38.4568	17.3884	42.0076	45.1047
ENSMUSG00000090066	1110002E22Rik	protein_coding	chr3	137728016	137744376	9647	+	2.26131	0.000330667	7.1782e-06	0.00612839	0.000284384	3.52345	16.6557	26.3126	1.73884	10.1398	14.0952
ENSMUSG00000020377	Ltc4s	protein_coding	chr11	50049971	50052118	736	-	3.13575	2.90026e-05	8.58069e-05	0.00088768	0.00228135	0	7.01293	6.07213	0	8.69123	9.86666
ENSMUSG00000054855	Rnd1	protein_coding	chr15	98493852	98507892	2967	-	0.889728	0.000139661	1.88792e-05	0.00309592	0.000643858	35.8217	62.2398	82.9857	50.4262	86.9123	89.5047
ENSMUSG00000041025	Iffo2	protein_coding	chr4	139086463	139176297	6214	+	0.657869	0.00140566	1.94819e-06	0.0185782	9.17198e-05	142.7	177.077	226.693	85.2029	150.648	153.638
ENSMUSG00000007035	Msh5	protein_coding	chr17	35165550	35183690	5526	-	1.4333	0.000192875	1.42596e-05	0.00395905	0.000513004	9.39586	39.4477	72.8655	22.6049	30.4193	33.1238
ENSMUSG00000033597	Caskin1	protein_coding	chr17	24625728	24645850	6172	+	1.84912	0.000621455	4.69138e-06	0.009982	0.000197536	3.52345	17.5323	50.6011	10.433	21.7281	19.7333
ENSMUSG00000032368	Zic1	protein_coding	chr9	91252896	91260648	5693	-	1.54749	3.28821e-06	0.000916237	0.000146002	0.0157484	5.87241	41.201	26.3126	8.69418	13.0368	19.0286
ENSMUSG00000041696	Rasl12	protein_coding	chr9	65246295	65262660	3877	+	2.32732	0.000107913	3.06292e-05	0.00250553	0.000974059	1.17448	12.2726	24.2885	3.47767	14.4854	10.5714
ENSMUSG00000055632	Hmcn2	protein_coding	chr2	31169935	31316258	16073	+	1.24171	0.00381141	9.06149e-07	0.0379257	4.77598e-05	12.9193	32.4348	74.8896	24.3437	33.3164	43.6952
ENSMUSG00000031391	L1cam	protein_coding	chrX	71099117	71141444	7347	-	1.07532	0.000158325	2.5258e-05	0.00341189	0.000820557	22.9024	55.2268	64.7694	19.1272	28.9708	40.1714
ENSMUSG00000030123	Plxnd1	protein_coding	chr6	115904829	115945023	7192	-	1.41232	6.67837e-05	6.23521e-05	0.00171895	0.00174378	11.1576	34.188	32.3847	12.1718	26.0737	39.4666
ENSMUSG00000032332	Col12a1	protein_coding	chr9	79446798	79566638	15228	-	0.659671	0.000107241	3.929e-05	0.00249513	0.0011989	109.227	174.447	208.476	26.0825	39.1105	36.6476
ENSMUSG00000042532	Golga7b	protein_coding	chr19	42322064	42344838	2988	+	2.6605	9.26762e-05	4.54809e-05	0.00219334	0.00134956	0	10.5194	16.1923	1.73884	7.24269	6.34285
ENSMUSG00000086993	Gm15623	lincRNA	chr7	104798520	104845338	3854	-	2.08458	5.23522e-05	8.76941e-05	0.0014191	0.00232729	7.63413	20.1622	22.2645	3.47767	31.8678	28.8952
ENSMUSG00000024121	Atp6v0c	protein_coding	chr17	24300833	24306647	3384	-	0.805048	2.38047e-06	0.00198579	0.000111066	0.0286997	44.0431	81.5253	66.7934	53.9039	105.743	94.4381
ENSMUSG00000087111	Gm11399	antisense	chr11	3042051	3043366	324	+	2.19395	0.00167523	3.37883e-06	0.0211338	0.000148925	4.11069	16.6557	20.2404	1.73884	7.24269	26.7809
ENSMUSG00000018570	2810408A11Rik	protein_coding	chr11	69710854	69714489	2368	-	0.874662	0.00426014	1.373e-06	0.0409573	6.80811e-05	35.2345	49.9671	74.8896	46.9486	81.1181	106.419
ENSMUSG00000056328	Myh1	protein_coding	chr11	67013554	67038078	6354	+	3.02617	0.000195277	3.4329e-05	0.0039972	0.00107138	0.587241	7.01293	12.1443	0	10.1398	8.45714
ENSMUSG00000026961	Lrrc26	protein_coding	chr2	25145435	25146700	1190	+	2.32566	0.00426099	1.64468e-06	0.0409573	7.97165e-05	1.76172	8.76617	24.2885	1.73884	8.69123	14.0952
ENSMUSG00000003134	Tbc1d8	protein_coding	chr1	39428344	39535592	4436	-	-0.697848	2.70879e-06	0.00286512	0.000123625	0.0374902	138.589	74.5124	78.9377	140.846	86.9123	105.714
ENSMUSG00000020892	Aloxe3	protein_coding	chr11	68939398	68962617	6397	+	1.83446	0.000464647	1.68822e-05	0.00805296	0.000586364	3.52345	19.2856	24.2885	6.95534	14.4854	25.3714
ENSMUSG00000029419	Gm996	protein_coding	chr2	25430936	25435619	4684	-	2.83296	0.00062458	1.3285e-05	0.0099994	0.000481391	4.69793	17.5323	22.2645	0	8.69123	19.0286
ENSMUSG00000024965	Fermt3	protein_coding	chr19	7073448	7093959	2587	-	1.41861	0.00122354	6.95869e-06	0.0167746	0.000278977	13.5065	27.1751	48.577	10.433	30.4193	31.0095
ENSMUSG00000046854	Pip5kl1	protein_coding	chr2	32430317	32439302	2494	+	3.00971	0.000356243	2.54514e-05	0.00652832	0.000821529	3.52345	13.1492	12.1443	0	14.4854	28.8952
ENSMUSG00000018476	Kdm6b	protein_coding	chr11	69212010	69227177	6954	-	0.611252	7.05456e-05	0.00013802	0.0017969	0.00342225	86.9117	144.642	157.875	104.33	139.06	143.067
ENSMUSG00000046731	Kctd11	protein_coding	chr11	69691767	69694487	2721	-	0.82515	0.000568151	1.82549e-05	0.0093283	0.000628252	49.9155	78.8955	103.226	41.732	70.9784	76.819
ENSMUSG00000034714	Ttyh2	protein_coding	chr11	114536745	114582291	3739	+	0.67654	0.00043427	2.52085e-05	0.00766202	0.000820557	61.0731	85.9084	111.322	99.1136	160.788	158.571
ENSMUSG00000048856	Slc25a47	protein_coding	chr12	110089339	110095024	1579	+	1.19121	0.00229197	5.16598e-06	0.0266286	0.000214523	12.9193	36.8179	56.6732	19.1272	23.1766	39.4666
ENSMUSG00000061983	Rps12	protein_coding	chr10	23504990	23507015	517	-	1.02484	3.78159e-05	0.000323978	0.00110055	0.00683027	29.9493	56.9801	62.7453	24.3437	56.493	48.6285
ENSMUSG00000066368	4921517D21Rik	protein_coding	chr9	107830800	107834792	3993	+	2.65685	8.74567e-05	0.000146837	0.00210681	0.00362004	0	9.64278	12.1443	1.73884	8.69123	7.75238
ENSMUSG00000029844	Hoxa1	protein_coding	chr6	52105366	52108316	2474	-	0.830311	7.53019e-06	0.00177603	0.00030238	0.0264568	47.5665	87.6617	87.0338	33.0379	66.6327	50.7428
ENSMUSG00000003863	Ppfia3	protein_coding	chr7	52594496	52622389	5293	-	0.872581	0.00015186	9.05801e-05	0.00331141	0.00237875	39.9324	68.3761	82.9857	36.5155	66.6327	66.2476
ENSMUSG00000047554	Tmem41b	protein_coding	chr7	117115701	117130443	5316	-	0.588194	0.000167218	8.22892e-05	0.0035566	0.00221505	122.733	172.693	178.116	100.852	153.545	167.733
ENSMUSG00000084128	Esrp2	protein_coding	chr8	108654219	108660874	4340	-	0.737438	6.31579e-06	0.00222512	0.000261474	0.0313471	57.5496	113.084	87.0338	43.4709	66.6327	76.1143
ENSMUSG00000093553	RP24-201C14.6.1	antisense	chr3	96047473	96050303	2831	-	1.43744	8.37139e-05	0.000176263	0.00203918	0.00419083	14.681	30.6816	40.4809	10.433	42.0076	29.6
ENSMUSG00000090551	A730015C16Rik	protein_coding	chr4	108520004	108521224	1221	-	2.92211	0.000168249	8.88136e-05	0.00357334	0.00235015	0.587241	7.88955	12.1443	0	8.69123	6.34285
ENSMUSG00000047898	Ccr4	protein_coding	chr9	114399434	114405662	2892	-	1.29163	0.00176733	1.00742e-05	0.0219564	0.000381555	11.1576	41.201	82.9857	24.3437	26.0737	34.5333
ENSMUSG00000025650	Col7a1	protein_coding	chr9	108855631	108886920	10206	+	0.600552	0.00109133	1.68435e-05	0.0154076	0.000586364	125.082	173.57	200.38	74.7699	105.743	127.562
ENSMUSG00000026826	Nr4a2	protein_coding	chr2	56959241	56976414	4059	-	1.46791	0.000435883	4.84881e-05	0.00768126	0.00142158	8.80862	24.5453	40.4809	10.433	26.0737	24.6667
ENSMUSG00000038489	Polr2l	protein_coding	chr7	148657759	148661031	1650	-	1.00683	0.000957828	2.24205e-05	0.0139231	0.000739533	39.9324	49.9671	76.9136	31.299	95.6035	73.2952
ENSMUSG00000036882	Arhgap33	protein_coding	chr7	31307245	31320079	4415	-	1.77215	0.00289784	7.43099e-06	0.0314957	0.000291705	6.45965	14.9025	32.3847	5.21651	21.7281	23.2571
ENSMUSG00000091019	Gm7502	pseudogene	chr18	7932780	7933512	733	+	2.57907	0.00137232	1.59332e-05	0.0182633	0.00056228	0	6.13632	16.1923	1.73884	7.24269	8.45714
ENSMUSG00000038670	Mybpc2	protein_coding	chr7	51757088	51780039	3613	-	1.28713	0.00234075	9.8073e-06	0.0271095	0.000373321	14.681	27.1751	46.553	13.9107	34.7649	39.4666
ENSMUSG00000037649	H2-DMa	protein_coding	chr17	34272127	34276046	1641	+	1.68681	0.000468101	5.13655e-05	0.00810328	0.00149188	12.3321	26.2985	40.4809	5.21651	27.5222	21.8476
ENSMUSG00000068270	Shroom4	protein_coding	chrX	5976972	6214566	8880	+	-0.818928	7.66118e-05	0.000315965	0.00191165	0.00668002	105.703	66.6229	58.6972	99.1136	49.2503	57.0857
ENSMUSG00000027314	Dll4	protein_coding	chr2	119151520	119161698	3852	+	2.82899	3.51091e-05	0.000693009	0.00104453	0.0127919	2.34896	14.9025	12.1443	0	11.5883	9.86666
ENSMUSG00000022768	Ccdc116	protein_coding	chr16	17139157	17147322	4341	-	1.04247	0.000220992	0.00011023	0.00442496	0.00282587	18.2045	48.2139	60.7213	36.5155	50.6988	58.4952
ENSMUSG00000035933	Cog5	protein_coding	chr12	32339734	32622495	2997	+	-0.62346	1.43485e-05	0.00173934	0.000503884	0.0260365	150.921	92.9214	107.274	172.145	107.192	110.648
ENSMUSG00000051977	Prdm9	protein_coding	chr17	15680043	15701318	4421	-	1.78525	7.02071e-05	0.000356813	0.00179138	0.00741876	5.87241	21.9154	14.1683	5.21651	20.2795	33.8286
ENSMUSG00000037447	Arid5a	protein_coding	chr1	36364578	36380874	7700	+	0.956171	1.96594e-05	0.00129369	0.000646386	0.0207018	23.4896	49.9671	56.6732	38.2544	73.8754	58.4952
ENSMUSG00000041515	Irf8	protein_coding	chr8	123260258	123280594	7055	+	1.39369	0.000136754	0.000193131	0.00304065	0.0045066	7.63413	35.9413	42.5049	8.69418	11.5883	15.5048
ENSMUSG00000030730	Atp2a1	protein_coding	chr7	133589372	133606622	3483	-	1.55011	0.00377393	7.07041e-06	0.0376503	0.000281956	7.04689	18.4089	34.4087	8.69418	20.2795	29.6
ENSMUSG00000021904	Sema3g	protein_coding	chr14	32031046	32043536	4538	+	1.89637	0.00122819	2.53715e-05	0.016807	0.000820708	2.34896	17.5323	28.3366	5.21651	8.69123	14.8
ENSMUSG00000038721	Hoxb7	protein_coding	chr11	96145571	96151650	4084	+	2.19595	0.00174069	1.90089e-05	0.0216989	0.000646816	2.93621	11.396	24.2885	1.73884	11.5883	11.9809
ENSMUSG00000089687	Rab42-ps	protein_coding	chr4	131858112	131859300	761	-	1.99769	0.00443641	7.53017e-06	0.0420929	0.000294831	2.93621	10.5194	24.2885	3.47767	13.0368	18.3238
ENSMUSG00000032131	Abcg4	protein_coding	chr9	44081271	44096698	5211	-	2.08467	0.00199218	1.67798e-05	0.0238964	0.000585505	1.76172	12.2726	18.2164	3.47767	8.69123	19.0286
ENSMUSG00000092518	Fam71e2	antisense	chr7	4704828	4722904	2744	-	2.34799	0.00505675	7.1879e-06	0.0460898	0.000284384	0.587241	6.13632	20.2404	1.73884	7.24269	9.1619
ENSMUSG00000049952	Fam71e2	protein_coding	chr7	4704828	4722904	2744	-	2.34799	0.00505836	7.2302e-06	0.0460898	0.000285309	0.587241	6.13632	20.2404	1.73884	7.24269	9.1619
ENSMUSG00000034918	Cdhr2	protein_coding	chr13	54802822	54838023	4129	+	2.88213	0.000167175	0.000222185	0.0035566	0.00505924	8.22138	21.9154	22.2645	0	20.2795	21.1428
ENSMUSG00000078552	Dcdc2b	protein_coding	chr4	129285773	129291498	1305	-	1.96844	0.000177852	0.000221532	0.00370766	0.00505199	2.34896	15.7791	18.2164	5.21651	15.9339	17.619
ENSMUSG00000026715	Serpinc1	protein_coding	chr1	162908737	162933141	2157	+	2.25707	4.81332e-05	0.000891257	0.00133474	0.0154584	0.587241	16.6557	14.1683	3.47767	8.69123	9.1619
ENSMUSG00000058755	Osm	protein_coding	chr11	4136423	4141029	2272	+	2.01204	0.000127878	0.000342821	0.00287373	0.00718596	1.76172	15.7791	22.2645	6.95534	18.831	15.5048
ENSMUSG00000027368	Dusp2	protein_coding	chr2	127161895	127164112	2003	+	1.13077	0.000239225	0.000196888	0.00469411	0.00456599	19.9662	43.8308	48.577	15.6495	31.8678	37.3524
ENSMUSG00000054057	A930004D18Rik	protein_coding	chr2	17946820	17959364	3378	-	1.00486	0.000458702	0.000106881	0.00796872	0.00275407	31.711	53.4736	62.7453	24.3437	53.5959	57.7904
ENSMUSG00000056753	C330011M18Rik	protein_coding	chr8	86589135	86591186	1849	-	1.21485	0.000417863	0.000119077	0.00742604	0.00301169	13.5065	36.8179	38.4568	13.9107	23.1766	36.6476
ENSMUSG00000028940	Hes2	protein_coding	chr4	151532976	151536578	2638	+	1.82664	0.00406009	1.2665e-05	0.0396486	0.000460028	6.45965	15.7791	32.3847	3.47767	15.9339	17.619
ENSMUSG00000019082	Slc25a22	protein_coding	chr7	148615638	148623791	4041	-	0.738745	0.00274037	2.03188e-05	0.0302367	0.000684656	59.3114	82.402	109.298	53.9039	89.8093	100.781
ENSMUSG00000045114	Prrt2	protein_coding	chr7	134160285	134164725	3272	-	1.0111	0.000987761	6.28005e-05	0.0142325	0.00174983	31.1238	49.9671	58.6972	24.3437	53.5959	64.8381
ENSMUSG00000021803	Cdhr1	protein_coding	chr14	37891036	37911497	4303	-	1.48824	0.000262899	0.000257871	0.00508399	0.00567875	15.2683	32.4348	40.4809	6.95534	28.9708	23.9619
ENSMUSG00000034744	Nagk	protein_coding	chr6	83744976	83753414	3293	+	-0.777506	4.71647e-05	0.00144098	0.00131036	0.0224626	86.9117	42.0776	50.6011	97.3748	63.7357	59.2
ENSMUSG00000078202	Nrarp	protein_coding	chr2	25036278	25038850	2573	+	0.925417	0.000790604	8.88673e-05	0.0120285	0.00235015	39.3452	55.2268	62.7453	34.7767	82.5667	89.5047
ENSMUSG00000006462	A530013C23Rik	lincRNA	chr2	167516677	167554672	5964	+	2.1198	0.00139095	5.53478e-05	0.0184303	0.00157715	1.17448	13.1492	18.2164	3.47767	7.24269	14.0952
ENSMUSG00000030337	Vamp1	protein_coding	chr6	125165569	125194561	8746	+	0.835837	0.000191237	0.000411008	0.00393642	0.0083242	30.5365	63.993	72.8655	46.9486	66.6327	70.4762
ENSMUSG00000059937	Gdap10	lincRNA	chr12	33506737	33511769	5003	+	0.65611	0.000159464	0.000493584	0.00343139	0.0097005	119.21	163.927	161.923	67.8146	126.023	122.629
ENSMUSG00000024986	Hhex	protein_coding	chr19	37507377	37515218	3838	+	1.18476	3.43991e-05	0.00235633	0.00102757	0.0325865	11.7448	39.4477	52.6251	22.6049	39.1105	26.7809
ENSMUSG00000031833	Mast3	protein_coding	chr8	73302016	73320845	5549	-	0.932289	0.00451777	1.83474e-05	0.0426721	0.000628566	55.2007	70.1293	103.226	27.8214	69.5298	65.5428
ENSMUSG00000054383	Pnma1	protein_coding	chr12	85487081	85489439	2359	-	1.98345	0.000596863	0.000159928	0.00963967	0.00386959	2.34896	14.0259	20.2404	3.47767	11.5883	12.6857
ENSMUSG00000071636	Rimbp3	protein_coding	chr16	17208228	17214064	5837	+	0.904608	0.00237251	4.07809e-05	0.0273052	0.00123689	30.5365	43.8308	58.6972	36.5155	75.324	83.1619
ENSMUSG00000091971	Hspa1a	protein_coding	chr17	35106144	35109069	2926	-	0.751543	0.00038185	0.000255916	0.00683563	0.00567875	36.4089	64.8696	87.0338	102.591	144.854	141.657
ENSMUSG00000043993	2900052L18Rik	lincRNA	chr11	120091116	120092899	1588	-	0.777422	0.000587385	0.000168429	0.009539	0.00403144	46.392	72.7592	97.154	45.2097	78.221	71.1809
ENSMUSG00000034771	Tle2	protein_coding	chr10	81037306	81053590	6221	+	2.04679	3.62352e-05	0.002828	0.0010651	0.0371778	1.76172	14.0259	12.1443	3.47767	17.3825	11.2762
ENSMUSG00000033847	Pla2g4c	protein_coding	chr7	13910004	13946021	3747	+	0.845827	0.00185777	6.11985e-05	0.022791	0.00172109	33.4727	56.1035	62.7453	36.5155	57.9415	80.3428
ENSMUSG00000028738	Tas1r2	protein_coding	chr4	139209453	139226195	3047	+	2.86424	0.000847728	0.000139624	0.0126803	0.00345598	3.52345	10.5194	16.1923	0	17.3825	14.8
ENSMUSG00000041423	Paqr6	protein_coding	chr3	88168506	88172463	2429	+	2.23005	0.000198085	0.000622406	0.0040378	0.0117866	4.69793	13.1492	16.1923	1.73884	26.0737	16.9143
ENSMUSG00000065254	7SK	other RNA	chr7	110420064	110420384	321	+	-1.88774	4.33445e-05	0.00302811	0.00123145	0.0389469	21.1407	2.62985	4.04809	13.9107	4.34561	4.93333
ENSMUSG00000044468	Fam46c	protein_coding	chr3	100255551	100293247	6097	-	0.670875	0.0005358	0.000260658	0.00897908	0.005711	53.4389	102.564	107.274	67.8146	79.6696	98.6666
ENSMUSG00000021056	Tex21	protein_coding	chr12	77299679	77347733	2329	-	-0.835593	0.000214483	0.000694161	0.00431225	0.0127919	80.452	35.9413	48.577	67.8146	50.6988	31.7143
ENSMUSG00000034384	Barhl2	protein_coding	chr5	106881533	106887469	2607	-	2.11831	0.000184726	0.000807129	0.00384004	0.0143814	1.17448	13.1492	12.1443	3.47767	11.5883	13.3905
ENSMUSG00000086596	Susd5	protein_coding	chr9	113966472	114007851	3874	+	1.52664	5.11809e-05	0.00294459	0.00139297	0.0382315	5.87241	26.2985	20.2404	6.95534	17.3825	18.3238
ENSMUSG00000073485	Gm16067	antisense	chr1	182743907	182746990	3044	+	1.35201	0.000995783	0.0001605	0.0142899	0.0038772	12.9193	28.0517	26.3126	10.433	27.5222	46.5143
ENSMUSG00000087222	E030042O20Rik	lincRNA	chr2	75542827	75548081	1427	+	1.53243	0.0034804	4.83191e-05	0.0359462	0.00142158	11.7448	22.792	30.3606	6.95534	24.6251	36.6476
ENSMUSG00000034616	Ssh3	protein_coding	chr19	4261668	4269172	2740	-	1.09394	0.000697048	0.000256665	0.0109273	0.00567875	15.2683	38.5711	46.553	19.1272	30.4193	36.6476
ENSMUSG00000034684	Sema3f	protein_coding	chr9	107583833	107612806	3486	-	1.60348	0.00495922	3.68309e-05	0.045582	0.00113536	11.7448	21.0388	40.4809	5.21651	24.6251	21.8476
ENSMUSG00000035722	Abca7	protein_coding	chr10	79459239	79478317	6752	+	0.734135	0.00441614	4.32302e-05	0.0419819	0.00129811	65.771	84.1552	107.274	52.1651	97.052	105.714
ENSMUSG00000003070	Efna2	protein_coding	chr10	79642227	79652755	2131	+	0.881111	5.06807e-05	0.00415012	0.00138192	0.0493367	27.0131	56.1035	48.577	29.5602	55.0444	52.1524
ENSMUSG00000038637	Lrrc56	protein_coding	chr7	148380056	148395954	6068	+	0.809624	0.00354087	6.14152e-05	0.0363409	0.00172397	42.2814	63.1164	85.0098	34.7767	59.3901	66.9523
ENSMUSG00000054934	Kcnmb4	protein_coding	chr10	115854917	115910934	3324	-	2.03134	0.00181028	0.000121453	0.022316	0.00306665	11.1576	24.5453	32.3847	1.73884	15.9339	20.4381
ENSMUSG00000006538	Ihh	protein_coding	chr1	74991891	74998246	2466	-	2.04932	0.00281591	7.8943e-05	0.0308156	0.00213693	5.28517	14.0259	26.3126	1.73884	14.4854	12.6857
ENSMUSG00000085906	Gm16882	lincRNA	chr18	37906213	37927896	6116	-	1.41131	0.000668207	0.000361786	0.0105598	0.00748088	9.39586	29.805	24.2885	6.95534	13.0368	30.3047
ENSMUSG00000029449	Rhof	protein_coding	chr5	123553053	123582701	4602	-	0.823088	0.00338725	7.17201e-05	0.0351322	0.00196208	33.4727	56.1035	82.9857	33.0379	49.2503	54.9714
ENSMUSG00000015027	Galns	protein_coding	chr8	125102138	125135304	2502	-	-0.83793	0.00140338	0.000186018	0.0185648	0.00437837	63.422	39.4477	30.3606	92.1583	55.0444	48.6285
ENSMUSG00000021973	Efha1	protein_coding	chr14	58535117	58618099	2310	-	-0.691723	8.38616e-05	0.003269	0.00203918	0.0411326	112.163	70.1293	70.8415	107.808	59.3901	71.1809
ENSMUSG00000053218	Gm9900	protein_coding	chr11	58141223	58143841	2619	-	0.596152	0.00337865	8.17619e-05	0.035085	0.00220479	75.7541	106.071	129.539	76.5088	107.192	121.219
ENSMUSG00000045515	Pou3f3	protein_coding	chr1	42753991	42757052	3062	+	1.51381	0.000255121	0.00116074	0.00497284	0.0188748	5.28517	23.6686	24.2885	6.95534	14.4854	16.2095
ENSMUSG00000029862	Clcn1	protein_coding	chr6	42236684	42265755	5428	+	1.18284	0.00120747	0.00024637	0.0165944	0.00551826	11.1576	32.4348	38.4568	15.6495	23.1766	33.1238
ENSMUSG00000086281	9530082P21Rik	lincRNA	chr17	23880201	23891032	4842	+	1.81781	0.000377157	0.000791337	0.00676811	0.0141593	3.52345	18.4089	14.1683	3.47767	10.1398	18.3238
ENSMUSG00000085830	E130003G02Rik	antisense	chr2	25146740	25154445	2891	+	2.07104	0.00359893	9.56184e-05	0.0366552	0.00249801	1.17448	8.76617	16.1923	3.47767	10.1398	14.8
ENSMUSG00000026934	Lhx3	protein_coding	chr2	26055732	26063809	3045	-	1.81005	0.000329767	0.00105701	0.00611943	0.0176254	2.93621	14.0259	14.1683	5.21651	18.831	19.0286
ENSMUSG00000013989	D430018E03Rik	lincRNA	chr5	143635756	143640052	3832	-	1.21809	0.00158978	0.000230327	0.020335	0.00520532	14.681	30.6816	36.4328	12.1718	27.5222	35.9428
ENSMUSG00000071796	6820431F20Rik	pseudogene	chr8	19858191	19893124	8403	-	0.720181	0.000206584	0.00181997	0.00418782	0.0269492	109.814	149.025	131.563	53.9039	115.883	116.286
ENSMUSG00000084024	Gm15937	pseudogene	chr15	5158913	5160147	1235	+	2.64165	0.000398128	0.000982679	0.00709246	0.016625	2.93621	14.0259	12.1443	0	8.69123	11.2762
ENSMUSG00000051008	4930412M03Rik	lincRNA	chr11	59925721	59928732	1111	-	1.66079	0.000104153	0.00391768	0.00243748	0.0471687	5.28517	18.4089	14.1683	5.21651	23.1766	20.4381
ENSMUSG00000028654	Mycl1	protein_coding	chr4	122672895	122679728	4038	+	0.796396	0.000113733	0.00381219	0.00261585	0.0461566	45.8048	76.2656	68.8174	31.299	62.2871	59.9047
ENSMUSG00000067724	Gbx1	protein_coding	chr5	24008575	24033094	3549	-	1.45855	0.00116848	0.000412871	0.0162164	0.00833647	6.45965	20.1622	26.3126	8.69418	20.2795	23.2571
ENSMUSG00000091500	Gm17292	lincRNA	chr10	127667646	127669846	2109	-	1.64108	0.000344257	0.00162107	0.00634028	0.0247329	8.22138	20.1622	20.2404	5.21651	27.5222	23.2571
ENSMUSG00000085105	Gm12758	lincRNA	chr7	35019396	35025226	4175	+	2.7329	0.000365895	0.00153809	0.00663897	0.0236826	0.587241	6.13632	6.07213	0	10.1398	7.75238
ENSMUSG00000031077	Fadd	protein_coding	chr7	151763223	151768368	3903	-	0.745711	0.00422144	0.00014941	0.0407638	0.00366175	39.9324	66.6229	76.9136	34.7767	46.3532	66.9523
ENSMUSG00000021223	Papln	protein_coding	chr12	85104584	85133332	5635	+	2.00299	0.000920789	0.000745122	0.0135193	0.0135652	5.28517	15.7791	22.2645	1.73884	15.9339	10.5714
ENSMUSG00000030110	Ret	protein_coding	chr6	118101766	118147762	7345	-	1.38493	0.000857413	0.000923774	0.0127803	0.0158238	5.28517	27.1751	26.3126	24.3437	33.3164	43.6952
ENSMUSG00000052658	5830454E08Rik	protein_coding	chr9	120486463	120487189	727	+	2.35962	0.00190399	0.000444228	0.0231455	0.00885752	0	7.88955	10.1202	5.21651	13.0368	18.3238
ENSMUSG00000004885	Crabp2	protein_coding	chr3	87752588	87757298	1322	+	0.972951	0.0027598	0.000309541	0.0304053	0.00655341	18.2045	38.5711	64.7694	20.866	31.8678	29.6
ENSMUSG00000075524	4930407I10Rik	protein_coding	chr15	81889581	81896968	4673	+	2.50592	0.000779256	0.00110194	0.0118928	0.0181735	4.11069	16.6557	16.1923	0	7.24269	9.86666
ENSMUSG00000091914	2010015M23Rik	lincRNA	chr11	87853080	87860862	1199	-	1.65007	0.00138445	0.000631402	0.018364	0.0119121	2.93621	18.4089	26.3126	8.69418	14.4854	16.2095
ENSMUSG00000019230	Lhx9	protein_coding	chr1	140721763	140745153	6809	-	1.28735	0.000436695	0.00200639	0.00768635	0.0288867	6.45965	30.6816	30.3606	6.95534	8.69123	11.9809
ENSMUSG00000024391	Apom	protein_coding	chr17	35265942	35268995	1029	-	0.735255	0.00537565	0.000190172	0.0482038	0.00445133	29.9493	62.2398	52.6251	41.732	43.4561	88.0952
ENSMUSG00000024186	Rgs11	protein_coding	chr17	26339896	26348269	4206	+	1.71253	0.00420223	0.00025127	0.0406317	0.00558649	8.80862	20.1622	22.2645	3.47767	14.4854	28.1905
ENSMUSG00000073374	C030034I22Rik	protein_coding	chr17	69766801	69768271	1471	+	1.07767	0.000605922	0.00180415	0.00977523	0.0267411	12.9193	34.188	44.5289	17.3884	28.9708	26.0762
ENSMUSG00000048200	Efcab4a	protein_coding	chr7	148646993	148652512	2764	+	0.94072	0.00155306	0.000743963	0.0200046	0.0135605	18.2045	41.201	56.6732	24.3437	34.7649	35.9428
ENSMUSG00000026121	Sema4c	protein_coding	chr1	36605487	36615194	4590	-	1.03515	0.00107819	0.00114783	0.0152431	0.0187255	25.8386	42.9542	62.7453	13.9107	40.5591	23.2571
ENSMUSG00000091609	Acer2	protein_coding	chr4	86576595	86580724	2941	+	0.591142	0.000590321	0.00218152	0.00954799	0.0309353	65.771	112.207	101.202	48.6874	60.8386	78.2285
ENSMUSG00000014905	Dnajb9	protein_coding	chr12	45306884	45311055	1865	-	0.622509	0.00205706	0.000656014	0.0245395	0.0122751	84.5627	108.7	109.298	69.5534	123.126	135.314
ENSMUSG00000049721	Gal3st1	protein_coding	chr11	3883639	3899329	2041	+	0.974454	0.000523701	0.00262852	0.00883678	0.0350662	27.0131	43.8308	46.553	20.866	55.0444	45.8095
ENSMUSG00000074064	Mlycd	protein_coding	chr8	121918778	121935002	2983	+	-0.977629	0.00170736	0.000843937	0.0213922	0.0148616	46.392	28.0517	26.3126	53.9039	24.6251	21.1428
ENSMUSG00000027412	Lpin3	protein_coding	chr2	160706406	160731738	3694	+	-0.624354	0.000568698	0.00255872	0.0093283	0.0345146	133.304	92.9214	89.0579	121.718	69.5298	79.6381
ENSMUSG00000054999	Naaladl1	protein_coding	chr19	6105782	6115792	2491	+	0.912415	0.00525124	0.00028308	0.0474725	0.00610464	21.7279	39.4477	62.7453	22.6049	36.2134	36.6476
ENSMUSG00000067370	B3galt4	protein_coding	chr17	34086859	34088433	1575	-	0.887991	0.00401419	0.000377318	0.0393125	0.00772784	19.9662	33.3114	52.6251	36.5155	62.2871	61.3143
ENSMUSG00000025509	Pnpla2	protein_coding	chr7	148641097	148646642	3020	+	0.700853	0.000684862	0.00225631	0.0107771	0.0316093	41.1069	68.3761	80.9617	43.4709	68.0813	61.3143
ENSMUSG00000044966	Fbxo48	protein_coding	chr11	16851378	16854775	2247	+	0.934406	0.000460273	0.00364521	0.00798657	0.0445466	16.4428	47.3373	34.4087	20.866	26.0737	40.8762
ENSMUSG00000052921	Arhgef15	protein_coding	chr11	68756657	68770982	6482	-	1.04624	0.000861396	0.00200902	0.0128251	0.0288969	17.03	34.188	50.6011	15.6495	36.2134	23.2571
ENSMUSG00000074055	Gm10614	lincRNA	chr8	123113431	123117701	2538	+	1.89939	0.0028308	0.000649682	0.0309112	0.0121948	4.69793	15.7791	18.2164	1.73884	8.69123	14.0952
ENSMUSG00000044724	Gpr152	protein_coding	chr19	4139784	4145738	3937	+	2.00494	0.00154096	0.00119698	0.0199034	0.0194014	4.69793	14.0259	16.1923	1.73884	14.4854	14.8
ENSMUSG00000017679	Ttpal	protein_coding	chr2	163428050	163444749	5951	+	-0.590705	0.00187262	0.0010375	0.0229457	0.017377	148.572	115.713	111.322	166.928	95.6035	95.8476
ENSMUSG00000040441	Slc26a10	protein_coding	chr10	126608449	126617701	3669	-	1.43	0.000759382	0.00255986	0.0116378	0.0345146	11.1576	23.6686	24.2885	6.95534	28.9708	25.3714
ENSMUSG00000075585	6330403L08Rik	protein_coding	chr5	139471010	139476530	5521	+	0.892385	0.0017257	0.00114698	0.0215669	0.0187255	29.3621	45.5841	50.6011	26.0825	56.493	57.0857
ENSMUSG00000074817	Papolb	protein_coding	chr5	143001792	143006030	4239	-	0.695153	0.00102608	0.0020326	0.0146554	0.0291527	43.4558	71.0059	78.9377	38.2544	59.3901	59.2
ENSMUSG00000037492	Zmat4	protein_coding	chr8	24746491	25267057	6037	+	0.594973	0.00543823	0.000384134	0.0486166	0.00784613	73.9924	98.1811	127.515	62.5981	97.052	93.7333
ENSMUSG00000074075	Gm10621	protein_coding	chr9	108551171	108553284	2114	+	1.48288	0.00189199	0.00111358	0.0230522	0.0183255	5.28517	14.9025	28.3366	6.95534	21.7281	13.3905
ENSMUSG00000025386	Pde6g	protein_coding	chr11	120308919	120314814	2317	-	1.51606	0.00349228	0.000650431	0.0359678	0.0121948	4.69793	14.9025	20.2404	6.95534	17.3825	21.1428
ENSMUSG00000091127	Gm17238	lincRNA	chr18	67933366	67934511	698	-	1.77015	0.0043053	0.000545741	0.0412484	0.0105198	5.28517	11.396	20.2404	3.47767	21.7281	16.9143
ENSMUSG00000086553	9230116N13Rik	lincRNA	chr1	138308493	138312096	2097	-	1.32563	0.000776744	0.00304314	0.0118667	0.0390581	6.45965	20.1622	24.2885	12.1718	27.5222	23.9619
ENSMUSG00000035349	Mia2	protein_coding	chr12	60196786	60210117	1629	+	1.81742	0.0013785	0.00178279	0.0183181	0.026529	2.34896	12.2726	12.1443	3.47767	11.5883	14.8
ENSMUSG00000034947	Tmem106a	protein_coding	chr11	101443556	101453102	3138	+	0.884333	0.0014964	0.00168735	0.0194796	0.0254004	19.9662	44.7074	54.6492	20.866	28.9708	31.0095
ENSMUSG00000015085	Entpd2	protein_coding	chr2	25251394	25256843	2130	+	2.09956	0.00188798	0.00141238	0.0230522	0.0220852	1.17448	7.88955	10.1202	1.73884	10.1398	9.86666
ENSMUSG00000037593	BC030499	protein_coding	chr11	78104343	78110307	4296	+	1.23664	0.00166618	0.00163107	0.0210377	0.0248351	7.04689	31.5582	32.3847	17.3884	20.2795	28.1905
ENSMUSG00000032105	Pdzd3	protein_coding	chr9	44055395	44059547	2181	-	2.49788	0.00171956	0.00162517	0.0215084	0.0247703	5.28517	17.5323	12.1443	0	7.24269	19.0286
ENSMUSG00000032591	Mst1	protein_coding	chr9	107982767	107987358	2286	+	1.48535	0.00278506	0.00104669	0.0306148	0.0175114	5.28517	18.4089	22.2645	5.21651	11.5883	15.5048
ENSMUSG00000031688	Pou4f2	protein_coding	chr8	80956908	80960544	3205	-	0.671243	0.00439835	0.000688219	0.0419449	0.0127666	49.3283	73.6358	76.9136	43.4709	63.7357	84.5714
ENSMUSG00000038550	Gm129	protein_coding	chr3	95682426	95686174	2261	-	0.728643	0.0018735	0.0017304	0.0229457	0.0259542	30.5365	55.2268	48.577	41.732	59.3901	80.3428
ENSMUSG00000016995	Matn4	protein_coding	chr2	164215129	164230660	5175	-	1.80602	0.00127418	0.00275248	0.0173071	0.0364595	5.87241	17.5323	22.2645	1.73884	13.0368	7.75238
ENSMUSG00000000247	Lhx2	protein_coding	chr2	38194801	38225253	4393	+	1.70026	0.00273384	0.00132434	0.0301873	0.021036	4.69793	14.9025	14.1683	3.47767	13.0368	20.4381
ENSMUSG00000006519	Cyba	protein_coding	chr8	124948672	124956840	758	-	-0.65111	0.00138346	0.00277582	0.018364	0.036672	86.3244	61.3632	58.6972	119.98	66.6327	71.8857
ENSMUSG00000090534	Gm4675	lincRNA	chr14	118635454	118660421	3067	+	1.94891	0.00493808	0.000816913	0.045473	0.0144872	4.69793	13.1492	14.1683	1.73884	11.5883	19.0286
ENSMUSG00000090035	Galnt4	protein_coding	chr10	98570793	98575881	5089	+	0.759861	0.00322952	0.00126596	0.0341026	0.0203445	39.9324	65.7462	64.7694	26.0825	39.1105	56.3809
ENSMUSG00000091302	2310043M15Rik	lincRNA	chr16	93792395	93795133	1553	-	0.590551	0.00141285	0.00320093	0.0186398	0.0404449	55.2007	83.2786	95.13	67.8146	99.9491	93.0285
ENSMUSG00000092002	Gm17375	lincRNA	chr7	20182642	20187643	3221	-	1.05536	0.00449774	0.00112043	0.0425375	0.018398	29.9493	43.8308	52.6251	13.9107	40.5591	38.7619
ENSMUSG00000055994	Nod2	protein_coding	chr8	91171214	91212373	5014	+	1.19179	0.00308697	0.00170334	0.0329958	0.0255739	7.63413	27.1751	24.2885	12.1718	15.9339	28.1905
ENSMUSG00000034427	Myo15b	protein_coding	chr11	115722926	115753917	7746	+	1.25343	0.00157238	0.00339712	0.0201652	0.0421814	6.45965	22.792	28.3366	15.6495	26.0737	25.3714
ENSMUSG00000034239	Gm884	protein_coding	chr11	103395891	103482454	10977	-	1.59284	0.00391691	0.00137152	0.0385837	0.0215806	4.69793	14.9025	22.2645	3.47767	11.5883	10.5714
ENSMUSG00000040040	Ift88	protein_coding	chr14	58042899	58136773	4628	+	-0.661196	0.00532309	0.00126123	0.0478509	0.02029	103.354	66.6229	44.5289	99.1136	76.7725	71.8857
ENSMUSG00000037600	1810019J16Rik	protein_coding	chr4	133074878	133086705	2379	+	-0.965236	0.00195134	0.00359618	0.0235846	0.0441492	34.06	14.0259	24.2885	50.4262	31.8678	16.9143
ENSMUSG00000014776	Nol3	protein_coding	chr8	107800347	107805839	2869	+	1.81355	0.00321091	0.00226276	0.0339991	0.0316702	8.22138	20.1622	20.2404	1.73884	11.5883	16.2095
ENSMUSG00000004105	Angptl2	protein_coding	chr2	33071589	33103237	6286	+	-0.795795	0.00530206	0.00148619	0.0477478	0.0230009	71.0562	46.4607	34.4087	52.1651	30.4193	29.6
ENSMUSG00000059493	Nhs	protein_coding	chrX	158271228	158597662	8805	-	-0.731653	0.00507506	0.00229808	0.0462132	0.0319275	86.9117	62.2398	42.5049	74.7699	40.5591	50.0381
ENSMUSG00000051457	Spn	protein_coding	chr7	134275746	134281337	4607	-	0.727448	0.00344951	0.00341519	0.0356522	0.0423361	22.9024	37.6945	48.577	59.1204	91.2579	86.6857
ENSMUSG00000042258	Isl1	protein_coding	chr13	117088489	117099896	3958	-	1.71152	0.0033062	0.00369718	0.0346585	0.0450901	5.28517	17.5323	16.1923	1.73884	7.24269	11.9809
ENSMUSG00000031227	Magee1	protein_coding	chrX	102315735	102319248	3514	+	0.689313	0.00525857	0.0023809	0.0474725	0.0328661	29.3621	57.8567	58.6972	31.299	34.7649	50.7428
ENSMUSG00000085436	Gm11458	antisense	chr2	164736854	164745453	1273	+	1.12711	0.0054771	0.00281093	0.048864	0.0370384	24.6641	35.0647	46.553	10.433	39.1105	27.4857
