# Supplementary material for: The non-coding snRNA 7SK controls transcriptional termination, poising, and bidirectionality in embryonic stem cells
Source: Genome Biol. 2013 Sep 17;14(9):R98. doi: 10.1186/gb-2013-14-9-r98 (PMC4053805; doi:10.1186/gb-2013-14-9-r98)
Supplement: Additional file 4: Table S2 — All genes with altered expression after 7SK knockdown. [file gb-2013-14-9-r98-S4.xls]

## Sheet: Table S2
Table S2. All genes with altered expression following 7SK knock-down.
Listed are genes with a statistically significant difference in expression (FDR 5%) for either of the two antisense oligos ASO94 (7SK 5' ASO) and ASO276 (7SK 3' ASO) compared to the scrambled control ASO. No fold-change cutoff has been applied for this table. Gene identifiers refer to Ensembl version 66 and genomic coordinates to assembly NCBIM37 (mm9). Normalized RNA-seq read counts are listed i…
Gene ID	Gene symbol	Type	Chr.	Start	End	Exonic size	Strand	Log2 fold change	P-val. ASO94	P-val. ASO276	FDR-adusted P-val. ASO94	FDR-adjusted P-val. ASO276	Control (replicate 1)	ASO94 (replicate 1)	ASO276 (replicate 1)	Control (replicate 2)	ASO94 (replicate 2)	ASO276 (replicate 2)
ENSMUSG00000020135	Apc2	protein_coding	chr10	79758722	79781008	11281	+	3.14734	1.64097e-51	6.17722e-88	1.20587e-47	9.31155e-84	34.6472	226.167	414.929	26.0825	192.656	312.914
ENSMUSG00000065037	7SK	other RNA	chr9	78023110	78023440	331	-	-1.52389	2.21182e-74	2.13291e-05	3.25071e-70	0.000711316	62659.2	22230.1	21630.9	66912.1	23327.3	22913.9
ENSMUSG00000085779	2310050B05Rik	antisense	chr10	80657354	80673622	4375	+	2.92384	1.63189e-20	9.17121e-31	3.42627e-17	4.60823e-27	9.39586	80.6487	145.731	10.433	49.2503	76.819
ENSMUSG00000020437	Myo1g	protein_coding	chr11	6406551	6420968	6957	-	2.11863	2.80637e-16	4.35324e-34	2.42619e-13	3.28103e-30	25.8386	94.6746	246.933	50.4262	137.611	205.086
ENSMUSG00000048878	Hexim1	protein_coding	chr11	102977639	102981039	3401	+	0.901696	1.36926e-35	1.98552e-10	6.70799e-32	3.18402e-08	581.956	1163.27	1046.43	692.056	1297.89	1254.48
ENSMUSG00000034796	Cpne7	protein_coding	chr8	125641274	125659082	5268	+	2.65898	9.56804e-15	1.98736e-28	7.03108e-12	7.48936e-25	10.5703	64.8696	135.611	12.1718	47.8017	83.1619
ENSMUSG00000014773	Dll1	protein_coding	chr17	15504318	15513836	4219	-	1.38381	1.26804e-16	7.80143e-21	1.24243e-13	1.30665e-17	73.4051	230.55	257.053	123.457	227.42	290.362
ENSMUSG00000075014	Gm10800	protein_coding	chr2	98506704	98507458	660	-	3.67171	1.79785e-18	3.22045e-18	3.30288e-15	3.4675e-15	5.87241	53.4736	70.8415	1.73884	49.2503	46.5143
ENSMUSG00000054161	Fam83e	protein_coding	chr7	52976582	52984862	3843	+	1.89978	4.31729e-12	1.58543e-24	1.35003e-09	4.77976e-21	23.4896	78.0189	174.068	39.9932	97.052	143.067
ENSMUSG00000078588	Ccdc24	protein_coding	chr4	117539129	117545162	4491	-	2.42079	4.91563e-14	3.39766e-22	2.8898e-11	8.53605e-19	12.3321	74.5124	97.154	12.1718	36.2134	90.9142
ENSMUSG00000036110	Slc17a2	protein_coding	chr13	23898862	23917049	5956	+	4.71067	1.08528e-13	5.13496e-21	5.90754e-11	9.67555e-18	0.587241	31.5582	66.7934	0	17.3825	28.1905
ENSMUSG00000006574	Slc4a1	protein_coding	chr11	102210138	102227517	4891	-	3.4894	1.33149e-08	4.07011e-22	1.54086e-06	8.7647e-19	1.17448	26.2985	76.9136	3.47767	15.9339	40.8762
ENSMUSG00000039810	Zc3h10	protein_coding	chr10	127979019	127984830	4384	-	0.900219	9.83133e-16	5.75454e-15	8.02728e-13	3.77148e-12	276.003	470.743	639.597	307.774	506.988	577.2
ENSMUSG00000053706	B430305J03Rik	protein_coding	chr3	61166172	61169873	3702	-	1.51101	3.58572e-17	6.23984e-13	3.8174e-14	2.04477e-10	46.392	134.122	139.659	43.4709	128.92	117.695
ENSMUSG00000087382	1300015D01Rik	antisense	chr2	172936319	172958705	5098	+	4.15754	3.71756e-10	4.19317e-18	7.28493e-08	4.21386e-15	1.76172	29.805	58.6972	0	11.5883	32.419
ENSMUSG00000034949	Zfr2	protein_coding	chr10	80695900	80714868	7492	+	3.29361	1.4834e-08	1.49655e-19	1.66424e-06	2.2559e-16	7.04689	31.5582	76.9136	1.73884	31.8678	52.8571
ENSMUSG00000052684	Jun	protein_coding	chr4	94715725	94718913	3189	-	0.808624	1.03366e-13	2.27005e-14	5.84296e-11	1.31611e-11	431.622	690.774	910.819	346.028	506.988	661.066
ENSMUSG00000055707	Klhl26	protein_coding	chr8	72974127	73000842	3069	-	-0.890603	3.67661e-22	3.49578e-05	9.00585e-19	0.0010865	359.979	170.064	261.101	373.85	154.994	220.59
ENSMUSG00000050310	Rictor	protein_coding	chr15	6658381	6750398	9311	+	-0.544908	9.35404e-25	0.14301	3.43691e-21	0.456834	847.389	461.977	730.679	940.71	522.922	792.857
ENSMUSG00000045761	Fam179a	protein_coding	chr17	72022601	72079009	5624	+	3.42973	1.66797e-08	1.99354e-17	1.84317e-06	1.87817e-14	2.93621	24.5453	52.6251	1.73884	21.7281	49.3333
ENSMUSG00000026452	Syt2	protein_coding	chr1	136605877	136649726	6879	+	2.92793	9.20812e-12	6.47846e-14	2.76187e-09	3.08112e-11	6.45965	41.201	58.6972	3.47767	33.3164	42.2857
ENSMUSG00000013338	Fer1l4	protein_coding	chr2	155844875	155878683	6896	-	2.78713	3.77909e-07	1.71184e-18	2.53613e-05	2.15036e-15	3.52345	28.9283	76.9136	5.21651	17.3825	40.8762
ENSMUSG00000024846	Cst6	protein_coding	chr19	5344705	5349574	3951	-	3.47708	2.79531e-09	4.27717e-16	4.19211e-07	3.22371e-13	2.34896	24.5453	52.6251	1.73884	23.1766	38.0571
ENSMUSG00000028789	Adc	protein_coding	chr4	128607477	128639686	4024	-	-0.914353	1.91888e-17	8.55397e-08	2.5638e-14	6.08219e-06	379.945	174.447	176.092	319.946	176.722	213.543
ENSMUSG00000033768	Nrxn2	protein_coding	chr19	6418731	6544169	13816	+	1.55538	8.68728e-07	2.38393e-18	5.06654e-05	2.76426e-15	27.6003	68.3761	180.14	36.5155	66.6327	100.076
ENSMUSG00000035530	Eif1	protein_coding	chr11	100181199	100183410	2098	+	0.808641	1.67001e-13	1.42604e-11	8.4635e-11	3.30709e-09	212.581	348.893	400.76	272.997	463.532	492.628
ENSMUSG00000050677	Ccdc96	protein_coding	chr5	36827237	36830820	3584	+	2.40537	4.92756e-11	8.67175e-14	1.27053e-08	3.84465e-11	10.5703	54.3502	62.7453	6.95534	30.4193	59.2
ENSMUSG00000015597	Zfp318	protein_coding	chr17	46520680	46557869	8597	+	-1.10811	1.44651e-15	3.6976e-09	1.11891e-12	4.03896e-07	224.913	81.5253	97.154	217.354	111.537	122.629
ENSMUSG00000003545	Fosb	protein_coding	chr7	19888070	19895394	3751	-	1.32011	2.829e-05	2.97489e-19	0.000871653	4.07668e-16	44.6303	83.2786	190.26	36.5155	62.2871	110.648
ENSMUSG00000037013	Ss18	protein_coding	chr18	14782707	14841423	4523	-	-0.494588	1.68577e-23	0.963028	4.95516e-20	0.989077	610.731	291.913	591.02	575.555	315.781	573.676
ENSMUSG00000038418	Egr1	protein_coding	chr18	35019477	35024638	4484	+	1.27147	2.3379e-07	1.26457e-16	1.73536e-05	1.05901e-13	45.2176	92.9214	157.875	59.1204	108.64	159.276
ENSMUSG00000031450	Grk1	protein_coding	chr8	13405081	13421945	7425	+	2.39374	6.98532e-07	1.42242e-16	4.31358e-05	1.12851e-13	8.80862	34.188	95.13	5.21651	24.6251	31.7143
ENSMUSG00000056529	Ptafr	protein_coding	chr4	132119982	132138598	3637	+	3.51198	7.62613e-10	2.18643e-13	1.38372e-07	8.23955e-11	1.76172	20.1622	44.5289	1.73884	31.8678	29.6
ENSMUSG00000044177	Wfikkn2	protein_coding	chr11	94097270	94107319	3827	-	2.66355	1.62818e-07	4.12556e-15	1.3148e-05	2.82676e-12	4.69793	28.9283	58.6972	5.21651	23.1766	45.8095
ENSMUSG00000086429	Gt(ROSA)26Sor	non_coding	chr6	113017422	113027327	1695	-	1.35368	6.64185e-11	1.0507e-11	1.60025e-08	2.55457e-09	46.392	100.811	131.563	45.2097	127.471	116.99
ENSMUSG00000040250	4933424B01Rik	protein_coding	chr6	146498154	146526357	3968	-	0.583824	1.78427e-17	4.94437e-05	2.5638e-14	0.00144441	671.804	1027.39	953.324	792.909	1258.78	1163.56
ENSMUSG00000042286	Stab1	protein_coding	chr14	31952199	31981827	10288	-	2.70829	1.25438e-07	1.90379e-14	1.05952e-05	1.14791e-11	8.80862	31.5582	68.8174	3.47767	34.7649	42.2857
ENSMUSG00000003341	Atp8b3	protein_coding	chr10	79982330	80001869	4711	-	1.9196	8.98543e-09	4.56478e-13	1.05647e-06	1.56385e-10	11.7448	44.7074	85.0098	20.866	57.9415	67.6571
ENSMUSG00000020080	Hkdc1	protein_coding	chr10	61845885	61885239	5132	-	2.51038	4.81518e-06	2.95189e-15	0.000205127	2.1189e-12	3.52345	24.5453	85.0098	6.95534	20.2795	28.1905
ENSMUSG00000048895	Cdk5r1	protein_coding	chr11	80290548	80294681	4134	+	1.32858	3.06797e-07	6.54078e-14	2.1665e-05	3.08112e-11	33.4727	85.9084	125.491	46.9486	76.7725	126.152
ENSMUSG00000091050	9330020H09Rik	antisense	chr15	98397755	98400014	2147	+	1.46719	1.86889e-12	1.07444e-08	6.69928e-10	1.06554e-06	31.711	93.798	78.9377	27.8214	75.324	88.8
ENSMUSG00000055323	Gm9967	protein_coding	chr7	133918479	133920332	1854	-	2.24569	2.42582e-07	8.45029e-14	1.77374e-05	3.84465e-11	6.45965	33.3114	70.8415	10.433	30.4193	46.5143
ENSMUSG00000029385	Ccng2	protein_coding	chr5	93696283	93705257	5458	+	1.01444	3.84189e-06	6.03759e-15	0.000167054	3.79211e-12	89.2606	151.655	222.645	69.5534	111.537	174.781
ENSMUSG00000039989	Cbx4	protein_coding	chr11	118938887	118947535	5210	-	1.90462	1.02932e-07	3.17397e-13	8.89876e-06	1.13915e-10	17.03	49.0905	89.0579	12.1718	43.4561	54.2666
ENSMUSG00000033327	Tnxb	protein_coding	chr17	34807480	34856760	12533	+	2.20469	1.22476e-06	2.73261e-14	6.56947e-05	1.52561e-11	7.63413	33.3114	72.8655	8.69418	26.0737	45.1047
ENSMUSG00000047787	Flrt1	protein_coding	chr19	7166504	7180219	5859	-	2.78044	3.19299e-07	1.364e-13	2.23464e-05	5.557e-11	4.11069	32.4348	60.7213	1.73884	7.24269	24.6667
ENSMUSG00000041073	Nacad	protein_coding	chr11	6497826	6506056	4892	-	2.14489	2.13235e-07	3.46703e-13	1.63224e-05	1.21539e-10	8.80862	35.9413	52.6251	10.433	33.3164	69.7714
ENSMUSG00000029763	Exoc4	protein_coding	chr6	33199085	33923979	12640	+	-0.564647	9.23326e-18	0.00968067	1.50779e-14	0.0895804	1576.16	899.409	1036.31	1258.92	837.255	1052.91
ENSMUSG00000036040	Adamtsl2	protein_coding	chr2	26934899	26964501	7993	+	4.01793	7.82336e-07	2.1726e-13	4.72047e-05	8.23955e-11	0.587241	13.1492	38.4568	0	13.0368	21.1428
ENSMUSG00000036655	Colec11	protein_coding	chr12	29279038	29308155	1383	-	4.07955	1.2532e-07	1.4491e-12	1.05952e-05	4.4217e-10	0.587241	14.0259	34.4087	0	15.9339	21.8476
ENSMUSG00000028410	Dnaja1	protein_coding	chr4	40669183	40684182	8629	+	0.725006	8.90611e-13	2.42995e-07	3.7398e-10	1.5326e-05	203.773	335.744	303.606	210.399	369.377	367.181
ENSMUSG00000089953	Gm757	protein_coding	chr2	25089996	25092307	2021	-	3.1665	4.78842e-09	4.56897e-11	6.39776e-07	9.18303e-09	1.17448	24.5453	34.4087	3.47767	20.2795	31.0095
ENSMUSG00000057706	Mex3b	protein_coding	chr7	90015843	90020073	3403	+	1.10009	6.51496e-11	5.19052e-09	1.59584e-08	5.396e-07	56.9624	145.518	147.755	67.8146	120.229	126.152
ENSMUSG00000031398	Plxna3	protein_coding	chrX	71574405	71590028	7880	+	1.08898	1.41364e-05	4.12595e-14	0.000502396	2.14464e-11	61.6603	101.688	170.02	57.3816	105.743	145.181
ENSMUSG00000059970	Hspa2	protein_coding	chr12	77505163	77507921	2520	+	1.02496	6.01296e-13	1.03268e-06	2.67795e-10	5.31286e-05	67.5327	147.272	121.443	74.7699	172.376	145.886
ENSMUSG00000026604	Ptpn14	protein_coding	chr1	191552147	191700574	11573	+	-0.55201	3.27341e-17	0.019555	3.8174e-14	0.142695	1104.6	572.431	789.377	759.871	517.128	651.2
ENSMUSG00000025422	Agap2	protein_coding	chr10	126515963	126530225	5633	+	2.13669	5.67641e-07	1.46667e-12	3.64307e-05	4.4217e-10	10.5703	40.3244	64.7694	6.95534	23.1766	47.219
ENSMUSG00000038517	Tbkbp1	protein_coding	chr11	96997485	97012809	3975	-	1.49298	1.72535e-07	5.31133e-12	1.37068e-05	1.40461e-09	24.0769	65.7462	91.0819	26.0825	53.5959	85.2762
ENSMUSG00000032596	Uba7	protein_coding	chr9	107877836	107886391	6692	+	2.69028	4.29982e-09	2.2876e-10	6.01852e-07	3.59201e-08	2.34896	28.0517	42.5049	8.69418	34.7649	39.4666
ENSMUSG00000064147	Rab44	protein_coding	chr17	29272001	29285925	4109	+	3.56241	1.06431e-05	9.71092e-14	0.00039701	4.18235e-11	5.28517	21.9154	58.6972	0	17.3825	29.6
ENSMUSG00000087028	Gm13387	lincRNA	chr2	24978123	25000916	2881	-	3.27704	3.54255e-09	2.9795e-10	5.1044e-07	4.36049e-08	0.587241	24.5453	32.3847	3.47767	18.831	25.3714
ENSMUSG00000063239	Grm4	protein_coding	chr17	27559332	27650286	5318	-	2.52539	5.32248e-08	2.13493e-11	4.98246e-06	4.73265e-09	5.28517	28.9283	50.6011	5.21651	28.9708	35.2381
ENSMUSG00000026628	Atf3	protein_coding	chr1	192994175	193007219	1984	-	0.768617	3.8755e-08	3.20235e-11	3.74725e-06	6.62786e-09	186.155	305.939	348.135	114.763	166.582	219.181
ENSMUSG00000027580	BC006779	protein_coding	chr2	180962320	180976732	11529	-	1.49313	0.0160125	8.28489e-17	0.0998362	7.34626e-14	18.2045	33.3114	107.274	15.6495	23.1766	70.4762
ENSMUSG00000045777	6330512M04Rik	protein_coding	chr7	149511742	149559658	4789	-	2.73527	1.57601e-06	9.54633e-13	8.01475e-05	2.99795e-10	2.34896	23.6686	62.7453	3.47767	13.0368	19.0286
ENSMUSG00000070576	Mn1	protein_coding	chr5	111846382	111886053	6940	+	1.35062	1.04992e-06	1.69922e-12	5.82287e-05	4.95552e-10	35.8217	68.3761	109.298	34.7767	85.4637	109.943
ENSMUSG00000073408	Dpcr1	protein_coding	chr17	35772697	35780640	2611	-	3.83688	1.44845e-09	1.5762e-09	2.41907e-07	1.94751e-07	1.76172	22.792	30.3606	0	20.2795	19.0286
ENSMUSG00000079620	Muc4	protein_coding	chr16	32735972	32782477	11757	+	3.77513	8.53416e-06	2.7494e-13	0.00033007	1.01084e-10	1.17448	13.1492	42.5049	0	11.5883	20.4381
ENSMUSG00000085462	5031434O11Rik	lincRNA	chr3	51363679	51371039	3754	+	3.74783	1.07852e-06	2.33873e-12	5.9367e-05	6.52851e-10	2.34896	17.5323	44.5289	0	17.3825	22.5524
ENSMUSG00000059213	Ddn	protein_coding	chr15	98634213	98638356	3740	-	2.68333	1.86565e-06	1.86456e-12	9.07928e-05	5.3031e-10	4.11069	22.792	50.6011	3.47767	20.2795	33.1238
ENSMUSG00000026107	Obfc2a	protein_coding	chr1	51526342	51535243	2828	-	0.615549	1.4356e-12	2.85419e-06	5.55236e-10	0.000127813	314.174	492.659	455.41	297.341	466.429	461.619
ENSMUSG00000055148	Klf2	protein_coding	chr8	74842932	74845555	1847	+	0.709018	2.36247e-09	1.91871e-09	3.61679e-07	2.27738e-07	278.94	391.848	449.337	255.609	441.804	469.371
ENSMUSG00000026418	Tnni1	protein_coding	chr1	137679642	137707566	1708	+	3.65105	5.93109e-09	8.86026e-10	7.45036e-07	1.21418e-07	1.76172	25.4219	38.4568	0	13.0368	11.9809
ENSMUSG00000092274	Neat1	non_coding	chr19	5824708	5845478	20771	-	0.60801	4.78668e-11	1.12593e-07	1.25625e-08	7.67974e-06	825.074	1163.27	1256.93	641.63	896.645	1155.81
ENSMUSG00000006711	D130043K22Rik	protein_coding	chr13	24937004	24993139	5276	+	2.61754	3.57468e-05	1.79689e-13	0.00105496	7.12799e-11	3.52345	16.6557	66.7934	3.47767	20.2795	21.8476
ENSMUSG00000048756	Foxo3	protein_coding	chr10	41901647	41996561	7571	-	-0.448911	3.63636e-17	0.204804	3.8174e-14	0.53818	1381.78	822.266	1135.49	1199.8	788.005	1074.76
ENSMUSG00000071656	Lrrn4cl	protein_coding	chr19	8925275	8928399	2583	+	1.63994	9.25969e-07	8.40484e-12	5.29532e-05	2.14737e-09	20.5534	60.4865	95.13	12.1718	26.0737	46.5143
ENSMUSG00000010021	Kif19a	protein_coding	chr11	114626702	114652053	4068	+	2.85185	0.000359163	3.2148e-14	0.00655729	1.73071e-11	3.52345	14.9025	52.6251	1.73884	13.0368	33.8286
ENSMUSG00000002908	Kcnn1	protein_coding	chr8	73365948	73380907	4049	-	1.63546	1.95583e-05	7.20601e-13	0.000645952	2.31114e-10	19.379	46.4607	107.274	13.9107	34.7649	45.8095
ENSMUSG00000085408	C530005A16Rik	lincRNA	chr4	116262338	116270235	2436	-	1.79416	1.83525e-06	8.93259e-12	8.96104e-05	2.24416e-09	15.8555	44.7074	78.9377	12.1718	36.2134	51.4476
ENSMUSG00000033967	2310014L17Rik	protein_coding	chr7	13512765	13516421	3239	+	1.22639	3.33739e-09	5.14512e-09	4.85639e-07	5.38594e-07	37.5834	90.2915	141.683	60.8592	120.229	107.124
ENSMUSG00000038199	4931409K22Rik	protein_coding	chr5	24049252	24061287	2670	-	3.17992	5.37398e-07	3.20973e-11	3.4641e-05	6.62786e-09	1.17448	21.0388	32.3847	1.73884	10.1398	28.1905
ENSMUSG00000020108	Ddit4	protein_coding	chr10	59412423	59414518	1685	-	0.589933	2.28305e-10	7.86609e-08	4.66028e-08	5.75599e-06	523.232	713.566	823.785	558.166	815.527	915.485
ENSMUSG00000051674	Dcun1d4	protein_coding	chr5	73872241	73952033	5803	+	0.882657	2.2636e-07	8.05236e-11	1.70606e-05	1.48026e-08	98.0693	164.804	190.26	104.33	175.273	224.114
ENSMUSG00000032743	D430042O09Rik	protein_coding	chr7	132851390	133018311	7342	+	-0.978332	2.92053e-12	7.3133e-06	9.98211e-10	0.000287835	186.155	83.2786	87.0338	166.928	79.6696	108.533
ENSMUSG00000036478	Btg1	protein_coding	chr10	96079635	96085447	5010	+	0.766266	8.58653e-07	2.77797e-11	5.06519e-05	5.98216e-09	129.78	209.511	248.957	149.54	215.832	283.314
ENSMUSG00000009588	St6galnac1	protein_coding	chr11	116600308	116636821	2652	-	3.55693	2.0571e-07	1.26007e-10	1.59122e-05	2.18326e-08	0	14.9025	34.4087	1.73884	14.4854	15.5048
ENSMUSG00000029207	Apbb2	protein_coding	chr5	66690100	67010067	10579	-	-0.649332	1.6547e-16	0.170557	1.51995e-13	0.497951	298.318	122.726	244.909	283.43	153.545	253.714
ENSMUSG00000020890	Gucy2e	protein_coding	chr11	69031619	69050538	9197	-	2.55311	1.00109e-07	3.30635e-10	8.75776e-06	4.7923e-08	3.52345	27.1751	48.577	5.21651	23.1766	26.7809
ENSMUSG00000055320	Tead1	protein_coding	chr7	119822832	120050319	11235	+	-0.556878	3.07965e-14	0.00121555	1.9679e-11	0.019618	834.47	490.029	637.573	751.177	518.577	516.59
ENSMUSG00000047419	Cmya5	protein_coding	chr13	93810668	93914679	11850	-	1.92996	4.58555e-08	1.12759e-09	4.34799e-06	1.47802e-07	8.22138	49.0905	70.8415	10.433	20.2795	29.6
ENSMUSG00000036770	4933433C11Rik	protein_coding	chr2	25067727	25070157	1945	-	2.38285	2.95827e-08	1.87014e-09	3.03861e-06	2.23734e-07	6.45965	31.5582	46.553	5.21651	30.4193	31.7143
ENSMUSG00000022779	Top3b	protein_coding	chr16	16870829	16893083	8340	+	-0.688703	0.000531226	1.047e-13	0.00892277	4.38403e-11	877.338	702.17	368.376	759.871	627.217	404.533
ENSMUSG00000049897	Gm711	protein_coding	chr2	26789567	26809016	2191	+	2.95675	1.23792e-06	6.04113e-11	6.6111e-05	1.1383e-08	1.76172	22.792	38.4568	1.73884	8.69123	21.8476
ENSMUSG00000078586	Gm11735	pseudogene	chr11	116600376	116611147	1581	-	3.94313	7.64343e-07	1.17548e-10	4.66122e-05	2.06037e-08	0	11.396	22.2645	0	8.69123	19.0286
ENSMUSG00000027513	Pck1	protein_coding	chr2	172978549	172984774	3429	+	3.79148	3.42815e-07	2.71608e-10	2.34342e-05	4.05369e-08	0.587241	15.7791	30.3606	0	10.1398	14.8
ENSMUSG00000021057	Akap5	protein_coding	chr12	77425878	77435140	6824	+	1.24932	1.19543e-05	8.2742e-12	0.000440965	2.14737e-09	55.7879	89.4149	155.851	33.0379	91.2579	90.2095
ENSMUSG00000038894	Irs2	protein_coding	chr8	10986980	11008458	4024	-	0.683639	2.01005e-09	5.09835e-08	3.14274e-07	3.96147e-06	298.906	441.815	465.53	175.622	288.259	311.505
ENSMUSG00000018507	Trpv2	protein_coding	chr11	62387988	62414017	4485	+	1.32627	0.000214374	5.4676e-13	0.00431225	1.83152e-10	27.6003	51.7204	117.394	29.5602	56.493	83.1619
ENSMUSG00000087580	Gm16869	lincRNA	chr9	3000282	3038313	2692	-	2.05404	9.37347e-10	1.36596e-07	1.60188e-07	9.07068e-06	15.8555	56.1035	44.5289	6.95534	36.2134	54.2666
ENSMUSG00000020908	Myh3	protein_coding	chr11	66891802	66915793	6150	+	1.39895	9.47458e-06	1.39768e-11	0.000358886	3.29198e-09	19.9662	53.4736	91.0819	39.9932	66.6327	104.305
ENSMUSG00000086481	Gm11707	lincRNA	chr11	106833372	106834404	490	-	3.92454	3.25629e-06	4.46866e-11	0.000145023	9.10278e-09	0	8.76617	24.2885	0	10.1398	18.3238
ENSMUSG00000021250	Fos	protein_coding	chr12	86814840	86818223	2352	+	0.864763	1.05967e-06	1.58044e-10	5.85485e-05	2.61797e-08	112.75	227.92	323.847	198.227	244.803	307.981
ENSMUSG00000022353	Mtss1	protein_coding	chr15	58772799	58913581	5239	-	-0.639804	7.86565e-10	2.4882e-07	1.4021e-07	1.5628e-05	724.656	494.412	390.64	721.617	502.643	476.419
ENSMUSG00000018774	Cd68	protein_coding	chr11	69477715	69479655	1257	-	0.911	6.9319e-09	2.9104e-08	8.48985e-07	2.49269e-06	75.7541	156.038	172.044	107.808	173.825	182.533
ENSMUSG00000020447	Npc1l1	protein_coding	chr11	6111016	6130146	4467	-	1.78043	5.84105e-07	3.55302e-10	3.70163e-05	5.05267e-08	10.5703	47.3373	64.7694	15.6495	30.4193	50.7428
ENSMUSG00000050708	Ftl1	protein_coding	chr7	52713314	52715254	1340	-	0.881111	8.56367e-07	2.46054e-10	5.06519e-05	3.79942e-08	86.9117	174.447	188.236	93.8971	127.471	186.762
ENSMUSG00000022416	Cacna1i	protein_coding	chr15	80117668	80228709	9862	+	2.80741	9.01011e-07	2.57351e-10	5.21345e-05	3.87931e-08	1.76172	20.1622	44.5289	3.47767	17.3825	19.7333
ENSMUSG00000022528	Hes1	protein_coding	chr16	30064470	30067882	2037	+	0.680565	1.31769e-10	2.44928e-06	2.93425e-08	0.000111542	166.189	313.829	238.837	172.145	249.149	291.771
ENSMUSG00000039106	Htr5a	protein_coding	chr5	28168487	28181626	5576	+	3.88324	7.40719e-06	4.73273e-11	0.000300699	9.387e-09	0	7.01293	26.3126	0	11.5883	16.2095
ENSMUSG00000091844	Gm8251	protein_coding	chr1	44112797	44118781	5985	-	1.746	3.89147e-07	9.44398e-10	2.58792e-05	1.27106e-07	12.9193	48.2139	72.8655	12.1718	28.9708	38.0571
ENSMUSG00000091244	Gm17690	lincRNA	chr3	95971387	95976337	3467	-	1.29659	4.73167e-09	8.39088e-08	6.39776e-07	6.02306e-06	28.7748	88.5383	125.491	39.9932	70.9784	65.5428
ENSMUSG00000085755	Gm13496	antisense	chr2	38852233	38853778	1165	-	2.62118	1.80418e-07	3.35827e-09	1.41043e-05	3.69508e-07	4.69793	25.4219	32.3847	3.47767	26.0737	38.0571
ENSMUSG00000091994	E130317F20Rik	lincRNA	chr10	79314126	79317701	3265	-	1.0686	3.83137e-06	1.87111e-10	0.000167054	3.06577e-08	42.8686	92.9214	119.419	64.3369	97.052	142.362
ENSMUSG00000020886	Dlg4	protein_coding	chr11	69830587	69859034	4657	+	1.08313	6.61051e-05	1.15032e-11	0.00170447	2.75238e-09	47.5665	81.5253	165.971	53.9039	92.7064	109.943
ENSMUSG00000034472	Rasd2	protein_coding	chr8	77737843	77748012	3176	+	1.19954	5.82535e-07	1.56663e-09	3.70163e-05	1.94751e-07	32.8855	85.0318	111.322	41.732	65.1842	90.2095
ENSMUSG00000087364	Gm13398	antisense	chr2	26892805	26896373	2837	+	3.8444	1.13792e-06	8.45212e-10	6.21713e-05	1.16887e-07	0.587241	10.5194	24.2885	0	17.3825	19.0286
ENSMUSG00000038011	Dnahc10	protein_coding	chr5	125205455	125314678	14081	+	1.22513	0.0213221	4.96354e-14	0.121133	2.49402e-11	25.8386	41.201	109.298	26.0825	37.662	86.6857
ENSMUSG00000079662	Ntn3	protein_coding	chr17	24340793	24346332	4894	-	1.2067	0.000301988	4.16773e-12	0.0056974	1.14226e-09	33.4727	56.9801	145.731	38.2544	70.9784	83.8666
ENSMUSG00000045817	Zfp36l2	protein_coding	chr17	84583271	84587287	3530	-	0.878189	1.96613e-08	7.80806e-08	2.11662e-06	5.7414e-06	81.6265	170.94	182.164	97.3748	147.751	159.981
ENSMUSG00000019326	Aoc3	protein_coding	chr11	101191919	101203252	4621	+	1.8988	6.38451e-07	2.76316e-09	3.9929e-05	3.13533e-07	7.63413	38.5711	56.6732	13.9107	30.4193	43.6952
ENSMUSG00000003037	Rab8a	protein_coding	chr8	74685099	74707803	4678	+	-0.509799	3.86416e-14	0.0475979	2.36631e-11	0.24844	554.943	319.965	481.722	554.688	351.995	423.562
ENSMUSG00000039081	Zfp503	protein_coding	chr14	22803184	22808823	4213	-	1.91938	3.36441e-08	5.86019e-08	3.31857e-06	4.48409e-06	8.80862	41.201	40.4809	10.433	30.4193	45.8095
ENSMUSG00000073725	Lmbrd1	protein_coding	chr1	24685383	24823144	5390	+	-0.952803	2.33489e-12	0.00106809	8.17044e-10	0.017765	166.189	55.2268	89.0579	137.368	70.9784	103.6
ENSMUSG00000038195	Rilp	protein_coding	chr11	75323596	75326670	1583	+	1.7871	2.36288e-05	1.05933e-10	0.000756586	1.90099e-08	11.7448	30.6816	64.7694	12.1718	37.662	48.6285
ENSMUSG00000022508	Bcl6	protein_coding	chr16	23965138	23988938	6700	-	1.49576	8.56556e-06	2.97095e-10	0.000330415	4.36049e-08	15.8555	57.8567	74.8896	19.1272	26.0737	59.2
ENSMUSG00000063358	Mapk1	protein_coding	chr16	16983475	17047546	7110	+	-0.477498	2.92339e-14	0.0947433	1.95296e-11	0.367813	1982.53	1130.84	1526.13	1992.71	1423.91	1688.61
ENSMUSG00000040435	Ppp1r15a	protein_coding	chr7	52778286	52781638	2937	-	0.591648	3.27124e-09	9.49379e-07	4.80774e-07	4.98639e-05	334.727	502.301	465.53	309.513	425.87	558.171
ENSMUSG00000069713	4933406P04Rik	protein_coding	chr10	20030312	20032100	1789	-	2.0628	5.58596e-09	6.37551e-07	7.07731e-07	3.52142e-05	9.9831	41.201	36.4328	6.95534	34.7649	40.1714
ENSMUSG00000056268	Dennd1b	protein_coding	chr1	140860013	141072620	13293	+	-0.484149	2.57684e-14	0.142941	1.80342e-11	0.456834	529.104	305.063	425.049	521.651	324.472	471.485
ENSMUSG00000000792	Slc5a5	protein_coding	chr8	73406788	73416656	2928	-	1.37322	0.000163192	2.54148e-11	0.00349626	5.55222e-09	46.9793	75.389	119.419	20.866	55.0444	95.1428
ENSMUSG00000050821	Fam131a	protein_coding	chr16	20693355	20703121	2853	+	2.03923	5.03457e-05	8.47988e-11	0.00138191	1.54007e-08	11.1576	26.2985	60.7213	6.95534	36.2134	41.5809
ENSMUSG00000001588	Acap1	protein_coding	chr11	69695069	69709041	4878	-	1.19463	5.7116e-05	7.71425e-11	0.00151882	1.43561e-08	26.4259	57.8567	109.298	69.5534	105.743	147.295
ENSMUSG00000074794	Arrdc3	protein_coding	chr13	81022645	81035296	6259	+	0.544458	4.15134e-10	1.11237e-05	7.92366e-08	0.000411986	950.743	1456.06	1463.38	926.799	1157.38	1426.44
ENSMUSG00000091017	Fam71a	protein_coding	chr1	192986463	192988696	2234	-	2.69287	7.92644e-08	6.50135e-08	7.0603e-06	4.85155e-06	5.87241	30.6816	40.4809	1.73884	21.7281	19.7333
ENSMUSG00000074037	Mc1r	protein_coding	chr8	125930982	125934642	3661	+	1.72203	3.8519e-07	1.60841e-08	2.57324e-05	1.47837e-06	11.7448	42.9542	64.7694	13.9107	36.2134	38.7619
ENSMUSG00000026928	Card9	protein_coding	chr2	26207696	26216438	2293	-	1.68105	0.0001409	4.80955e-11	0.00311868	9.41548e-09	12.9193	26.2985	78.9377	15.6495	50.6988	49.3333
ENSMUSG00000029797	Sspo	protein_coding	chr6	48398228	48451249	15717	+	2.6277	8.58217e-07	8.57878e-09	5.06519e-05	8.6211e-07	4.69793	28.0517	42.5049	1.73884	13.0368	19.0286
ENSMUSG00000027568	Ntsr1	protein_coding	chr2	180234681	180279685	3917	+	3.62372	1.44544e-05	5.73758e-10	0.000503884	8.00817e-08	0.587241	11.396	28.3366	0	8.69123	15.5048
ENSMUSG00000017167	Cntnap1	protein_coding	chr11	101031837	101052038	5875	+	3.73908	3.97788e-07	2.58143e-08	2.63346e-05	2.22612e-06	0.587241	13.1492	20.2404	0	14.4854	16.2095
ENSMUSG00000047507	Baiap3	protein_coding	chr17	25379604	25393309	4649	-	2.09145	2.76867e-07	4.04189e-08	1.98493e-05	3.24632e-06	4.69793	35.9413	38.4568	12.1718	27.5222	43.6952
ENSMUSG00000001504	Irx2	protein_coding	chr13	72766245	72771644	3303	+	1.17204	1.3728e-08	1.05242e-06	1.56404e-06	5.39597e-05	32.8855	78.8955	82.9857	38.2544	82.5667	80.3428
ENSMUSG00000045744	9930021D14Rik	protein_coding	chr17	24610829	24612414	997	+	3.39315	1.44671e-05	1.2071e-09	0.000503884	1.54202e-07	0	7.01293	20.2404	1.73884	18.831	26.0762
ENSMUSG00000021133	4933426M11Rik	protein_coding	chr12	81891546	81981819	5037	+	-0.541864	7.06425e-12	0.00251036	2.16298e-09	0.034116	672.391	454.087	485.77	679.885	409.936	513.066
ENSMUSG00000086350	B230369F24Rik	antisense	chr1	180243459	180248680	2560	-	1.72598	4.64749e-05	3.8606e-10	0.00129609	5.43875e-08	8.80862	48.2139	72.8655	20.866	26.0737	54.9714
ENSMUSG00000020389	Cdkl3	protein_coding	chr11	51817723	51903286	5360	+	1.15191	1.19949e-06	1.54302e-08	6.4812e-05	1.43577e-06	41.1069	85.0318	103.226	33.0379	63.7357	85.2762
ENSMUSG00000039782	Cpeb2	protein_coding	chr5	43624702	43680963	7122	+	1.02444	5.88375e-07	3.28066e-08	3.71131e-05	2.71718e-06	66.3582	130.616	125.491	41.732	69.5298	119.809
ENSMUSG00000036768	Kif15	protein_coding	chr9	122860199	122927843	4815	+	-0.425611	1.19492e-13	0.174215	6.27202e-11	0.502606	1106.95	656.586	876.41	1034.61	732.96	954.247
ENSMUSG00000020718	Polg2	protein_coding	chr11	106629567	106640851	4356	-	0.889735	7.60087e-06	2.76637e-09	0.000302753	3.13533e-07	69.2945	120.973	170.02	81.7253	126.023	149.409
ENSMUSG00000019210	Atp6v1e1	protein_coding	chr6	120745263	120772703	1203	-	-0.572407	5.58159e-11	0.000428048	1.40691e-08	0.00859174	622.476	355.03	396.712	711.184	521.474	544.076
ENSMUSG00000086725	A630052C17Rik	lincRNA	chr11	29070909	29073558	2203	-	1.10423	2.47321e-05	1.07373e-09	0.000785071	1.41977e-07	41.6941	74.5124	101.202	43.4709	82.5667	118.4
ENSMUSG00000002111	Sfpi1	protein_coding	chr2	90922547	90955913	2695	+	2.54015	2.25173e-06	1.30167e-08	0.00010573	1.24977e-06	2.93621	17.5323	42.5049	3.47767	24.6251	16.2095
ENSMUSG00000038384	Setd1b	protein_coding	chr5	123592202	123617444	10874	+	0.987507	0.000619604	4.91275e-11	0.00996315	9.49421e-09	68.12	97.3044	159.899	46.9486	88.3608	119.105
ENSMUSG00000028945	Rheb	protein_coding	chr5	24308641	24348442	5540	-	-0.539729	5.43429e-13	0.0781023	2.49587e-10	0.332938	382.881	224.414	321.823	373.85	205.692	307.276
ENSMUSG00000056692	D17Wsu92e	protein_coding	chr17	27888177	27957503	4250	-	-0.445527	2.57252e-13	0.166366	1.26028e-10	0.4923	626.586	358.536	546.492	709.445	483.812	604.685
ENSMUSG00000030556	Lrrc28	protein_coding	chr7	74658297	74790122	4309	-	-0.562521	6.75095e-13	0.0692188	2.9182e-10	0.310168	328.268	166.557	283.366	333.856	202.795	262.171
ENSMUSG00000009350	Mpo	protein_coding	chr11	87607083	87617915	3424	+	3.5178	6.29738e-05	9.0957e-10	0.001641	1.23521e-07	0	6.13632	24.2885	0	7.24269	10.5714
ENSMUSG00000004933	Matk	protein_coding	chr10	80715680	80726110	4594	+	1.42471	0.0131644	4.43253e-12	0.0880089	1.19314e-09	11.7448	32.4348	82.9857	17.3884	17.3825	54.2666
ENSMUSG00000048078	Odz4	protein_coding	chr7	103319754	104059603	21030	+	-0.62877	1.01679e-10	0.00061601	2.29904e-08	0.0117096	381.119	197.239	248.957	248.653	169.479	187.467
ENSMUSG00000071342	Gm889	protein_coding	chr12	40902973	40925902	1213	-	3.26951	2.00527e-05	3.19263e-09	0.00065638	3.53865e-07	2.34896	17.5323	38.4568	0	8.69123	12.6857
ENSMUSG00000047415	Gpr68	protein_coding	chr12	102114892	102146408	3505	-	3.51697	1.43714e-05	4.47756e-09	0.000503884	4.78686e-07	0.587241	11.396	28.3366	0	8.69123	11.2762
ENSMUSG00000028698	Pik3r3	protein_coding	chr4	115894223	115975661	5300	+	1.04005	1.57791e-09	4.10351e-05	2.60567e-07	0.00124209	59.8986	126.233	105.25	36.5155	86.9123	77.5238
ENSMUSG00000022386	Trmu	protein_coding	chr15	85709742	85727824	3974	+	0.837254	0.0433269	1.70948e-12	0.188471	4.95552e-10	64.0093	74.5124	184.188	73.0311	108.64	152.933
ENSMUSG00000024851	Pitpnm1	protein_coding	chr19	4099998	4113965	6889	+	1.24028	2.17388e-07	3.45932e-07	1.65542e-05	2.06928e-05	25.2514	63.993	85.0098	36.5155	73.8754	71.1809
ENSMUSG00000062604	Srpk2	protein_coding	chr5	23009174	23182266	6737	-	-0.5816	4.30163e-12	0.0188081	1.35003e-09	0.139524	316.523	173.57	236.813	325.162	192.656	264.99
ENSMUSG00000086985	Gm16973	lincRNA	chr14	57315117	57320105	2421	-	0.890313	1.01051e-06	8.46132e-08	5.66852e-05	6.04483e-06	63.422	153.408	131.563	86.9418	112.986	161.39
ENSMUSG00000003038	Hmgn2	protein_coding	chr4	133520653	133524565	3060	-	1.06347	7.6481e-05	1.22017e-09	0.00191165	1.54562e-07	46.9793	79.7721	113.346	41.732	76.7725	110.648
ENSMUSG00000001909	Trmt1	protein_coding	chr8	87210206	87223707	6306	+	-0.391064	2.79587e-13	0.340578	1.32551e-10	0.675588	1114.58	670.612	902.723	1006.79	715.578	981.733
ENSMUSG00000039699	Batf2	protein_coding	chr19	6140983	6172476	2522	+	3.63104	1.4418e-06	7.06877e-08	7.43513e-05	5.22327e-06	0	10.5194	16.1923	0	8.69123	11.2762
ENSMUSG00000026425	Srgap2	protein_coding	chr1	133181828	133423938	8681	-	-0.474737	9.81626e-13	0.108702	4.00749e-10	0.396081	537.326	300.679	427.073	504.262	340.406	448.933
ENSMUSG00000036617	Etl4	protein_coding	chr2	19831407	20732340	16067	+	-0.452857	3.60718e-12	0.031337	1.20488e-09	0.193279	1031.2	669.735	730.679	752.916	520.025	673.752
ENSMUSG00000032855	Pkd1	protein_coding	chr17	24686895	24733459	14189	+	0.593341	3.16082e-05	4.26012e-09	0.000953892	4.58693e-07	277.178	385.711	584.948	260.825	318.678	378.457
ENSMUSG00000023473	Celsr3	protein_coding	chr9	108728651	108755294	11541	+	0.736424	2.45026e-05	5.84644e-09	0.000779469	6.03625e-07	102.767	177.077	234.789	147.801	186.861	231.867
ENSMUSG00000086395	A630014C17Rik	antisense	chr11	52089557	52099681	2984	+	2.32772	1.7978e-06	9.43961e-08	8.83689e-05	6.60938e-06	3.52345	21.0388	40.4809	5.21651	24.6251	20.4381
ENSMUSG00000018566	Slc2a4	protein_coding	chr11	69756045	69761690	2833	-	1.58979	8.65049e-07	2.12447e-07	5.06519e-05	1.36856e-05	11.1576	38.5711	68.8174	24.3437	55.0444	49.3333
ENSMUSG00000006958	Chrd	protein_coding	chr16	20733200	20742457	5838	+	1.44312	7.71282e-05	2.43643e-09	0.00192128	2.82513e-07	17.03	38.5711	107.274	20.866	46.3532	40.8762
ENSMUSG00000064302	Clasp1	protein_coding	chr1	120285635	120506009	7932	+	-0.514145	4.21831e-11	0.00472049	1.12721e-08	0.0541939	635.982	388.341	461.482	478.18	331.715	372.819
ENSMUSG00000026200	Glb1l	protein_coding	chr1	75194818	75207353	5107	-	1.5401	8.79744e-05	2.27478e-09	0.00211268	2.65815e-07	29.9493	51.7204	82.9857	13.9107	50.6988	65.5428
ENSMUSG00000081044	AU015836	protein_coding	chrX	91213998	91220809	3335	+	0.653054	5.35872e-09	3.81754e-05	6.84844e-07	0.00117201	190.266	287.53	261.101	140.846	259.288	227.638
ENSMUSG00000024125	Sbpl	protein_coding	chr17	24090052	24091886	870	-	3.536	5.55479e-08	4.20749e-06	5.10242e-06	0.00018173	0	15.7791	8.09617	0	7.24269	13.3905
ENSMUSG00000037434	Slc30a1	protein_coding	chr1	193730646	193737126	5244	+	0.515208	1.60818e-07	1.45646e-06	1.31308e-05	7.19826e-05	381.119	543.502	566.732	450.358	570.724	701.238
ENSMUSG00000020884	Asgr1	protein_coding	chr11	69867587	69871396	1591	+	2.07792	0.0145053	1.85369e-11	0.0933765	4.23371e-09	2.34896	17.5323	42.5049	6.95534	5.79415	40.1714
ENSMUSG00000063511	Snrnp70	protein_coding	chr7	52631824	52651062	1710	-	-0.410358	1.06427e-12	0.26727	4.22744e-10	0.605929	879.687	502.301	676.03	818.991	596.798	819.638
ENSMUSG00000034706	Dnaic2	protein_coding	chr11	114588722	114619203	5587	+	1.71958	0.00115268	2.4701e-10	0.0160273	3.79942e-08	7.04689	25.4219	74.8896	20.866	31.8678	54.2666
ENSMUSG00000059890	Ube4a	protein_coding	chr9	44731214	44773683	8635	-	-0.517404	1.70671e-12	0.167567	6.40851e-10	0.494016	364.677	213.894	333.967	346.028	189.758	278.381
ENSMUSG00000029641	Rasl11a	protein_coding	chr5	147656647	147659302	1126	+	0.93354	2.84106e-07	1.13699e-06	2.02695e-05	5.75131e-05	51.6772	114.837	109.298	64.3369	99.9491	121.219
ENSMUSG00000015970	Chdh	protein_coding	chr14	30822209	30853652	6157	+	2.20054	0.000172034	1.93405e-09	0.00362753	2.27764e-07	2.93621	21.9154	50.6011	6.95534	13.0368	25.3714
ENSMUSG00000074259	Gramd2	protein_coding	chr9	59527951	59566681	6138	+	1.40633	0.00244674	1.38252e-10	0.0278973	2.34158e-08	24.6641	44.7074	78.9377	13.9107	27.5222	68.3619
ENSMUSG00000055936	AU015836	protein_coding	chrX	91213998	91220803	2991	+	0.64693	6.39227e-09	5.35963e-05	7.89472e-07	0.00153323	190.266	286.654	259.077	140.846	259.288	226.228
ENSMUSG00000027806	Tsc22d2	protein_coding	chr3	58219437	58270709	9003	+	0.521196	1.58543e-10	0.00255038	3.46782e-08	0.0344484	209.645	348.017	271.222	220.832	328.818	294.59
ENSMUSG00000019464	Ptger1	protein_coding	chr8	86190732	86196652	4959	+	1.94452	0.00312089	1.56776e-10	0.0333099	2.61797e-08	7.04689	18.4089	60.7213	5.21651	15.9339	26.0762
ENSMUSG00000090564	A430057M04Rik	processed_transcript	chr14	22666800	22676148	5263	+	1.22084	0.00227651	2.50102e-10	0.0265118	3.80812e-08	19.379	56.1035	93.106	41.732	42.0076	95.8476
ENSMUSG00000038178	Slc43a2	protein_coding	chr11	75345196	75391077	10042	+	0.739	9.26763e-05	6.684e-09	0.00219334	6.85406e-07	104.529	184.966	267.174	158.234	185.413	234.686
ENSMUSG00000091750	2810029C07Rik	lincRNA	chr12	112810532	112812613	1950	-	2.06962	4.02013e-08	1.5965e-05	3.83662e-06	0.00056228	8.80862	38.5711	42.5049	3.47767	23.1766	13.3905
ENSMUSG00000013160	Atp6v0d1	protein_coding	chr8	108048365	108089947	1793	-	-0.515832	7.91821e-10	0.000870709	1.4021e-07	0.0152086	926.079	635.547	536.371	772.043	550.444	650.495
ENSMUSG00000043017	Ptgir	protein_coding	chr7	17491839	17496254	3334	+	3.30761	1.57009e-05	4.60262e-08	0.000540411	3.61354e-06	1.76172	15.7791	26.3126	0	8.69123	15.5048
ENSMUSG00000024558	Mapk4	protein_coding	chr18	74088140	74225013	5420	-	-0.891954	2.50701e-09	0.000306671	3.79851e-07	0.00651093	140.351	56.1035	74.8896	135.629	76.7725	92.3238
ENSMUSG00000002500	Rpl3l	protein_coding	chr17	24864774	24873094	1595	+	2.30236	5.28575e-05	1.52895e-08	0.00142541	1.43152e-06	5.28517	21.9154	34.4087	3.47767	15.9339	33.1238
ENSMUSG00000086997	Gm12981	antisense	chr4	132059476	132065564	622	-	1.55272	0.000510731	1.60715e-09	0.00865769	1.9696e-07	14.681	27.1751	60.7213	15.6495	47.8017	58.4952
ENSMUSG00000005237	Dnahc2	protein_coding	chr11	69234311	69362612	14810	-	1.03132	2.53631e-05	3.23911e-08	0.000801638	2.69759e-06	38.7579	79.7721	125.491	45.2097	68.0813	82.4571
ENSMUSG00000037621	Atoh8	protein_coding	chr6	72156171	72185571	2355	-	3.55247	1.77551e-06	4.68398e-07	8.75659e-05	2.73327e-05	0	8.76617	14.1683	0	11.5883	9.1619
ENSMUSG00000049939	Lrrc4	protein_coding	chr6	28611831	28781747	4001	-	1.80991	1.61239e-06	5.86349e-07	8.14339e-05	3.28574e-05	7.63413	31.5582	56.6732	10.433	30.4193	23.9619
ENSMUSG00000002748	Baz1b	protein_coding	chr5	135663134	135721999	10794	+	-0.334288	1.74417e-12	0.608814	6.40851e-10	0.849004	1579.68	1051.94	1469.45	1498.88	1040.05	1379.22
ENSMUSG00000031327	Chic1	protein_coding	chrX	100551815	100591431	7375	+	-0.592619	2.72889e-11	0.0389912	7.71279e-09	0.221376	258.386	144.642	234.789	283.43	153.545	197.333
ENSMUSG00000024008	Cpne5	protein_coding	chr17	29293495	29374742	11998	-	1.1246	4.19454e-06	2.56713e-07	0.000180784	1.59247e-05	27.0131	57.8567	82.9857	48.6874	89.8093	96.5523
ENSMUSG00000054517	Trim65	protein_coding	chr11	115983160	115992442	5883	-	1.72533	8.14021e-05	1.62099e-08	0.00200733	1.48089e-06	14.681	32.4348	62.7453	8.69418	34.7649	35.2381
ENSMUSG00000040327	Cul9	protein_coding	chr17	46637554	46683337	7851	-	1.27459	3.25085e-05	4.95422e-08	0.000973071	3.86943e-06	43.4558	73.6358	93.106	22.6049	62.2871	83.8666
ENSMUSG00000037573	Tob1	protein_coding	chr11	94072768	94076809	2288	+	0.936984	9.88302e-05	1.70555e-08	0.00232774	1.54876e-06	72.2307	98.1811	149.779	59.1204	139.06	123.333
ENSMUSG00000037003	Tenc1	protein_coding	chr15	101930909	101946832	4856	+	1.39074	0.000115561	1.46591e-08	0.00264833	1.38107e-06	17.6172	45.5841	139.659	39.9932	60.8386	66.9523
ENSMUSG00000024335	Brd2	protein_coding	chr17	34248965	34259262	7112	-	0.465831	3.88678e-10	0.00443822	7.51631e-08	0.0521447	2602.65	3527.51	3602.8	2566.52	3398.27	3760.61
ENSMUSG00000093659	Irx2.1	protein_coding	chr13	72766246	72771644	2801	+	1.07923	7.11246e-08	2.53312e-05	6.45258e-06	0.000820708	31.1238	75.389	72.8655	38.2544	75.324	72.5904
ENSMUSG00000034621	Gpatch8	protein_coding	chr11	102337229	102417706	8178	-	-0.446459	3.83208e-12	0.480344	1.25156e-09	0.777253	497.98	246.329	416.953	445.142	311.436	444
ENSMUSG00000038344	Txlng	protein_coding	chrX	159216851	159267386	7541	-	-0.54569	3.15116e-11	0.0586459	8.73824e-09	0.281206	307.714	181.46	250.981	318.207	176.722	260.762
ENSMUSG00000028385	Snx30	protein_coding	chr4	59818712	59917609	7795	+	-0.607905	4.77144e-09	0.000398394	6.39776e-07	0.00810356	347.059	224.414	261.101	326.901	192.656	210.019
ENSMUSG00000032648	Pygm	protein_coding	chr19	6384399	6398459	3218	+	1.37936	0.000782035	2.57539e-09	0.0119104	2.96347e-07	17.03	35.9413	70.8415	19.1272	37.662	57.7904
ENSMUSG00000006800	Sulf2	protein_coding	chr2	165898589	165981163	5818	-	-0.484218	2.51461e-10	0.00948194	5.06263e-08	0.088151	976.582	621.521	574.828	904.194	677.916	839.371
ENSMUSG00000024922	Ovol1	protein_coding	chr19	5549137	5560575	2900	-	2.08952	2.36188e-07	1.08136e-05	1.74435e-05	0.000404812	10.5703	37.6945	42.5049	3.47767	26.0737	18.3238
ENSMUSG00000040812	Agbl2	protein_coding	chr2	90622884	90674594	6650	+	1.90836	0.000923481	2.78714e-09	0.0135196	3.13533e-07	6.45965	18.4089	54.6492	6.95534	21.7281	27.4857
ENSMUSG00000031734	Irx3	protein_coding	chr8	94322424	94325966	2762	-	1.45641	1.4804e-06	1.76945e-06	7.581e-05	8.4945e-05	14.0938	49.9671	60.7213	15.6495	30.4193	35.2381
ENSMUSG00000028644	Ermap	protein_coding	chr4	118848062	118862616	5297	-	2.13874	0.0240622	1.10328e-10	0.130785	1.95656e-08	2.93621	9.64278	48.577	3.47767	8.69123	21.8476
ENSMUSG00000032946	Rasgrp2	protein_coding	chr19	6399340	6415216	12384	+	0.650742	1.25052e-06	2.24858e-06	6.6111e-05	0.000103025	140.938	227.044	307.654	212.138	285.362	274.857
ENSMUSG00000060166	Zdhhc8	protein_coding	chr16	18220847	18235229	4867	-	0.700766	0.000657621	5.11014e-09	0.0104189	5.38594e-07	116.274	163.051	248.957	92.1583	130.368	153.638
ENSMUSG00000035437	Rabgap1	protein_coding	chr2	37298799	37421974	7607	+	-0.507716	1.80429e-08	0.000189375	1.96427e-06	0.00444648	775.158	534.736	530.299	662.496	489.606	463.733
ENSMUSG00000048154	Mll2	protein_coding	chr15	98662100	98701614	19805	-	0.503711	3.13598e-06	1.12809e-06	0.000140517	5.72555e-05	412.243	560.158	649.718	314.729	398.348	470.781
ENSMUSG00000072902	Gm10435	antisense	chr11	58816412	58820795	2926	+	2.80821	0.000143193	2.58439e-08	0.00316468	2.22612e-06	1.17448	11.396	26.3126	1.73884	11.5883	19.0286
ENSMUSG00000034317	Trim59	protein_coding	chr3	68839210	68848677	3352	-	0.520514	2.44306e-08	0.000158652	2.58314e-06	0.00384488	239.594	375.192	370.4	201.705	278.119	257.238
ENSMUSG00000028795	Ccdc28b	protein_coding	chr4	129296518	129301191	2026	-	1.71967	7.23196e-06	5.42254e-07	0.000294427	3.10796e-05	19.9662	45.5841	52.6251	8.69418	37.662	49.3333
ENSMUSG00000037851	Iars	protein_coding	chr13	49777469	49829636	5272	+	-0.446802	1.6897e-10	0.0237372	3.59905e-08	0.162865	1096.38	703.923	799.497	1356.29	1013.98	1121.28
ENSMUSG00000033152	Podxl2	protein_coding	chr6	88792552	88825038	3948	-	2.04803	9.11673e-07	4.82826e-06	5.24574e-05	0.000201951	8.80862	31.5582	30.3606	5.21651	28.9708	34.5333
ENSMUSG00000074881	Mageb3	protein_coding	chr2	121779488	121781096	1609	-	2.93228	1.95824e-06	2.26998e-06	9.4053e-05	0.00010369	0.587241	14.0259	20.2404	1.73884	14.4854	11.9809
ENSMUSG00000041220	Elovl6	protein_coding	chr3	129235304	129341413	5951	+	-0.399819	1.93294e-11	0.233992	5.57028e-09	0.57147	764.588	446.198	653.766	985.92	728.615	880.952
ENSMUSG00000002100	Mybpc3	protein_coding	chr2	90958301	90976673	4166	+	2.37518	0.00489021	9.65796e-10	0.0451454	1.28835e-07	1.76172	9.64278	36.4328	3.47767	10.1398	23.9619
ENSMUSG00000025578	Cbx8	protein_coding	chr11	118897619	118902283	3675	-	1.42561	3.64576e-05	1.31669e-07	0.0010695	8.78223e-06	14.0938	46.4607	46.553	17.3884	27.5222	61.3143
ENSMUSG00000046447	Camk2n1	protein_coding	chr4	138010229	138016038	4444	+	1.82719	0.000118638	4.04875e-08	0.00270749	3.24632e-06	6.45965	23.6686	48.577	10.433	26.0737	33.8286
ENSMUSG00000017405	Nek8	protein_coding	chr11	77979608	77990177	5222	-	0.721105	1.4152e-05	3.55345e-07	0.000502396	2.11718e-05	108.64	163.051	204.428	100.852	163.685	164.914
ENSMUSG00000020063	Sirt1	protein_coding	chr10	62781753	62844452	5331	-	0.421973	4.75305e-09	0.00114764	6.39776e-07	0.0187255	591.352	807.364	714.487	572.077	770.622	830.914
ENSMUSG00000052819	Best2	protein_coding	chr8	87531101	87538307	2089	-	1.66188	0.00044241	1.24474e-08	0.00776833	1.21053e-06	9.39586	27.1751	58.6972	10.433	23.1766	33.8286
ENSMUSG00000022543	4930451G09Rik	protein_coding	chr16	4969029	4979055	2206	+	3.42658	1.22306e-06	4.51197e-06	6.56947e-05	0.000191587	1.76172	14.0259	12.1443	0	20.2795	23.2571
ENSMUSG00000057278	Snrpg	protein_coding	chr6	86321534	86328896	772	+	0.838457	7.7853e-08	7.23405e-05	7.01966e-06	0.00197547	63.422	126.233	123.467	62.5981	110.089	96.5523
ENSMUSG00000087685	1700122E12Rik	processed_transcript	chr8	87371087	87372314	709	+	3.18524	0.00145487	4.25511e-09	0.0190233	4.58693e-07	4.11069	13.1492	30.3606	0	11.5883	31.0095
ENSMUSG00000033350	Chst2	protein_coding	chr9	95301348	95307689	6239	-	1.43456	5.06505e-05	1.30975e-07	0.00138192	8.77471e-06	15.2683	36.8179	72.8655	17.3884	42.0076	38.7619
ENSMUSG00000037868	Egr2	protein_coding	chr10	66998223	67004936	3398	+	1.52161	2.82883e-05	2.51445e-07	0.000871653	1.57273e-05	11.1576	34.188	42.5049	17.3884	37.662	56.3809
ENSMUSG00000015942	Gtf2ird2	protein_coding	chr5	134659889	134700225	5572	+	-1.84489	1.6303e-11	0.439019	4.79209e-09	0.751818	31.1238	0.876617	32.3847	33.0379	4.34561	20.4381
ENSMUSG00000040035	Disp2	protein_coding	chr2	118605455	118637029	9556	+	2.20941	7.61011e-05	9.42457e-08	0.00191165	6.60938e-06	3.52345	14.0259	40.4809	5.21651	26.0737	20.4381
ENSMUSG00000075289	Carns1	protein_coding	chr19	4164324	4175479	3968	-	1.78583	1.39531e-05	5.28452e-07	0.000500168	3.04041e-05	6.45965	30.6816	62.7453	12.1718	26.0737	23.9619
ENSMUSG00000027829	Ccnl1	protein_coding	chr3	65750073	65762171	5997	-	0.453113	2.40136e-07	3.16147e-05	1.76464e-05	0.00100118	611.905	874.863	924.987	669.452	798.144	914.076
ENSMUSG00000087064	Gm11721	antisense	chr11	115807764	115813419	2352	-	2.81585	5.59008e-05	1.49582e-07	0.00149649	9.80349e-06	1.17448	7.88955	26.3126	1.73884	21.7281	14.8
ENSMUSG00000030102	Itpr1	protein_coding	chr6	108163112	108501103	10434	+	-0.436501	3.5809e-11	0.25324	9.74603e-09	0.590657	519.708	279.641	408.857	638.153	460.635	620.895
ENSMUSG00000042678	Myo15	protein_coding	chr11	60282841	60341871	12760	+	1.51855	8.21935e-05	1.10621e-07	0.00202006	7.61413e-06	9.9831	38.5711	48.577	17.3884	26.0737	50.7428
ENSMUSG00000045322	Tlr9	protein_coding	chr9	106124929	106129207	3471	+	2.74989	8.08237e-05	1.21614e-07	0.00200543	8.22064e-06	1.17448	10.5194	30.3606	1.73884	14.4854	11.9809
ENSMUSG00000031766	Slc12a3	protein_coding	chr8	96853092	96890113	3307	+	2.26973	5.25377e-05	2.04889e-07	0.00141939	1.33125e-05	3.52345	17.5323	38.4568	3.47767	17.3825	15.5048
ENSMUSG00000030786	Itgam	protein_coding	chr7	135206154	135271674	6377	+	1.95957	0.00762761	1.42619e-09	0.0610915	1.79153e-07	5.87241	18.4089	46.553	3.47767	7.24269	27.4857
ENSMUSG00000033769	Exoc6b	protein_coding	chr6	84568480	85019507	11381	-	-0.480655	1.85107e-09	0.00595826	2.98958e-07	0.0641534	583.718	396.231	433.145	566.86	380.965	440.476
ENSMUSG00000026739	Bmi1	protein_coding	chr2	18598645	18608256	3974	+	0.723284	5.17116e-07	2.15652e-05	3.36285e-05	0.000716021	88.0862	156.914	147.755	95.6359	149.199	155.048
ENSMUSG00000054252	Fgfr3	protein_coding	chr5	34064373	34079716	6880	+	1.26326	4.27454e-05	2.67244e-07	0.00122462	1.651e-05	25.2514	49.0905	82.9857	20.866	52.1474	47.9238
ENSMUSG00000048107	Kctd12	pseudogene	chr14	103377437	103381745	3805	-	0.799458	1.27608e-06	9.30837e-06	6.72206e-05	0.000356128	81.0393	135.876	143.707	69.5534	127.471	119.809
ENSMUSG00000045103	Dmd	protein_coding	chrX	80194209	82451480	23808	+	-0.548285	2.76829e-07	4.44726e-05	1.98493e-05	0.00132748	439.256	305.939	277.294	518.173	366.48	362.952
ENSMUSG00000086390	1810019D21Rik	lincRNA	chr8	108659300	108662425	1551	+	1.62731	1.94305e-05	6.92679e-07	0.000643175	3.79689e-05	28.7748	57.8567	68.8174	8.69418	36.2134	48.6285
ENSMUSG00000039298	Cdk5rap2	protein_coding	chr4	69877890	70071477	13018	-	-0.434298	5.64793e-11	0.267517	1.40691e-08	0.606075	560.228	294.543	451.362	432.97	317.23	417.219
ENSMUSG00000043099	Hic1	protein_coding	chr11	74978067	74983021	3750	-	1.02844	1.47494e-07	0.000103615	1.21782e-05	0.00267905	28.7748	76.2656	58.6972	41.732	72.4269	81.7523
ENSMUSG00000023951	Vegfa	protein_coding	chr17	46153942	46169326	4293	-	0.665521	1.85845e-07	8.41848e-05	1.44516e-05	0.002254	88.0862	163.051	139.659	147.801	215.832	221.295
ENSMUSG00000085762	4930443B20Rik	antisense	chr11	62419268	62421250	1227	+	1.37723	5.92195e-06	2.78605e-06	0.000246558	0.000125739	13.5065	38.5711	48.577	26.0825	56.493	61.3143
ENSMUSG00000014782	Plekhg4	protein_coding	chr8	107897174	107906762	5331	+	1.35798	0.00134859	1.22419e-08	0.0181006	1.19828e-06	17.03	37.6945	76.9136	12.1718	21.7281	34.5333
ENSMUSG00000035168	Tanc1	protein_coding	chr2	59450099	59684206	14570	+	-0.371454	7.41775e-11	0.227637	1.73046e-08	0.564005	1075.24	689.021	908.795	1015.48	747.446	908.438
ENSMUSG00000056508	1700001K19Rik	protein_coding	chr12	111905899	111920829	954	-	3.05351	0.000489713	3.51215e-08	0.00840529	2.89301e-06	2.34896	13.1492	32.3847	0	7.24269	12.6857
ENSMUSG00000025582	Nptx1	protein_coding	chr11	119400033	119409067	5217	-	1.38939	1.46752e-08	0.001302	1.65909e-06	0.0207906	11.1576	47.3373	28.3366	20.866	50.6988	44.4
ENSMUSG00000059824	Dbp	protein_coding	chr7	52960458	52965525	2945	+	1.05355	9.09584e-05	2.24136e-07	0.00217016	1.43162e-05	35.2345	63.993	115.37	34.7767	65.1842	61.3143
ENSMUSG00000059669	Taf1b	protein_coding	chr12	25183446	25243436	2019	+	-0.722513	1.60449e-10	0.130079	3.46782e-08	0.435833	129.193	58.7333	109.298	142.585	62.2871	112.057
ENSMUSG00000020899	Pfas	protein_coding	chr11	68799199	68824788	7951	-	-0.384541	8.06695e-11	0.259669	1.8525e-08	0.596674	1889.15	1153.63	1621.26	2119.64	1609.33	1833.08
ENSMUSG00000015112	Slc25a13	protein_coding	chr6	5991219	6167173	3136	-	-0.452565	3.86461e-09	0.00564268	5.51439e-07	0.0615914	692.357	483.016	506.011	815.514	579.415	640.628
ENSMUSG00000029191	Rfc1	protein_coding	chr5	65653091	65726909	6000	-	-0.411211	5.18102e-10	0.0448149	9.76223e-08	0.239129	1247.3	836.292	975.589	1036.35	767.725	852.057
ENSMUSG00000010086	Rnf112	protein_coding	chr11	61261944	61267633	3923	-	3.23481	7.3958e-07	3.62951e-05	4.529e-05	0.00112343	1.17448	17.5323	12.1443	0	10.1398	12.6857
ENSMUSG00000036707	Cab39	protein_coding	chr1	87690016	87748151	4146	+	-0.345882	6.90282e-11	0.392485	1.6363e-08	0.716671	911.398	621.521	823.785	999.83	690.953	898.571
ENSMUSG00000019433	Gipc1	protein_coding	chr8	86176577	86188687	1615	+	-0.536904	3.01939e-08	0.000928915	3.06041e-06	0.0158658	405.196	235.81	283.366	431.231	321.575	319.257
ENSMUSG00000002052	Supt6h	protein_coding	chr11	78020248	78059489	7095	-	-0.45156	1.8242e-09	0.0154131	2.97893e-07	0.121675	2132.27	1475.35	1420.88	2100.51	1580.35	1730.19
ENSMUSG00000073147	5031425E22Rik	protein_coding	chr5	22937628	22939737	2110	-	0.699212	5.21948e-06	5.92275e-06	0.000219802	0.000242608	114.512	172.693	198.356	97.3748	166.582	153.638
ENSMUSG00000031842	Pde4c	protein_coding	chr8	73247619	73275085	5545	+	1.5912	0.00129241	2.48827e-08	0.0174435	2.1681e-06	9.9831	26.2985	52.6251	10.433	21.7281	38.0571
ENSMUSG00000025743	Sdc3	protein_coding	chr4	130348452	130382234	5989	+	1.33666	4.11555e-06	8.50419e-06	0.000177901	0.000327857	38.7579	78.0189	74.8896	13.9107	40.5591	56.3809
ENSMUSG00000055184	Fam72a	protein_coding	chr1	133424480	133436449	2191	+	0.846044	1.62244e-07	0.000226127	1.3148e-05	0.00513348	46.9793	99.0577	80.9617	67.8146	117.332	116.286
ENSMUSG00000020871	Dlx4	protein_coding	chr11	95001770	95007577	3260	-	2.56282	4.69265e-05	8.06526e-07	0.00130621	4.26581e-05	1.17448	11.396	26.3126	3.47767	18.831	16.2095
ENSMUSG00000090980	Gm17274	lincRNA	chr12	114184574	114188723	3684	-	2.13829	0.000615617	6.27403e-08	0.00990989	4.72874e-06	2.34896	21.0388	50.6011	13.9107	21.7281	35.2381
ENSMUSG00000003955	Fam162a	protein_coding	chr16	36043930	36071601	635	-	-0.737653	9.95204e-08	0.000398888	8.75776e-06	0.00810356	228.437	141.135	180.14	180.839	92.7064	92.3238
ENSMUSG00000032657	Fam189b	protein_coding	chr3	88987065	88993217	3649	+	1.36409	1.35174e-06	3.17047e-05	7.01998e-05	0.00100192	13.5065	56.9801	74.8896	22.6049	34.7649	31.7143
ENSMUSG00000036698	Eif2c2	protein_coding	chr15	72929022	73015270	10957	-	-0.418354	1.87561e-09	0.0256224	2.99152e-07	0.170371	822.725	535.613	657.814	812.036	614.18	645.562
ENSMUSG00000033852	Pla2g4b	protein_coding	chr2	119853219	119868769	7794	+	0.613905	0.000924176	5.28672e-08	0.0135196	4.08677e-06	121.559	190.226	253.005	137.368	154.994	207.2
ENSMUSG00000028541	B4galt2	protein_coding	chr4	117541865	117556092	5031	-	0.818575	0.0423564	1.1909e-09	0.18565	1.53433e-07	52.8517	67.4995	151.803	52.1651	72.4269	102.19
ENSMUSG00000045349	Sh2d5	protein_coding	chr4	137806318	137817247	3740	+	1.83085	0.00264597	1.91041e-08	0.0294603	1.71414e-06	8.80862	21.0388	50.6011	5.21651	17.3825	27.4857
ENSMUSG00000071226	Cecr2	protein_coding	chr6	120616387	120721208	13306	+	-0.471072	4.97273e-09	0.0102796	6.58416e-07	0.0927872	443.954	298.926	344.087	641.63	433.113	491.924
ENSMUSG00000009292	Trpm2	protein_coding	chr10	77370467	77433308	12341	-	1.81455	8.98852e-05	5.73451e-07	0.00214804	3.24784e-05	5.28517	24.5453	48.577	12.1718	26.0737	29.6
ENSMUSG00000053693	Mast1	protein_coding	chr8	87435802	87461258	6459	-	1.05474	1.43741e-05	4.01414e-06	0.000503884	0.000174882	33.4727	71.8826	97.154	24.3437	43.4561	43.6952
ENSMUSG00000005410	Mcm5	protein_coding	chr8	77633427	77652338	3498	+	-0.455713	1.27032e-09	0.0459736	2.14596e-07	0.243108	4804.22	3403.03	3493.5	4559.23	3376.54	3377.22
ENSMUSG00000026959	Grin1	protein_coding	chr2	25146701	25174707	9700	-	1.90983	0.00371706	1.59955e-08	0.037323	1.47837e-06	8.22138	21.0388	52.6251	3.47767	11.5883	21.8476
ENSMUSG00000055593	Tead1	processed_transcript	chr7	120046474	120050321	3848	+	-0.547244	8.35896e-09	0.00730872	9.90739e-07	0.0744906	310.063	181.46	267.174	295.602	198.45	190.286
ENSMUSG00000024900	Cpt1a	protein_coding	chr19	3323301	3385732	4300	+	-0.623489	0.000664562	9.47211e-08	0.0105135	6.60938e-06	277.765	217.401	141.683	328.64	233.215	204.381
ENSMUSG00000046408	1700067K01Rik	protein_coding	chr8	86525401	86528669	1957	+	2.17097	4.30083e-05	1.54188e-06	0.00122753	7.4975e-05	9.9831	27.1751	32.3847	3.47767	26.0737	38.0571
ENSMUSG00000030231	Plekha5	protein_coding	chr6	140372620	140544804	5171	+	-0.570409	1.93647e-10	0.421942	4.06576e-08	0.738116	220.215	86.785	180.14	226.049	144.854	222.705
ENSMUSG00000091188	2700016F22Rik	lincRNA	chr4	138932464	138936294	3605	-	1.67035	1.94926e-06	4.22463e-05	9.39288e-05	0.0012711	7.63413	28.0517	32.3847	12.1718	39.1105	33.1238
ENSMUSG00000007030	D17H6S56E-3	protein_coding	chr17	35153524	35163686	4313	+	2.39799	0.00429468	1.92603e-08	0.0412272	1.71793e-06	5.87241	14.9025	30.3606	1.73884	13.0368	38.0571
ENSMUSG00000042672	Dcst1	protein_coding	chr3	89154141	89169175	4180	-	2.69947	1.74071e-05	4.81835e-06	0.000581438	0.000201951	0.587241	12.2726	16.1923	3.47767	17.3825	20.4381
ENSMUSG00000022483	Col2a1	protein_coding	chr15	97806033	97835155	6030	-	0.951146	2.7167e-06	3.34254e-05	0.000123625	0.00104534	67.5327	119.22	109.298	34.7767	72.4269	85.2762
ENSMUSG00000089762	Ier5l	protein_coding	chr2	30328168	30329719	1552	-	0.468693	3.07082e-08	0.0031685	3.09122e-06	0.0401361	200.836	320.842	263.126	260.825	356.34	336.171
ENSMUSG00000034224	Slc38a8	protein_coding	chr8	122003502	122025598	3499	-	2.44471	0.000262201	3.74459e-07	0.00507716	2.20492e-05	2.93621	15.7791	28.3366	1.73884	10.1398	17.619
ENSMUSG00000082286	Pisd-ps1	pseudogene	chr11	3025907	3031007	1757	+	0.493544	1.34465e-05	7.66386e-06	0.000485562	0.000299288	258.973	343.634	404.809	302.557	407.039	427.79
ENSMUSG00000040828	Tmem146	protein_coding	chr17	56767566	56803879	2565	+	1.42734	0.00542805	2.0674e-08	0.0485551	1.83317e-06	12.3321	29.805	54.6492	10.433	15.9339	40.8762
ENSMUSG00000056708	Ier5	protein_coding	chr1	156943497	156946766	3270	-	0.830867	0.000731545	1.62498e-07	0.0113413	1.06039e-05	117.448	155.161	202.404	52.1651	104.295	117.695
ENSMUSG00000021879	Dnahc12	protein_coding	chr14	27512760	27704889	11104	+	1.82539	1.05243e-05	1.18063e-05	0.000393575	0.000433014	9.39586	36.8179	42.5049	3.47767	11.5883	15.5048
ENSMUSG00000055775	Myh8	protein_coding	chr11	67090626	67122136	11772	+	2.2942	3.95677e-05	3.20526e-06	0.00114926	0.000142525	1.76172	20.1622	26.3126	3.47767	8.69123	14.8
ENSMUSG00000003872	Lin7b	protein_coding	chr7	52623261	52625953	1463	-	1.41848	0.0842107	1.62732e-09	0.281795	1.97824e-07	7.63413	16.6557	56.6732	12.1718	14.4854	40.8762
ENSMUSG00000025323	Sp4	protein_coding	chr12	119473406	119539913	5770	-	0.735805	2.50284e-06	5.91278e-05	0.000116039	0.00167222	67.5327	120.096	115.37	90.4194	144.854	145.886
ENSMUSG00000031714	Gab1	protein_coding	chr8	83288333	83404378	4859	-	-0.364347	6.97038e-10	0.215219	1.28055e-07	0.547916	1927.33	1257.94	1568.63	1488.44	1140	1331.29
ENSMUSG00000033423	Eri3	protein_coding	chr4	117222970	117346902	4855	+	-0.544728	7.35631e-09	0.0215507	8.93518e-07	0.153017	263.671	144.642	184.188	316.468	212.935	269.219
ENSMUSG00000020331	Hcn2	protein_coding	chr10	79179379	79198853	3195	+	0.965356	0.000132562	1.23819e-06	0.0029654	6.22151e-05	32.8855	59.6099	91.0819	52.1651	86.9123	95.1428
ENSMUSG00000042675	Ypel3	protein_coding	chr7	133920469	133924028	1848	+	-0.897746	2.00457e-10	0.841945	4.14946e-08	0.948754	64.5965	21.9154	66.7934	74.7699	18.831	65.5428
ENSMUSG00000034908	Sidt2	protein_coding	chr9	45745940	45763330	5135	-	-0.405631	2.69822e-10	0.691893	5.35888e-08	0.889459	358.804	214.771	360.28	307.774	188.31	270.628
ENSMUSG00000085747	Gm11194	antisense	chr11	78207987	78219159	3627	+	3.24015	2.74375e-05	7.03192e-06	0.000854341	0.000281165	0.587241	10.5194	12.1443	0	8.69123	12.6857
ENSMUSG00000030724	Cd19	protein_coding	chr7	133551964	133558384	2930	-	3.14325	5.39405e-05	3.59186e-06	0.00144665	0.000157394	0.587241	8.76617	18.2164	0	10.1398	6.34285
ENSMUSG00000003934	Efnb3	protein_coding	chr11	69367594	69373707	3183	-	0.714859	0.021311	9.41049e-09	0.121133	9.39429e-07	62.2476	85.0318	151.803	81.7253	101.398	146.59
ENSMUSG00000042289	Hsd3b7	protein_coding	chr7	134929122	134947316	6154	+	0.566237	0.00017303	1.16943e-06	0.00363765	5.89565e-05	270.131	321.718	388.616	198.227	323.024	343.219
ENSMUSG00000021282	Eif5	protein_coding	chr12	112776312	112794270	4105	+	0.351912	5.06469e-09	0.0406132	6.64605e-07	0.226462	1759.96	2328.29	2001.78	1568.43	2065.62	2100.89
ENSMUSG00000056952	Tatdn2	protein_coding	chr6	113647044	113661063	3548	+	0.450162	1.24954e-06	0.000166619	6.6111e-05	0.00399939	337.076	473.373	520.179	401.671	506.988	513.066
ENSMUSG00000019124	Scrn1	protein_coding	chr6	54455884	54516483	8371	-	-0.546151	1.59698e-07	0.00136462	1.31122e-05	0.0214945	367.026	248.959	250.981	318.207	199.898	238.914
ENSMUSG00000042699	Dhx9	protein_coding	chr1	155302888	155334790	4616	-	0.353917	7.61113e-09	0.0287329	9.16892e-07	0.182238	1236.73	1648.92	1592.92	1171.98	1532.55	1393.31
ENSMUSG00000040690	Col16a1	protein_coding	chr4	129725084	129776527	6750	+	2.24145	0.000173257	1.31516e-06	0.00363765	6.56448e-05	4.11069	18.4089	38.4568	1.73884	11.5883	9.1619
ENSMUSG00000000794	Kcnn3	protein_coding	chr3	89324086	89471683	3080	+	2.56282	0.000229714	1.00476e-06	0.00454388	5.18688e-05	1.17448	10.5194	28.3366	1.73884	11.5883	9.1619
ENSMUSG00000025213	Kazald1	protein_coding	chr19	45149731	45153779	1681	+	2.47583	0.000382339	6.03686e-07	0.00683605	3.37036e-05	4.69793	14.9025	26.3126	1.73884	18.831	26.0762
ENSMUSG00000038677	Scube3	protein_coding	chr17	28279261	28311797	8660	+	0.640793	7.6808e-07	0.000304366	4.66466e-05	0.00648024	152.095	234.057	194.308	92.1583	153.545	168.438
ENSMUSG00000068452	Duox2	protein_coding	chr2	122104983	122124185	6774	-	2.66873	4.42468e-05	5.58984e-06	0.00125057	0.000231487	0.587241	14.0259	18.2164	1.73884	7.24269	11.9809
ENSMUSG00000013611	Snx31	protein_coding	chr15	36433817	36485328	2935	-	2.42618	0.00222683	1.11213e-07	0.0260364	7.62014e-06	4.11069	10.5194	32.3847	1.73884	18.831	20.4381
ENSMUSG00000053964	Lgals4	protein_coding	chr7	29618813	29626722	2370	+	1.46321	0.00430487	5.8213e-08	0.0412484	4.47706e-06	10.5703	24.5453	54.6492	12.1718	23.1766	38.0571
ENSMUSG00000090282	Gm17688	protein_coding	chr4	133083646	133085241	1596	-	2.32066	0.00294634	8.80979e-08	0.0318869	6.23469e-06	1.17448	7.88955	24.2885	5.21651	15.9339	28.8952
ENSMUSG00000026991	Pkp4	protein_coding	chr2	58998907	59193265	5708	+	-0.357552	6.96418e-10	0.388168	1.28055e-07	0.714305	877.338	511.067	722.583	763.349	596.798	754.095
ENSMUSG00000073436	Eme2	protein_coding	chr17	25025431	25032032	6000	-	0.596807	9.06497e-06	3.00267e-05	0.00034515	0.000956917	116.274	175.323	167.996	142.585	211.487	233.276
ENSMUSG00000040424	Hipk4	protein_coding	chr7	28308280	28316194	3652	+	2.04814	0.000134769	2.02026e-06	0.00300561	9.42832e-05	5.28517	22.792	28.3366	3.47767	11.5883	25.3714
ENSMUSG00000001985	Grik3	protein_coding	chr4	125167944	125391417	8979	+	-0.516635	4.64042e-09	0.0633025	6.39776e-07	0.293969	253.101	135.876	208.476	295.602	195.553	239.619
ENSMUSG00000043439	E130012A19Rik	protein_coding	chr11	97488707	97491030	2324	-	0.3009	2.08602e-09	0.147745	3.22719e-07	0.465026	745.209	1034.41	829.857	1138.94	1487.65	1300.29
ENSMUSG00000033386	Frrs1	protein_coding	chr3	116581145	116606668	2396	+	-0.567388	3.74217e-06	8.44813e-05	0.000163686	0.00225793	327.093	215.648	184.188	346.028	256.391	259.352
ENSMUSG00000029560	Snx8	protein_coding	chr5	140816258	140865216	2671	-	-0.474963	2.26273e-08	0.0140021	2.40981e-06	0.114711	412.243	252.466	319.799	366.894	263.634	286.838
ENSMUSG00000076434	Wfdc3	protein_coding	chr2	164556680	164571431	2530	-	2.92182	0.00221313	1.46682e-07	0.0259381	9.65536e-06	1.17448	7.01293	28.3366	0	7.24269	7.04762
ENSMUSG00000085545	Gm13553	lincRNA	chr2	26042249	26047198	1970	-	3.16256	3.09581e-05	1.09346e-05	0.000936196	0.000406522	0	7.01293	10.1202	0	7.24269	7.75238
ENSMUSG00000046785	Epm2aip1	protein_coding	chr9	111174349	111181593	7245	+	0.498281	0.000976505	3.57396e-07	0.0140979	2.12102e-05	260.735	326.101	443.265	210.399	267.98	310.8
ENSMUSG00000024164	C3	protein_coding	chr17	57343393	57367559	5143	-	3.24854	7.01443e-06	5.04534e-05	0.000286364	0.00146821	1.17448	10.5194	8.09617	0	17.3825	19.0286
ENSMUSG00000019732	Calr3	protein_coding	chr8	74948075	74967769	1962	-	1.55529	0.00355304	1.00859e-07	0.0363746	6.97404e-06	8.22138	21.9154	58.6972	10.433	20.2795	27.4857
ENSMUSG00000042046	Dstyk	protein_coding	chr1	134314030	134363536	6385	+	-0.561375	8.24236e-10	0.435713	1.44212e-07	0.749353	176.76	80.6487	170.02	163.451	92.7064	136.724
ENSMUSG00000090877	Hspa1b	protein_coding	chr17	35093381	35096183	2803	-	0.759857	0.000207949	1.80717e-06	0.00420968	8.64801e-05	56.3751	94.6746	129.539	100.852	140.508	157.867
ENSMUSG00000078306	Gm16493	protein_coding	chr9	56995987	56999744	3758	+	1.52857	0.000191638	2.04809e-06	0.00393918	9.49935e-05	9.39586	28.9283	52.6251	12.1718	26.0737	28.8952
ENSMUSG00000035469	Rcbtb1	protein_coding	chr14	59820046	59856102	6010	+	-0.383994	6.09009e-09	0.0651059	7.58525e-07	0.299027	1034.13	696.91	795.449	850.291	646.048	743.523
ENSMUSG00000063316	Rpl27	protein_coding	chr11	101303612	101306843	1535	+	0.4093	1.35369e-07	0.00306411	1.13687e-05	0.0391759	322.395	476.003	406.833	445.142	566.378	585.657
ENSMUSG00000084845	Gm5151	protein_coding	chr4	155108909	155114673	5514	+	1.5764	0.000204354	2.07824e-06	0.00414833	9.60962e-05	8.22138	28.0517	36.4328	12.1718	24.6251	40.8762
ENSMUSG00000089774	Slc5a3	protein_coding	chr16	92058567	92087718	10913	+	0.532888	0.0052629	8.14879e-08	0.0474824	5.93405e-06	196.139	234.057	323.847	163.451	221.626	269.924
ENSMUSG00000044252	Osbpl1a	protein_coding	chr18	12913823	13100350	7433	-	-0.498674	3.0809e-07	0.00158048	2.1665e-05	0.0242362	388.754	262.985	279.318	419.059	291.156	310.095
ENSMUSG00000021745	Ptprg	protein_coding	chr14	12386046	13074555	10917	+	-0.460009	5.14301e-09	0.0999908	6.6891e-07	0.379022	369.962	213.894	303.606	272.997	188.31	231.867
ENSMUSG00000072294	Klf12	protein_coding	chr14	100269869	100549015	5724	-	-0.62056	9.53358e-09	0.0556435	1.11202e-06	0.272151	214.93	109.577	135.611	113.024	63.7357	109.943
ENSMUSG00000085665	Gm12059	lincRNA	chr11	22967998	22975574	3105	+	2.19209	5.04924e-05	1.0546e-05	0.00138191	0.000397425	2.93621	15.7791	30.3606	3.47767	18.831	11.9809
ENSMUSG00000061046	Haghl	protein_coding	chr17	25916788	25922618	2643	-	1.00547	2.96444e-05	1.8687e-05	0.000903908	0.000638749	34.06	63.993	78.9377	33.0379	66.6327	64.8381
ENSMUSG00000003575	Crtc1	protein_coding	chr8	72906254	72963478	11182	-	0.794766	0.000800326	7.50005e-07	0.0121512	3.99915e-05	73.4051	106.947	149.779	48.6874	81.1181	91.619
ENSMUSG00000031504	Rab20	protein_coding	chr8	11453392	11478638	1446	-	1.94441	0.000972631	6.26928e-07	0.0140696	3.4872e-05	6.45965	19.2856	42.5049	3.47767	14.4854	16.9143
ENSMUSG00000064694	7SK	other RNA	chr5	140320884	140321204	321	+	-1.72875	1.13789e-07	0.00556543	9.77988e-06	0.0610577	32.2983	4.38308	12.1443	24.3437	5.79415	11.2762
ENSMUSG00000038069	Cdkn2aip	protein_coding	chr8	48794698	48799285	3494	-	0.497234	1.96346e-05	3.27814e-05	0.000646386	0.00102947	270.131	350.647	366.352	226.049	325.921	355.2
ENSMUSG00000026924	Sec16a	protein_coding	chr2	26264951	26300736	9198	-	-0.405255	1.58415e-08	0.0411426	1.76381e-06	0.227757	1234.97	936.227	1007.97	1403.24	956.035	1081.1
ENSMUSG00000032998	Foxj3	protein_coding	chr4	119209609	119301724	10973	+	-0.378828	8.87091e-10	0.772326	1.53383e-07	0.920902	364.677	233.18	388.616	387.76	233.215	329.828
ENSMUSG00000044006	Cilp2	protein_coding	chr8	72404268	72411586	4314	-	0.78593	0.00351873	2.06915e-07	0.0361389	1.33864e-05	65.1838	92.0447	135.611	52.1651	79.6696	105.714
ENSMUSG00000030536	Iqgap1	protein_coding	chr7	87856469	87948217	7359	-	-0.410484	1.79811e-08	0.0421938	1.96427e-06	0.230948	2128.75	1479.73	1473.5	1954.45	1513.72	1679.45
ENSMUSG00000020889	Nr1d1	protein_coding	chr11	98629246	98636647	3124	-	1.33344	0.00336457	2.2707e-07	0.034971	1.44424e-05	21.1407	36.8179	66.7934	12.1718	30.4193	41.5809
ENSMUSG00000091324	Gm4673	lincRNA	chr7	31742428	31746638	3660	+	1.28374	7.72192e-06	0.000101126	0.000306727	0.0026237	21.1407	46.4607	42.5049	17.3884	50.6988	53.5619
ENSMUSG00000049811	Fam161a	protein_coding	chr11	22907531	22930788	4396	+	0.884081	0.0096154	8.19809e-08	0.071434	5.94125e-06	32.8855	68.3761	115.37	43.4709	40.5591	77.5238
ENSMUSG00000062438	Adam1b	protein_coding	chr5	121950106	121952989	2884	-	3.06231	7.43438e-06	0.000109664	0.000300699	0.00281614	0.587241	13.1492	10.1202	0	7.24269	8.45714
ENSMUSG00000038528	BC021785	protein_coding	chr10	39677867	39706452	6027	-	2.37987	0.000553632	1.50434e-06	0.0091716	7.36245e-05	1.17448	9.64278	28.3366	3.47767	14.4854	13.3905
ENSMUSG00000038188	Scarf1	protein_coding	chr11	75327042	75340084	2887	+	1.25824	6.17921e-05	1.38218e-05	0.00161882	0.000499641	14.681	34.188	54.6492	26.0825	56.493	51.4476
ENSMUSG00000030103	Bhlhe40	protein_coding	chr6	108610623	108616919	3272	+	0.481332	2.21153e-05	3.86299e-05	0.000712781	0.00118115	263.084	359.413	406.833	175.622	236.112	236.095
ENSMUSG00000022043	Trim35	protein_coding	chr14	66915868	66930261	4620	+	-0.459274	9.80774e-07	0.000893257	5.56542e-05	0.0154584	769.286	568.048	524.227	592.943	436.01	447.524
ENSMUSG00000027272	Ubr1	protein_coding	chr2	120686005	120796451	9889	-	-0.383715	1.89298e-09	0.463346	2.99152e-07	0.76646	607.207	322.595	536.371	495.568	383.863	469.371
ENSMUSG00000055333	Fat2	protein_coding	chr11	55064111	55150066	14572	-	1.30054	0.0012298	7.23681e-07	0.0168121	3.90995e-05	11.7448	31.5582	70.8415	39.9932	57.9415	71.8857
ENSMUSG00000056055	Sag	protein_coding	chr1	89700255	89741733	8894	+	1.66132	0.0278907	3.22055e-08	0.143125	2.69703e-06	4.69793	15.7791	44.5289	6.95534	8.69123	26.7809
ENSMUSG00000032407	2610101N10Rik	protein_coding	chr9	95357313	95412415	7736	-	-0.356897	5.29916e-09	0.170276	6.83174e-07	0.497827	1800.48	1256.19	1378.37	1617.12	1222.57	1487.75
ENSMUSG00000078302	Foxd1	protein_coding	chr13	99124200	99126660	2461	+	1.8921	1.17174e-05	7.89619e-05	0.000433778	0.00213693	3.52345	24.5453	18.2164	8.69418	21.7281	31.7143
ENSMUSG00000047976	Kcna1	protein_coding	chr6	126586481	126595819	8970	-	1.67133	8.39424e-05	1.15259e-05	0.00203918	0.000424797	5.87241	28.0517	44.5289	12.1718	23.1766	25.3714
ENSMUSG00000048310	Pskh1	protein_coding	chr8	108424341	108455678	3255	+	-0.522178	1.01582e-07	0.00953882	8.83407e-06	0.0885395	291.272	176.2	222.645	248.653	166.582	187.467
ENSMUSG00000031803	B3gnt3	protein_coding	chr8	74214655	74225688	3055	-	2.63141	8.10521e-05	1.20287e-05	0.00200543	0.000438223	1.17448	10.5194	14.1683	1.73884	14.4854	18.3238
ENSMUSG00000035673	Sbno2	protein_coding	chr10	79520161	79565443	4531	-	-0.457086	3.23028e-07	0.00307741	2.25002e-05	0.0392793	664.757	473.373	431.121	565.122	411.385	472.19
ENSMUSG00000045294	Insig1	protein_coding	chr5	28397952	28405201	2647	+	0.457047	0.000697407	1.48415e-06	0.0109273	7.28731e-05	315.936	419.023	512.083	326.901	367.929	481.352
ENSMUSG00000063694	Cycs	protein_coding	chr6	50512562	50516537	3404	-	1.22761	2.44893e-05	4.36372e-05	0.000779469	0.00130773	25.2514	49.0905	50.6011	19.1272	53.5959	58.4952
ENSMUSG00000018387	Shroom1	protein_coding	chr11	53270707	53281268	4600	+	1.85493	0.000577793	1.85305e-06	0.00943536	8.81161e-05	7.04689	19.2856	38.4568	5.21651	21.7281	22.5524
ENSMUSG00000061702	Tmem91	protein_coding	chr7	26454158	26460185	3547	-	2.4652	0.000190277	5.83211e-06	0.00392216	0.0002402	1.76172	12.2726	22.2645	1.73884	11.5883	12.6857
ENSMUSG00000039967	Zfp292	protein_coding	chr4	34750362	34830209	9986	-	-0.418189	1.21492e-07	0.00987825	1.03812e-05	0.0908597	1058.8	785.448	813.665	956.359	690.953	727.314
ENSMUSG00000026470	Stx6	protein_coding	chr1	157005833	157050647	2536	+	-0.518372	1.64796e-07	0.00749087	1.3235e-05	0.0757327	332.378	195.486	214.549	243.437	176.722	208.609
ENSMUSG00000087067	Gm11532	lincRNA	chr11	96881822	96887562	5272	-	1.23736	0.000230336	5.76964e-06	0.00455007	0.000238278	17.6172	35.9413	54.6492	20.866	47.8017	50.0381
ENSMUSG00000084827	B230344G16Rik	lincRNA	chr11	115849366	115855029	2024	-	2.42792	1.5896e-05	8.58116e-05	0.000544577	0.00228135	4.11069	16.6557	18.2164	1.73884	23.1766	19.0286
ENSMUSG00000037622	Wdtc1	protein_coding	chr4	132848374	132909396	4800	-	-0.40518	2.71455e-08	0.050253	2.84969e-06	0.256542	573.735	396.231	445.289	568.599	401.245	487.695
ENSMUSG00000056738	A730036I17Rik	lincRNA	chr2	129044705	129061340	3614	+	3.02569	0.000746827	1.83083e-06	0.0115054	8.73353e-05	4.11069	13.1492	24.2885	0	14.4854	19.7333
ENSMUSG00000001739	Cldn15	protein_coding	chr5	137442486	137451728	2124	+	1.06052	3.65496e-05	3.83796e-05	0.00107006	0.00117588	24.0769	51.7204	54.6492	31.299	59.3901	69.0666
ENSMUSG00000060036	Rpl3	protein_coding	chr15	79908211	79913836	1361	-	0.772172	0.000118295	1.18883e-05	0.00270387	0.000434961	56.3751	91.1681	123.467	73.0311	115.883	113.467
ENSMUSG00000020099	Unc5b	protein_coding	chr10	60225358	60294329	5852	-	0.58492	2.999e-05	4.71865e-05	0.000910668	0.00139522	254.863	335.744	342.063	106.069	178.17	182.533
ENSMUSG00000038204	Asb10	protein_coding	chr5	24038515	24046796	2806	-	2.26668	5.45262e-06	0.000262565	0.000228311	0.0057361	1.76172	19.2856	14.1683	3.47767	14.4854	16.2095
ENSMUSG00000032346	Ooep	protein_coding	chr9	78223916	78226532	2138	-	-0.46534	8.06917e-08	0.0180293	7.14413e-06	0.135278	308.889	215.648	255.029	518.173	325.921	391.847
ENSMUSG00000030789	Itgax	protein_coding	chr7	135273061	135294171	4046	+	2.34232	0.00668595	2.21353e-07	0.0557681	1.41986e-05	1.76172	8.76617	26.3126	1.73884	7.24269	16.2095
ENSMUSG00000090998	Gm17586	lincRNA	chr11	120495082	120496439	908	+	1.1412	0.00239579	6.37751e-07	0.027497	3.52142e-05	18.2045	37.6945	62.7453	24.3437	37.662	57.7904
ENSMUSG00000023000	Dhh	protein_coding	chr15	98723462	98728971	2363	-	1.34541	5.24306e-05	2.94087e-05	0.0014191	0.000940997	22.9024	45.5841	60.7213	12.1718	42.0076	32.419
ENSMUSG00000059562	Ccdc154	protein_coding	chr17	25299406	25308858	2635	+	2.32632	0.000221672	7.13601e-06	0.00443254	0.000283821	3.52345	15.7791	26.3126	1.73884	13.0368	14.0952
ENSMUSG00000048497	Mmgt2	protein_coding	chr11	62462166	62479856	4898	+	1.04042	0.0136459	1.19942e-07	0.0900154	8.14418e-06	24.0769	40.3244	82.9857	24.3437	36.2134	54.9714
ENSMUSG00000026064	Ptp4a1	protein_coding	chr1	30997148	31006615	5761	-	0.659149	0.000498826	3.29745e-06	0.00851572	0.000145765	80.452	122.726	157.875	106.069	143.405	165.619
ENSMUSG00000090273	Prr22	protein_coding	chr17	56909673	56911631	1959	+	2.36476	0.000507949	3.28056e-06	0.00862046	0.000145444	4.11069	14.9025	24.2885	1.73884	14.4854	21.1428
ENSMUSG00000048922	Cdca2	protein_coding	chr14	68294388	68333898	5715	-	-0.339239	3.93418e-09	0.42923	5.55967e-07	0.744681	728.766	445.321	607.213	657.28	508.437	650.495
ENSMUSG00000025348	Itga7	protein_coding	chr10	128370869	128395333	4258	+	1.20434	0.131883	1.33032e-08	0.365299	1.26121e-06	35.8217	35.0647	103.226	12.1718	39.1105	42.9905
ENSMUSG00000046613	Vwa5b2	protein_coding	chr16	20589544	20605450	7567	+	2.34012	0.00257894	7.01545e-07	0.029022	3.82693e-05	2.93621	7.88955	32.3847	1.73884	18.831	11.9809
ENSMUSG00000042078	Svop	protein_coding	chr5	114476919	114541579	4556	-	-0.975863	8.03138e-07	0.00226856	4.81784e-05	0.0316922	96.8948	49.0905	66.7934	73.0311	27.5222	35.2381
ENSMUSG00000029108	Pcdh7	protein_coding	chr5	58109260	58520590	6204	+	2.00838	0.00502474	3.7252e-07	0.0459257	2.20211e-05	10.5703	24.5453	48.577	1.73884	8.69123	20.4381
ENSMUSG00000062825	Actg1	protein_coding	chr11	120207004	120209856	2658	-	0.581609	1.44926e-05	0.000130035	0.000503884	0.00325066	140.351	190.226	196.332	137.368	237.56	212.133
ENSMUSG00000020832	Eral1	protein_coding	chr11	77886878	77893885	2268	-	-0.483101	5.22293e-08	0.0376998	4.9206e-06	0.216851	280.114	162.174	218.597	351.245	246.251	288.952
ENSMUSG00000045594	Glb1	protein_coding	chr9	114310194	114383495	2936	+	-0.433349	8.3293e-09	0.239515	9.90739e-07	0.576701	241.356	143.765	244.909	377.327	243.354	289.657
ENSMUSG00000054206	Gzmm	protein_coding	chr10	79151765	79158006	1472	+	0.887599	0.00279837	7.50802e-07	0.0307097	3.99915e-05	42.8686	58.7333	101.202	45.2097	85.4637	90.2095
ENSMUSG00000090213	Tmem189	protein_coding	chr2	167468108	167515322	3265	-	-0.610669	1.00753e-06	0.00216773	5.66852e-05	0.0307686	246.641	150.778	127.515	193.011	127.471	168.438
ENSMUSG00000092063	Gm17242	lincRNA	chr12	81859393	81862254	2084	+	3.0733	1.4563e-05	0.000150727	0.000503884	0.00367054	0.587241	11.396	8.09617	0	8.69123	10.5714
ENSMUSG00000048406	B330016D10Rik	pseudogene	chr4	141102104	141103807	1701	+	1.29657	2.42662e-05	9.5855e-05	0.000775304	0.00249986	14.681	37.6945	38.4568	17.3884	42.0076	45.1047
ENSMUSG00000034156	Bzrap1	protein_coding	chr11	87574043	87599430	9505	+	0.935108	0.0183875	1.2651e-07	0.1091	8.51343e-06	28.1876	47.3373	115.37	48.6874	59.3901	81.7523
ENSMUSG00000090066	1110002E22Rik	protein_coding	chr3	137728016	137744376	9647	+	2.26131	0.000330667	7.1782e-06	0.00612839	0.000284384	3.52345	16.6557	26.3126	1.73884	10.1398	14.0952
ENSMUSG00000020377	Ltc4s	protein_coding	chr11	50049971	50052118	736	-	3.13575	2.90026e-05	8.58069e-05	0.00088768	0.00228135	0	7.01293	6.07213	0	8.69123	9.86666
ENSMUSG00000015312	Gadd45b	protein_coding	chr10	80392836	80394949	1266	+	0.496937	2.67119e-06	0.000940763	0.000123067	0.0159877	241.356	343.634	297.534	133.89	195.553	208.609
ENSMUSG00000054855	Rnd1	protein_coding	chr15	98493852	98507892	2967	-	0.889728	0.000139661	1.88792e-05	0.00309592	0.000643858	35.8217	62.2398	82.9857	50.4262	86.9123	89.5047
ENSMUSG00000039831	Arhgap29	protein_coding	chr3	121656147	121719595	8361	+	0.454221	3.48771e-07	0.00775354	2.36216e-05	0.0774019	322.983	433.049	368.376	206.921	333.164	297.409
ENSMUSG00000001228	Uhrf1	protein_coding	chr17	56442744	56462909	4259	+	-0.373794	3.3642e-08	0.0805079	3.31857e-06	0.338141	1700.65	1214.99	1258.95	1606.68	1226.91	1410.23
ENSMUSG00000041911	Dlx1	protein_coding	chr2	71366170	71372038	5396	+	2.33545	0.00863854	3.16222e-07	0.0664368	1.92207e-05	2.93621	8.76617	24.2885	1.73884	11.5883	23.2571
ENSMUSG00000041025	Iffo2	protein_coding	chr4	139086463	139176297	6214	+	0.657869	0.00140566	1.94819e-06	0.0185782	9.17198e-05	142.7	177.077	226.693	85.2029	150.648	153.638
ENSMUSG00000007035	Msh5	protein_coding	chr17	35165550	35183690	5526	-	1.4333	0.000192875	1.42596e-05	0.00395905	0.000513004	9.39586	39.4477	72.8655	22.6049	30.4193	33.1238
ENSMUSG00000031709	Tbc1d9	protein_coding	chr8	85689251	85796838	5892	+	-0.389906	3.17368e-09	0.884989	4.71148e-07	0.963751	315.936	165.681	279.318	255.609	176.722	269.219
ENSMUSG00000041712	Ubr7	protein_coding	chr12	103996177	104015911	3255	+	-0.438888	1.66783e-06	0.00168521	8.30916e-05	0.0254004	1227.33	943.239	862.242	1173.71	880.711	856.99
ENSMUSG00000033597	Caskin1	protein_coding	chr17	24625728	24645850	6172	+	1.84912	0.000621455	4.69138e-06	0.009982	0.000197536	3.52345	17.5323	50.6011	10.433	21.7281	19.7333
ENSMUSG00000032368	Zic1	protein_coding	chr9	91252896	91260648	5693	-	1.54749	3.28821e-06	0.000916237	0.000146002	0.0157484	5.87241	41.201	26.3126	8.69418	13.0368	19.0286
ENSMUSG00000031232	Magt1	protein_coding	chrX	103163423	103207245	4672	-	-0.504705	3.03023e-07	0.0100961	2.15147e-05	0.0919336	357.63	240.193	216.573	333.856	223.075	301.638
ENSMUSG00000041696	Rasl12	protein_coding	chr9	65246295	65262660	3877	+	2.32732	0.000107913	3.06292e-05	0.00250553	0.000974059	1.17448	12.2726	24.2885	3.47767	14.4854	10.5714
ENSMUSG00000032400	Zwilch	protein_coding	chr9	63984951	64020911	4283	-	-0.456733	1.73364e-06	0.00196477	8.57892e-05	0.0284873	498.568	343.634	335.991	580.771	447.598	455.981
ENSMUSG00000030301	Ccdc91	protein_coding	chr6	147424393	147581134	2859	+	-0.530578	5.45074e-08	0.0627738	5.04759e-06	0.292685	183.219	96.4278	153.827	259.086	168.03	205.79
ENSMUSG00000055632	Hmcn2	protein_coding	chr2	31169935	31316258	16073	+	1.24171	0.00381141	9.06149e-07	0.0379257	4.77598e-05	12.9193	32.4348	74.8896	24.3437	33.3164	43.6952
ENSMUSG00000040234	Tm7sf3	protein_coding	chr6	146550874	146591346	3438	-	-0.402968	2.50189e-07	0.0143985	1.82031e-05	0.116252	818.027	560.158	580.9	864.201	685.158	732.247
ENSMUSG00000050022	Amz1	protein_coding	chr5	141200081	141237393	6697	+	1.18409	0.0123031	2.9593e-07	0.0841797	1.81335e-05	18.2045	35.0647	72.8655	10.433	15.9339	27.4857
ENSMUSG00000092050	5330439K02Rik	lincRNA	chr15	100290171	100299122	2312	-	2.92738	0.00648079	5.81025e-07	0.0545906	3.26805e-05	4.11069	9.64278	26.3126	0	13.0368	20.4381
ENSMUSG00000031391	L1cam	protein_coding	chrX	71099117	71141444	7347	-	1.07532	0.000158325	2.5258e-05	0.00341189	0.000820557	22.9024	55.2268	64.7694	19.1272	28.9708	40.1714
ENSMUSG00000019813	Cep57l1	protein_coding	chr10	41438652	41529676	2296	-	-0.737445	0.00608417	6.69493e-07	0.0522948	3.68319e-05	167.951	90.2915	66.7934	125.196	124.574	74.7047
ENSMUSG00000021963	Sap18	protein_coding	chr14	58417017	58423817	3781	+	0.570625	7.82752e-06	0.000523482	0.00030925	0.0101951	129.193	178.83	170.02	133.89	231.766	208.609
ENSMUSG00000024393	Prrc2a	protein_coding	chr17	35286021	35301842	7635	-	0.376928	5.31028e-06	0.000777079	0.000222986	0.0139782	629.522	811.747	916.891	659.019	808.284	814.704
ENSMUSG00000030123	Plxnd1	protein_coding	chr6	115904829	115945023	7192	-	1.41232	6.67837e-05	6.23521e-05	0.00171895	0.00174378	11.1576	34.188	32.3847	12.1718	26.0737	39.4666
ENSMUSG00000032332	Col12a1	protein_coding	chr9	79446798	79566638	15228	-	0.659671	0.000107241	3.929e-05	0.00249513	0.0011989	109.227	174.447	208.476	26.0825	39.1105	36.6476
ENSMUSG00000042532	Golga7b	protein_coding	chr19	42322064	42344838	2988	+	2.6605	9.26762e-05	4.54809e-05	0.00219334	0.00134956	0	10.5194	16.1923	1.73884	7.24269	6.34285
ENSMUSG00000086993	Gm15623	lincRNA	chr7	104798520	104845338	3854	-	2.08458	5.23522e-05	8.76941e-05	0.0014191	0.00232729	7.63413	20.1622	22.2645	3.47767	31.8678	28.8952
ENSMUSG00000032424	Snhg5	lincRNA	chr9	88415894	88417721	993	-	0.359951	7.07885e-07	0.00659628	4.35305e-05	0.0692884	556.705	700.417	724.607	539.039	738.754	652.609
ENSMUSG00000024121	Atp6v0c	protein_coding	chr17	24300833	24306647	3384	-	0.805048	2.38047e-06	0.00198579	0.000111066	0.0286997	44.0431	81.5253	66.7934	53.9039	105.743	94.4381
ENSMUSG00000017146	Brca1	protein_coding	chr11	101350078	101413269	8476	-	-0.365478	5.46076e-08	0.0875419	5.04759e-06	0.353431	1350.65	971.291	1010	1403.24	1064.68	1247.43
ENSMUSG00000038290	Smg6	protein_coding	chr11	74739325	74977950	8453	+	-0.361381	2.97721e-08	0.164587	3.03861e-06	0.491428	547.896	362.043	495.89	641.63	476.569	529.276
ENSMUSG00000030256	Bhlhe41	protein_coding	chr6	145806763	145814078	6262	-	0.785353	0.137939	3.57853e-08	0.373968	2.92752e-06	41.1069	53.4736	103.226	34.7767	40.5591	83.8666
ENSMUSG00000034391	Fbxo15	protein_coding	chr18	85104550	85150768	1457	+	-0.436522	2.91738e-06	0.00175592	0.000131929	0.0262067	1078.17	848.565	767.112	1001.57	721.372	739.295
ENSMUSG00000034645	Zyg11a	protein_coding	chr4	107854539	107890527	2295	-	-0.806712	1.41043e-07	0.0387468	1.17779e-05	0.220653	85.7372	41.201	48.577	114.763	52.1474	95.8476
ENSMUSG00000027540	Ptpn1	protein_coding	chr2	167757557	167804885	5533	+	-0.513247	2.32529e-07	0.0241426	1.73476e-05	0.164896	289.51	151.655	200.38	288.647	218.729	251.6
ENSMUSG00000087111	Gm11399	antisense	chr11	3042051	3043366	324	+	2.19395	0.00167523	3.37883e-06	0.0211338	0.000148925	4.11069	16.6557	20.2404	1.73884	7.24269	26.7809
ENSMUSG00000008575	Nfib	protein_coding	chr4	81936077	82351654	14957	-	0.560272	3.21039e-05	0.000182109	0.00096489	0.00430945	126.844	183.213	220.621	126.935	189.758	161.39
ENSMUSG00000018570	2810408A11Rik	protein_coding	chr11	69710854	69714489	2368	-	0.874662	0.00426014	1.373e-06	0.0409573	6.80811e-05	35.2345	49.9671	74.8896	46.9486	81.1181	106.419
ENSMUSG00000030850	Ate1	protein_coding	chr7	137535040	137663475	4875	-	-0.470232	1.65767e-06	0.00355091	8.28664e-05	0.0437665	388.166	248.959	271.222	366.894	282.465	287.543
ENSMUSG00000050405	Tmem151b	protein_coding	chr17	45681776	45686348	1686	-	1.23502	0.0106692	5.58022e-07	0.0766025	3.1742e-05	13.5065	28.0517	62.7453	13.9107	21.7281	33.1238
ENSMUSG00000020883	Fbxl20	protein_coding	chr11	97943868	98011717	12150	-	-0.456913	1.19179e-06	0.00504245	6.46338e-05	0.0565939	408.72	262.985	313.727	405.149	309.987	300.933
ENSMUSG00000087313	Dleu2	lincRNA	chr14	62238318	62301162	6141	-	0.537093	3.43472e-06	0.00178538	0.000151592	0.0265412	122.146	198.992	180.14	118.241	166.582	156.457
ENSMUSG00000024764	Naa40	protein_coding	chr19	7300158	7315712	3275	-	-0.42898	1.91358e-06	0.00332306	9.25126e-05	0.0416046	598.986	432.172	427.073	639.891	483.812	499.676
ENSMUSG00000056328	Myh1	protein_coding	chr11	67013554	67038078	6354	+	3.02617	0.000195277	3.4329e-05	0.0039972	0.00107138	0.587241	7.01293	12.1443	0	10.1398	8.45714
ENSMUSG00000068040	Tm9sf4	protein_coding	chr2	152987039	153036202	7281	+	-0.446925	7.83693e-07	0.00859838	4.72047e-05	0.0828946	429.273	278.764	335.991	392.977	296.95	295.295
ENSMUSG00000036908	Unc93b1	protein_coding	chr19	3935186	3949340	2841	+	1.12184	0.159609	4.37905e-08	0.404932	3.45601e-06	15.8555	18.4089	78.9377	15.6495	30.4193	35.2381
ENSMUSG00000026961	Lrrc26	protein_coding	chr2	25145435	25146700	1190	+	2.32566	0.00426099	1.64468e-06	0.0409573	7.97165e-05	1.76172	8.76617	24.2885	1.73884	8.69123	14.0952
ENSMUSG00000018238	Gdf9	protein_coding	chr11	53244525	53251406	2031	+	2.18886	0.00984736	7.46214e-07	0.0726161	3.99915e-05	4.11069	10.5194	30.3606	1.73884	11.5883	17.619
ENSMUSG00000051455	Gm1564	protein_coding	chr11	102525030	102543551	4616	+	0.497282	1.60122e-05	0.00046022	0.000547282	0.00914013	139.176	235.81	208.476	203.444	244.803	266.4
ENSMUSG00000019820	Utrn	protein_coding	chr10	12101986	12589163	13231	-	-0.299804	1.35739e-08	0.559689	1.55855e-06	0.824482	2505.17	1651.55	2309.43	2124.86	1684.65	1919.77
ENSMUSG00000003134	Tbc1d8	protein_coding	chr1	39428344	39535592	4436	-	-0.697848	2.70879e-06	0.00286512	0.000123625	0.0374902	138.589	74.5124	78.9377	140.846	86.9123	105.714
ENSMUSG00000020892	Aloxe3	protein_coding	chr11	68939398	68962617	6397	+	1.83446	0.000464647	1.68822e-05	0.00805296	0.000586364	3.52345	19.2856	24.2885	6.95534	14.4854	25.3714
ENSMUSG00000044447	Dock5	protein_coding	chr14	68369985	68551629	10335	-	-0.407478	6.78672e-08	0.116666	6.19531e-06	0.412533	437.495	286.654	388.616	337.334	233.215	269.924
ENSMUSG00000017314	Mpp2	protein_coding	chr11	101918329	101949829	4807	-	1.07521	0.22546	3.59288e-08	0.489669	2.92752e-06	12.9193	21.0388	58.6972	15.6495	15.9339	46.5143
ENSMUSG00000029419	Gm996	protein_coding	chr2	25430936	25435619	4684	-	2.83296	0.00062458	1.3285e-05	0.0099994	0.000481391	4.69793	17.5323	22.2645	0	8.69123	19.0286
ENSMUSG00000038692	Hoxb4	protein_coding	chr11	96177998	96182952	4149	+	2.37132	0.00870819	9.53361e-07	0.0667976	4.98992e-05	1.17448	6.13632	22.2645	1.73884	8.69123	14.8
ENSMUSG00000024965	Fermt3	protein_coding	chr19	7073448	7093959	2587	-	1.41861	0.00122354	6.95869e-06	0.0167746	0.000278977	13.5065	27.1751	48.577	10.433	30.4193	31.0095
ENSMUSG00000028758	Kif17	protein_coding	chr4	137806350	137857882	4582	+	2.68	0.00908604	9.67208e-07	0.0687325	5.04488e-05	5.28517	13.1492	36.4328	0	8.69123	11.9809
ENSMUSG00000046854	Pip5kl1	protein_coding	chr2	32430317	32439302	2494	+	3.00971	0.000356243	2.54514e-05	0.00652832	0.000821529	3.52345	13.1492	12.1443	0	14.4854	28.8952
ENSMUSG00000008690	Ncaph2	protein_coding	chr15	89186150	89203257	4198	+	-0.382314	3.40444e-07	0.0280205	2.33809e-05	0.180106	1133.38	837.169	850.098	1180.67	896.645	971.161
ENSMUSG00000031758	Cdyl2	protein_coding	chr8	119098301	119256891	2410	-	-0.524031	4.22276e-06	0.00228695	0.000181467	0.0318022	259.561	166.557	165.971	295.602	211.487	233.981
ENSMUSG00000018476	Kdm6b	protein_coding	chr11	69212010	69227177	6954	-	0.611252	7.05456e-05	0.00013802	0.0017969	0.00342225	86.9117	144.642	157.875	104.33	139.06	143.067
ENSMUSG00000046731	Kctd11	protein_coding	chr11	69691767	69694487	2721	-	0.82515	0.000568151	1.82549e-05	0.0093283	0.000628252	49.9155	78.8955	103.226	41.732	70.9784	76.819
ENSMUSG00000034714	Ttyh2	protein_coding	chr11	114536745	114582291	3739	+	0.67654	0.00043427	2.52085e-05	0.00766202	0.000820557	61.0731	85.9084	111.322	99.1136	160.788	158.571
ENSMUSG00000039220	Ppp1r10	protein_coding	chr17	36053379	36069226	5619	+	0.392794	7.44739e-06	0.00156097	0.000300699	0.0239888	1301.91	1637.52	1661.74	1398.02	1691.89	2139.66
ENSMUSG00000048856	Slc25a47	protein_coding	chr12	110089339	110095024	1579	+	1.19121	0.00229197	5.16598e-06	0.0266286	0.000214523	12.9193	36.8179	56.6732	19.1272	23.1766	39.4666
ENSMUSG00000061983	Rps12	protein_coding	chr10	23504990	23507015	517	-	1.02484	3.78159e-05	0.000323978	0.00110055	0.00683027	29.9493	56.9801	62.7453	24.3437	56.493	48.6285
ENSMUSG00000029422	Rsrc2	protein_coding	chr5	124178439	124199421	5473	-	0.338834	1.24413e-06	0.00984948	6.6111e-05	0.0907525	868.53	1098.4	1026.19	817.253	1047.29	1093.09
ENSMUSG00000018899	Irf1	protein_coding	chr11	53583516	53591876	3976	+	0.51349	1.31042e-05	0.000955932	0.000474365	0.0162089	134.478	186.719	232.765	189.533	285.362	219.181
ENSMUSG00000039801	2410089E03Rik	protein_coding	chr15	8119106	8221158	13017	+	0.422245	7.5974e-06	0.00166041	0.000302753	0.0251801	303.016	400.614	364.328	245.176	341.855	358.019
ENSMUSG00000066368	4921517D21Rik	protein_coding	chr9	107830800	107834792	3993	+	2.65685	8.74567e-05	0.000146837	0.00210681	0.00362004	0	9.64278	12.1443	1.73884	8.69123	7.75238
ENSMUSG00000084877	5430416N02Rik	lincRNA	chr5	100849861	100858535	3691	-	0.479004	0.00320554	4.1177e-06	0.0339667	0.000178877	335.315	361.166	455.41	283.43	430.216	483.466
ENSMUSG00000040274	Cdk6	protein_coding	chr5	3343893	3523218	3735	+	-0.417769	2.75225e-08	0.481902	2.86878e-06	0.778118	293.621	168.31	273.246	191.272	126.023	169.848
ENSMUSG00000029844	Hoxa1	protein_coding	chr6	52105366	52108316	2474	-	0.830311	7.53019e-06	0.00177603	0.00030238	0.0264568	47.5665	87.6617	87.0338	33.0379	66.6327	50.7428
ENSMUSG00000026313	Hdac4	protein_coding	chr1	93829334	94044970	4091	-	-0.481756	0.438395	3.0908e-08	0.694173	2.60283e-06	258.386	240.193	131.563	281.691	257.84	169.848
ENSMUSG00000003863	Ppfia3	protein_coding	chr7	52594496	52622389	5293	-	0.872581	0.00015186	9.05801e-05	0.00331141	0.00237875	39.9324	68.3761	82.9857	36.5155	66.6327	66.2476
ENSMUSG00000047554	Tmem41b	protein_coding	chr7	117115701	117130443	5316	-	0.588194	0.000167218	8.22892e-05	0.0035566	0.00221505	122.733	172.693	178.116	100.852	153.545	167.733
ENSMUSG00000032594	Ip6k1	protein_coding	chr9	107904832	107951111	6483	+	-0.419076	1.38673e-06	0.0099343	7.17634e-05	0.0911995	749.32	593.469	641.622	822.469	551.893	564.514
ENSMUSG00000022536	Glyr1	protein_coding	chr16	5013999	5050003	3348	-	-0.307835	3.8243e-08	0.360473	3.72224e-06	0.692635	1279.6	880.123	1076.79	1194.58	932.858	1124.8
ENSMUSG00000084128	Esrp2	protein_coding	chr8	108654219	108660874	4340	-	0.737438	6.31579e-06	0.00222512	0.000261474	0.0313471	57.5496	113.084	87.0338	43.4709	66.6327	76.1143
ENSMUSG00000006024	Napa	protein_coding	chr7	16683807	16703324	3786	+	-0.420695	1.46746e-06	0.0100166	7.54098e-05	0.0917312	546.721	371.685	386.592	504.262	392.554	418.628
ENSMUSG00000093553	RP24-201C14.6.1	antisense	chr3	96047473	96050303	2831	-	1.43744	8.37139e-05	0.000176263	0.00203918	0.00419083	14.681	30.6816	40.4809	10.433	42.0076	29.6
ENSMUSG00000090551	A730015C16Rik	protein_coding	chr4	108520004	108521224	1221	-	2.92211	0.000168249	8.88136e-05	0.00357334	0.00235015	0.587241	7.88955	12.1443	0	8.69123	6.34285
ENSMUSG00000044646	Zbtb7c	protein_coding	chr18	75979832	76308215	4729	+	-1.00794	3.46372e-07	0.043479	2.35677e-05	0.234836	64.5965	20.1622	26.3126	41.732	20.2795	38.0571
ENSMUSG00000039568	Fam100a	protein_coding	chr16	4874778	4880315	5538	-	0.471052	0.000208891	7.30692e-05	0.00421713	0.00199176	165.602	232.303	259.077	189.533	239.009	254.419
ENSMUSG00000020455	Trim11	protein_coding	chr11	58791595	58804960	3580	+	-0.397534	2.32348e-07	0.0664138	1.73476e-05	0.302557	471.555	342.757	416.953	582.51	389.657	448.933
ENSMUSG00000038302	Lace1	protein_coding	chr10	42032391	42198371	2705	-	-0.764741	8.63745e-07	0.0180107	5.06519e-05	0.135273	108.052	58.7333	74.8896	102.591	44.9047	72.5904
ENSMUSG00000000131	Xpo6	protein_coding	chr7	133245229	133344015	9692	-	-0.265598	1.97303e-08	0.828313	2.11662e-06	0.943835	832.708	575.937	842.002	919.844	692.401	835.847
ENSMUSG00000022021	Diap3	protein_coding	chr14	87055174	87541031	4841	-	-0.510509	1.24319e-05	0.00131947	0.000456778	0.0210028	333.553	229.674	198.356	278.214	199.898	228.343
ENSMUSG00000042348	Arl15	protein_coding	chr13	114584713	114947669	3364	+	-0.646238	1.83349e-06	0.00904854	8.96104e-05	0.0857308	165.602	81.5253	95.13	147.801	102.846	123.333
ENSMUSG00000005107	Slc2a9	protein_coding	chr5	38740512	38894382	5083	-	2.13212	0.0150651	1.10734e-06	0.0959324	5.63922e-05	1.17448	7.01293	26.3126	3.47767	8.69123	15.5048
ENSMUSG00000047898	Ccr4	protein_coding	chr9	114399434	114405662	2892	-	1.29163	0.00176733	1.00742e-05	0.0219564	0.000381555	11.1576	41.201	82.9857	24.3437	26.0737	34.5333
ENSMUSG00000040209	Zfp704	protein_coding	chr3	9427011	9610085	13843	-	-0.451471	2.81619e-05	0.000639446	0.000871359	0.0120488	451.588	312.076	327.895	559.905	456.289	390.438
ENSMUSG00000025650	Col7a1	protein_coding	chr9	108855631	108886920	10206	+	0.600552	0.00109133	1.68435e-05	0.0154076	0.000586364	125.082	173.57	200.38	74.7699	105.743	127.562
ENSMUSG00000038235	F11r	protein_coding	chr1	173367666	173394734	2663	+	-0.379487	2.08642e-07	0.0890754	1.60545e-05	0.356728	581.369	380.452	433.145	467.747	360.686	433.428
ENSMUSG00000026779	Mastl	protein_coding	chr2	22971126	23011544	5777	-	-0.356316	1.77913e-07	0.107374	1.39828e-05	0.39363	659.472	454.087	530.299	532.084	401.245	473.6
ENSMUSG00000028797	2510006D16Rik	protein_coding	chr4	129277912	129301303	4273	+	-0.487118	2.29143e-06	0.00837823	0.000107252	0.0813747	470.967	250.712	309.679	452.097	386.76	389.733
ENSMUSG00000028023	Pitx2	protein_coding	chr3	128902796	128922509	4256	+	1.08746	1.02165e-06	0.0188448	5.70922e-05	0.139659	31.711	70.1293	44.5289	13.9107	42.0076	33.8286
ENSMUSG00000084846	A730011C13Rik	lincRNA	chr3	94798332	94801272	2234	-	2.16591	0.0104596	1.95317e-06	0.0756145	9.17198e-05	4.11069	8.76617	32.3847	1.73884	15.9339	13.3905
ENSMUSG00000034868	Myl12b	protein_coding	chr17	71323260	71340127	1711	-	-0.387298	6.90619e-07	0.0297756	4.30086e-05	0.186494	722.307	525.093	522.203	579.032	428.767	507.428
ENSMUSG00000026826	Nr4a2	protein_coding	chr2	56959241	56976414	4059	-	1.46791	0.000435883	4.84881e-05	0.00768126	0.00142158	8.80862	24.5453	40.4809	10.433	26.0737	24.6667
ENSMUSG00000038489	Polr2l	protein_coding	chr7	148657759	148661031	1650	-	1.00683	0.000957828	2.24205e-05	0.0139231	0.000739533	39.9324	49.9671	76.9136	31.299	95.6035	73.2952
ENSMUSG00000036882	Arhgap33	protein_coding	chr7	31307245	31320079	4415	-	1.77215	0.00289784	7.43099e-06	0.0314957	0.000291705	6.45965	14.9025	32.3847	5.21651	21.7281	23.2571
ENSMUSG00000091019	Gm7502	pseudogene	chr18	7932780	7933512	733	+	2.57907	0.00137232	1.59332e-05	0.0182633	0.00056228	0	6.13632	16.1923	1.73884	7.24269	8.45714
ENSMUSG00000054321	Taf4b	protein_coding	chr18	14941754	15058868	5158	+	0.356589	3.26481e-07	0.0672507	2.26334e-05	0.304604	302.429	410.257	307.654	295.602	431.664	395.371
ENSMUSG00000006676	Usp19	protein_coding	chr9	108393020	108404670	5202	+	-0.367217	5.84323e-07	0.0386194	3.70163e-05	0.22029	1057.03	782.819	819.737	1015.48	770.622	840.781
ENSMUSG00000038670	Mybpc2	protein_coding	chr7	51757088	51780039	3613	-	1.28713	0.00234075	9.8073e-06	0.0271095	0.000373321	14.681	27.1751	46.553	13.9107	34.7649	39.4666
ENSMUSG00000040249	Lrp1	protein_coding	chr10	126975217	127058204	17717	-	0.368215	8.07596e-06	0.00289487	0.000316513	0.0377812	443.367	597.853	568.756	300.819	370.826	392.552
ENSMUSG00000061731	Ext1	protein_coding	chr15	52895593	53177714	8077	-	-0.418191	4.66538e-07	0.0509954	3.06103e-05	0.258826	512.074	294.543	392.664	493.829	405.591	426.381
ENSMUSG00000037649	H2-DMa	protein_coding	chr17	34272127	34276046	1641	+	1.68681	0.000468101	5.13655e-05	0.00810328	0.00149188	12.3321	26.2985	40.4809	5.21651	27.5222	21.8476
ENSMUSG00000068270	Shroom4	protein_coding	chrX	5976972	6214566	8880	+	-0.818928	7.66118e-05	0.000315965	0.00191165	0.00668002	105.703	66.6229	58.6972	99.1136	49.2503	57.0857
ENSMUSG00000006740	Kif5b	protein_coding	chr18	6201000	6242172	7395	-	-0.272524	3.11974e-08	0.776049	3.11911e-06	0.92235	2560.37	1683.98	2196.09	2342.21	1875.86	2434.25
ENSMUSG00000027314	Dll4	protein_coding	chr2	119151520	119161698	3852	+	2.82899	3.51091e-05	0.000693009	0.00104453	0.0127919	2.34896	14.9025	12.1443	0	11.5883	9.86666
ENSMUSG00000022768	Ccdc116	protein_coding	chr16	17139157	17147322	4341	-	1.04247	0.000220992	0.00011023	0.00442496	0.00282587	18.2045	48.2139	60.7213	36.5155	50.6988	58.4952
ENSMUSG00000085860	2410003L11Rik	lincRNA	chr11	97459825	97484207	1144	+	-0.598308	8.8163e-07	0.0280932	5.12147e-05	0.180241	119.797	63.1164	93.106	203.444	124.574	152.229
ENSMUSG00000035933	Cog5	protein_coding	chr12	32339734	32622495	2997	+	-0.62346	1.43485e-05	0.00173934	0.000503884	0.0260365	150.921	92.9214	107.274	172.145	107.192	110.648
ENSMUSG00000051977	Prdm9	protein_coding	chr17	15680043	15701318	4421	-	1.78525	7.02071e-05	0.000356813	0.00179138	0.00741876	5.87241	21.9154	14.1683	5.21651	20.2795	33.8286
ENSMUSG00000037447	Arid5a	protein_coding	chr1	36364578	36380874	7700	+	0.956171	1.96594e-05	0.00129369	0.000646386	0.0207018	23.4896	49.9671	56.6732	38.2544	73.8754	58.4952
ENSMUSG00000004098	Col5a3	protein_coding	chr9	20574494	20619511	6809	-	1.31876	0.00989898	2.61104e-06	0.0728884	0.000118195	9.39586	17.5323	50.6011	17.3884	36.2134	38.7619
ENSMUSG00000022601	Rpl24	protein_coding	chr16	55966388	56009026	6029	+	0.202881	2.91205e-08	0.889703	3.01397e-06	0.96521	442.193	685.514	429.097	512.956	622.871	493.333
ENSMUSG00000017716	Birc5	protein_coding	chr11	117710565	117717069	3414	+	-0.338545	1.68076e-07	0.154598	1.34251e-05	0.476275	892.606	605.742	663.886	848.552	676.467	823.866
ENSMUSG00000041515	Irf8	protein_coding	chr8	123260258	123280594	7055	+	1.39369	0.000136754	0.000193131	0.00304065	0.0045066	7.63413	35.9413	42.5049	8.69418	11.5883	15.5048
ENSMUSG00000030730	Atp2a1	protein_coding	chr7	133589372	133606622	3483	-	1.55011	0.00377393	7.07041e-06	0.0376503	0.000281956	7.04689	18.4089	34.4087	8.69418	20.2795	29.6
ENSMUSG00000000827	Tpd52l2	protein_coding	chr2	181231847	181252671	4982	+	-0.291266	3.94693e-08	0.68545	3.79137e-06	0.886077	849.151	531.23	736.752	855.507	689.504	871.085
ENSMUSG00000051768	Xrcc1	protein_coding	chr7	25332169	25358457	2155	+	-0.460715	3.44815e-05	0.000787683	0.00102794	0.0141184	623.063	413.763	354.207	471.224	411.385	397.486
ENSMUSG00000024727	Trpm6	protein_coding	chr19	18824473	18967000	6508	+	2.58034	0.0390738	7.46585e-07	0.176082	3.99915e-05	5.87241	11.396	36.4328	0	7.24269	14.8
ENSMUSG00000003051	Elf3	protein_coding	chr1	137150151	137155049	2000	-	0.455523	3.51782e-07	0.0837449	2.37162e-05	0.344504	126.257	210.388	172.044	116.502	173.825	122.629
ENSMUSG00000027942	4933434E20Rik	protein_coding	chr3	89855558	89867263	3858	+	0.399959	2.19004e-05	0.00140019	0.000707407	0.021963	277.765	391.848	358.256	236.482	289.708	322.781
ENSMUSG00000026785	Pkn3	protein_coding	chr2	29933204	29946542	4255	+	0.523345	0.0406175	7.59643e-07	0.180731	4.03199e-05	95.7203	132.369	192.284	146.062	152.096	217.771
ENSMUSG00000035778	Ggta1	protein_coding	chr2	35255699	35318751	4709	-	-0.385657	3.81773e-08	0.808988	3.72224e-06	0.935324	253.101	134.999	248.957	290.386	202.795	270.628
ENSMUSG00000021904	Sema3g	protein_coding	chr14	32031046	32043536	4538	+	1.89637	0.00122819	2.53715e-05	0.016807	0.000820708	2.34896	17.5323	28.3366	5.21651	8.69123	14.8
ENSMUSG00000038721	Hoxb7	protein_coding	chr11	96145571	96151650	4084	+	2.19595	0.00174069	1.90089e-05	0.0216989	0.000646816	2.93621	11.396	24.2885	1.73884	11.5883	11.9809
ENSMUSG00000017404	Rpl19	protein_coding	chr11	97888024	97891806	1022	+	0.742743	1.19163e-06	0.0279419	6.46338e-05	0.179768	35.2345	81.5253	36.4328	41.732	69.5298	85.2762
ENSMUSG00000089687	Rab42-ps	protein_coding	chr4	131858112	131859300	761	-	1.99769	0.00443641	7.53017e-06	0.0420929	0.000294831	2.93621	10.5194	24.2885	3.47767	13.0368	18.3238
ENSMUSG00000032131	Abcg4	protein_coding	chr9	44081271	44096698	5211	-	2.08467	0.00199218	1.67798e-05	0.0238964	0.000585505	1.76172	12.2726	18.2164	3.47767	8.69123	19.0286
ENSMUSG00000078517	C230096C10Rik	protein_coding	chr4	138908502	138934645	6683	+	-0.379535	1.28606e-06	0.0277538	6.75043e-05	0.179056	590.177	412.886	491.842	646.847	499.746	500.381
ENSMUSG00000092518	Fam71e2	antisense	chr7	4704828	4722904	2744	-	2.34799	0.00505675	7.1879e-06	0.0460898	0.000284384	0.587241	6.13632	20.2404	1.73884	7.24269	9.1619
ENSMUSG00000038122	D630037F22Rik	protein_coding	chr10	55734104	55948495	7235	-	-0.806315	2.2151e-07	0.16421	1.67811e-05	0.49113	71.0562	25.4219	48.577	62.5981	30.4193	53.5619
ENSMUSG00000049952	Fam71e2	protein_coding	chr7	4704828	4722904	2744	-	2.34799	0.00505836	7.2302e-06	0.0460898	0.000285309	0.587241	6.13632	20.2404	1.73884	7.24269	9.1619
ENSMUSG00000034918	Cdhr2	protein_coding	chr13	54802822	54838023	4129	+	2.88213	0.000167175	0.000222185	0.0035566	0.00505924	8.22138	21.9154	22.2645	0	20.2795	21.1428
ENSMUSG00000078552	Dcdc2b	protein_coding	chr4	129285773	129291498	1305	-	1.96844	0.000177852	0.000221532	0.00370766	0.00505199	2.34896	15.7791	18.2164	5.21651	15.9339	17.619
ENSMUSG00000061111	Fam195b	protein_coding	chr11	120404202	120411041	1282	-	-0.577246	7.50976e-05	0.000533419	0.00189315	0.0103219	203.185	148.148	133.587	229.526	136.163	161.39
ENSMUSG00000026715	Serpinc1	protein_coding	chr1	162908737	162933141	2157	+	2.25707	4.81332e-05	0.000891257	0.00133474	0.0154584	0.587241	16.6557	14.1683	3.47767	8.69123	9.1619
ENSMUSG00000023039	Krt7	protein_coding	chr15	101241474	101260744	7049	+	1.35579	0.0280638	1.53882e-06	0.143412	7.4975e-05	51.09	65.7462	109.298	6.95534	24.6251	38.0571
ENSMUSG00000039187	Fanci	protein_coding	chr7	86536815	86595151	5766	+	-0.366941	9.13731e-07	0.047663	5.24574e-05	0.248617	699.991	504.931	506.011	707.706	541.753	639.924
ENSMUSG00000003421	Nosip	protein_coding	chr7	52317799	52333873	2920	+	-0.429809	8.50395e-05	0.000512189	0.00206242	0.0100269	623.063	484.769	431.121	599.898	462.084	438.362
ENSMUSG00000058755	Osm	protein_coding	chr11	4136423	4141029	2272	+	2.01204	0.000127878	0.000342821	0.00287373	0.00718596	1.76172	15.7791	22.2645	6.95534	18.831	15.5048
ENSMUSG00000028042	Zbtb7b	protein_coding	chr3	89181566	89198698	5591	-	0.546902	0.000365302	0.000123267	0.00663897	0.00310724	104.529	166.557	194.308	140.846	170.927	180.419
ENSMUSG00000021676	Iqgap2	protein_coding	chr13	96397132	96661877	5780	-	-0.506016	9.51212e-06	0.00487135	0.000359382	0.0554175	274.829	188.473	172.044	271.258	183.964	227.638
ENSMUSG00000027368	Dusp2	protein_coding	chr2	127161895	127164112	2003	+	1.13077	0.000239225	0.000196888	0.00469411	0.00456599	19.9662	43.8308	48.577	15.6495	31.8678	37.3524
ENSMUSG00000054057	A930004D18Rik	protein_coding	chr2	17946820	17959364	3378	-	1.00486	0.000458702	0.000106881	0.00796872	0.00275407	31.711	53.4736	62.7453	24.3437	53.5959	57.7904
ENSMUSG00000066595	Mfsd7b	protein_coding	chr1	192829711	192850069	4087	-	0.455904	6.54913e-05	0.000749741	0.00169161	0.0136328	160.904	256.849	255.029	165.189	192.656	199.448
ENSMUSG00000054044	Gm9933	protein_coding	chr8	74198856	74200573	1718	-	1.67474	0.0243985	2.02824e-06	0.131884	9.43632e-05	8.80862	14.9025	30.3606	5.21651	18.831	38.0571
ENSMUSG00000056753	C330011M18Rik	protein_coding	chr8	86589135	86591186	1849	-	1.21485	0.000417863	0.000119077	0.00742604	0.00301169	13.5065	36.8179	38.4568	13.9107	23.1766	36.6476
ENSMUSG00000079259	Trim71	protein_coding	chr9	114420393	114473487	5190	-	-0.284103	7.88581e-08	0.644163	7.0603e-06	0.867141	3087.71	2053.91	2944.98	3288.14	2652.27	2921.94
ENSMUSG00000016552	Foxred2	protein_coding	chr15	77770952	77787152	5939	-	0.519998	0.000239863	0.000214361	0.00470035	0.0049033	120.384	190.226	226.693	153.018	182.516	183.943
ENSMUSG00000028940	Hes2	protein_coding	chr4	151532976	151536578	2638	+	1.82664	0.00406009	1.2665e-05	0.0396486	0.000460028	6.45965	15.7791	32.3847	3.47767	15.9339	17.619
ENSMUSG00000019082	Slc25a22	protein_coding	chr7	148615638	148623791	4041	-	0.738745	0.00274037	2.03188e-05	0.0302367	0.000684656	59.3114	82.402	109.298	53.9039	89.8093	100.781
ENSMUSG00000025207	Sema4g	protein_coding	chr19	45063591	45077887	4870	+	1.11645	0.168114	3.4121e-07	0.416376	2.05736e-05	17.6172	19.2856	60.7213	13.9107	30.4193	42.2857
ENSMUSG00000071866	Ppia	protein_coding	chr11	6315446	6319820	3508	+	0.414973	8.89434e-06	0.00657698	0.000340417	0.0691845	190.266	258.602	242.885	238.22	341.855	303.752
ENSMUSG00000031825	Crispld2	protein_coding	chr8	122516338	122576693	4777	+	1.44359	0.00604181	9.68822e-06	0.0521412	0.000369722	8.80862	25.4219	36.4328	5.21651	7.24269	23.9619
ENSMUSG00000040118	Cacna2d1	protein_coding	chr5	15440509	15880329	8389	+	-0.612576	1.10335e-05	0.00532536	0.000409746	0.0591559	141.525	79.7721	103.226	154.756	101.398	103.6
ENSMUSG00000001444	Tbx21	protein_coding	chr11	96959385	96976645	2488	-	1.56824	0.04333	1.35719e-06	0.188471	6.75193e-05	4.69793	12.2726	32.3847	6.95534	11.5883	27.4857
ENSMUSG00000024816	Frmd8	protein_coding	chr19	5849702	5875274	5082	-	-0.375473	5.2822e-07	0.112491	3.41993e-05	0.40336	560.815	409.38	481.722	472.963	320.127	392.552
ENSMUSG00000004099	Dnmt1	protein_coding	chr9	20711650	20757317	5264	-	-0.402959	1.58706e-06	0.0387441	8.04309e-05	0.220653	3336.7	2394.92	2236.57	3042.96	2488.59	2529.39
ENSMUSG00000045114	Prrt2	protein_coding	chr7	134160285	134164725	3272	-	1.0111	0.000987761	6.28005e-05	0.0142325	0.00174983	31.1238	49.9671	58.6972	24.3437	53.5959	64.8381
ENSMUSG00000038485	Socs7	protein_coding	chr11	97223865	97259856	7265	+	0.405585	0.000607487	0.000104367	0.00978974	0.00269388	270.718	352.4	431.121	339.073	399.796	428.495
ENSMUSG00000031012	Cask	protein_coding	chrX	13094206	13428493	9166	-	-0.539135	3.38934e-07	0.193971	2.33809e-05	0.52617	216.692	92.9214	141.683	165.189	123.126	175.486
ENSMUSG00000025873	Faf2	protein_coding	chr13	54723145	54765429	5084	+	-0.434337	1.82136e-05	0.00364671	0.000604255	0.0445466	608.382	488.275	449.337	573.816	380.965	436.247
ENSMUSG00000037656	Slc20a2	protein_coding	chr8	23587172	23680079	3649	+	-0.379863	2.43088e-06	0.0278003	0.000113059	0.179086	581.956	420.776	447.313	556.427	420.076	461.619
ENSMUSG00000021803	Cdhr1	protein_coding	chr14	37891036	37911497	4303	-	1.48824	0.000262899	0.000257871	0.00508399	0.00567875	15.2683	32.4348	40.4809	6.95534	28.9708	23.9619
ENSMUSG00000034744	Nagk	protein_coding	chr6	83744976	83753414	3293	+	-0.777506	4.71647e-05	0.00144098	0.00131036	0.0224626	86.9117	42.0776	50.6011	97.3748	63.7357	59.2
ENSMUSG00000000028	Cdc45	protein_coding	chr16	18780540	18812080	2252	-	-0.435344	4.13568e-05	0.00166698	0.0011965	0.0252289	538.5	418.146	340.039	608.592	454.841	495.447
ENSMUSG00000068740	Celsr2	protein_coding	chr3	108193769	108218470	11513	-	0.586022	0.12171	5.75277e-07	0.349189	3.24784e-05	71.0562	82.402	145.731	74.7699	94.155	128.971
ENSMUSG00000078202	Nrarp	protein_coding	chr2	25036278	25038850	2573	+	0.925417	0.000790604	8.88673e-05	0.0120285	0.00235015	39.3452	55.2268	62.7453	34.7767	82.5667	89.5047
ENSMUSG00000023079	Gtf2ird1	protein_coding	chr5	134833539	134932581	4073	-	-0.459976	1.54424e-06	0.0465608	7.88044e-05	0.244891	266.607	171.817	216.573	236.482	156.442	189.581
ENSMUSG00000003032	Klf4	protein_coding	chr4	55540013	55545347	3060	-	0.391113	0.000536958	0.000138034	0.00898823	0.00342225	314.761	421.653	479.698	474.702	530.165	617.371
ENSMUSG00000025979	Mob4	protein_coding	chr1	55188075	55211743	4010	+	-0.449774	2.11503e-05	0.00355962	0.00068608	0.043806	359.392	260.355	299.558	392.977	285.362	256.533
ENSMUSG00000006462	A530013C23Rik	lincRNA	chr2	167516677	167554672	5964	+	2.1198	0.00139095	5.53478e-05	0.0184303	0.00157715	1.17448	13.1492	18.2164	3.47767	7.24269	14.0952
ENSMUSG00000030337	Vamp1	protein_coding	chr6	125165569	125194561	8746	+	0.835837	0.000191237	0.000411008	0.00393642	0.0083242	30.5365	63.993	72.8655	46.9486	66.6327	70.4762
ENSMUSG00000059937	Gdap10	lincRNA	chr12	33506737	33511769	5003	+	0.65611	0.000159464	0.000493584	0.00343139	0.0097005	119.21	163.927	161.923	67.8146	126.023	122.629
ENSMUSG00000021701	Plk2	protein_coding	chr13	111185252	111191052	2802	+	0.334661	2.03385e-06	0.0395955	9.70502e-05	0.223303	1982.53	2725.4	2576.61	2281.35	2652.27	2778.87
ENSMUSG00000024986	Hhex	protein_coding	chr19	37507377	37515218	3838	+	1.18476	3.43991e-05	0.00235633	0.00102757	0.0325865	11.7448	39.4477	52.6251	22.6049	39.1105	26.7809
ENSMUSG00000007872	Id3	protein_coding	chr4	135699412	135701670	1791	+	-0.361886	3.02382e-06	0.027162	0.000135906	0.176483	900.828	654.833	665.91	506.001	399.796	436.247
ENSMUSG00000031833	Mast3	protein_coding	chr8	73302016	73320845	5549	-	0.932289	0.00451777	1.83474e-05	0.0426721	0.000628566	55.2007	70.1293	103.226	27.8214	69.5298	65.5428
ENSMUSG00000042308	Setd1a	protein_coding	chr7	134920184	134943636	6795	+	0.393091	0.00269325	3.25633e-05	0.0298063	0.00102476	305.365	376.069	435.169	281.691	331.715	406.647
ENSMUSG00000035569	Ankrd11	protein_coding	chr8	125407221	125565897	11702	-	-0.362337	1.68009e-06	0.0523133	8.34197e-05	0.262085	1758.2	1367.52	1366.23	1589.3	1193.6	1281.26
ENSMUSG00000054383	Pnma1	protein_coding	chr12	85487081	85489439	2359	-	1.98345	0.000596863	0.000159928	0.00963967	0.00386959	2.34896	14.0259	20.2404	3.47767	11.5883	12.6857
ENSMUSG00000071636	Rimbp3	protein_coding	chr16	17208228	17214064	5837	+	0.904608	0.00237251	4.07809e-05	0.0273052	0.00123689	30.5365	43.8308	58.6972	36.5155	75.324	83.1619
ENSMUSG00000001445	Mrpl10	protein_coding	chr11	96902874	96910527	1708	+	-0.442787	4.56385e-05	0.0021213	0.00128006	0.0302522	396.975	273.504	259.077	426.015	343.303	343.219
ENSMUSG00000027573	2310003C23Rik	protein_coding	chr2	180444822	180453438	2464	+	-0.414721	4.26766e-05	0.00227445	0.00122462	0.0316922	547.896	382.205	384.568	530.345	444.701	408.057
ENSMUSG00000091971	Hspa1a	protein_coding	chr17	35106144	35109069	2926	-	0.751543	0.00038185	0.000255916	0.00683563	0.00567875	36.4089	64.8696	87.0338	102.591	144.854	141.657
ENSMUSG00000022517	Mgrn1	protein_coding	chr16	4886252	4938296	3204	+	-0.433989	1.37549e-05	0.00718078	0.000494269	0.0737198	382.294	268.245	291.462	328.64	243.354	248.076
ENSMUSG00000043993	2900052L18Rik	lincRNA	chr11	120091116	120092899	1588	-	0.777422	0.000587385	0.000168429	0.009539	0.00403144	46.392	72.7592	97.154	45.2097	78.221	71.1809
ENSMUSG00000037458	Azin1	protein_coding	chr15	38417185	38449021	6231	-	-0.197946	1.74259e-07	0.582674	1.37693e-05	0.834299	1028.85	800.351	1161.8	1326.73	915.476	1263.64
ENSMUSG00000034771	Tle2	protein_coding	chr10	81037306	81053590	6221	+	2.04679	3.62352e-05	0.002828	0.0010651	0.0371778	1.76172	14.0259	12.1443	3.47767	17.3825	11.2762
ENSMUSG00000051853	Arf3	protein_coding	chr15	98568052	98593645	3837	-	-0.369067	1.90272e-06	0.0550101	9.22911e-05	0.270272	621.301	396.231	512.083	575.555	479.466	471.485
ENSMUSG00000001424	Snd1	protein_coding	chr6	28425139	28885162	7551	+	-0.349284	1.63117e-06	0.065059	8.21003e-05	0.298994	1126.33	874.863	922.963	1351.08	1002.39	1085.33
ENSMUSG00000030134	Rasgef1a	protein_coding	chr6	117961392	118041564	3340	+	1.10179	0.0102766	1.0495e-05	0.0748437	0.000396494	14.0938	28.9283	58.6972	20.866	30.4193	40.1714
ENSMUSG00000007613	Tgfbr1	protein_coding	chr4	47366094	47427803	6534	+	-0.257365	1.42806e-07	0.773133	1.18578e-05	0.921297	459.81	298.926	447.313	485.135	362.134	502.495
ENSMUSG00000025571	Tnrc6c	protein_coding	chr11	117515603	117624753	12843	+	-0.409711	1.2555e-05	0.00883834	0.000459007	0.0845469	458.635	326.978	323.847	532.084	412.833	436.247
ENSMUSG00000002767	Mrpl2	protein_coding	chr17	46783178	46787088	1170	+	-0.425565	2.07591e-05	0.00543793	0.000674992	0.0600522	587.828	390.094	362.304	693.795	593.901	607.504
ENSMUSG00000033847	Pla2g4c	protein_coding	chr7	13910004	13946021	3747	+	0.845827	0.00185777	6.11985e-05	0.022791	0.00172109	33.4727	56.1035	62.7453	36.5155	57.9415	80.3428
ENSMUSG00000023034	Nr4a1	protein_coding	chr15	101097277	101105223	2474	+	0.4068	4.6014e-05	0.00251446	0.00128568	0.034116	273.654	351.523	364.328	213.877	304.193	272.743
ENSMUSG00000028738	Tas1r2	protein_coding	chr4	139209453	139226195	3047	+	2.86424	0.000847728	0.000139624	0.0126803	0.00345598	3.52345	10.5194	16.1923	0	17.3825	14.8
ENSMUSG00000041423	Paqr6	protein_coding	chr3	88168506	88172463	2429	+	2.23005	0.000198085	0.000622406	0.0040378	0.0117866	4.69793	13.1492	16.1923	1.73884	26.0737	16.9143
ENSMUSG00000053226	Dand5	protein_coding	chr8	87339304	87356140	1656	-	1.05423	0.0191632	6.43912e-06	0.112566	0.000259651	15.2683	30.6816	56.6732	19.1272	24.6251	41.5809
ENSMUSG00000022833	Ccdc14	protein_coding	chr16	34690702	34725280	4107	+	-0.46954	1.99257e-06	0.0623818	9.53905e-05	0.29176	252.514	144.642	170.02	213.877	157.891	202.971
ENSMUSG00000040963	Asgr2	protein_coding	chr11	69906146	69919689	1446	+	1.93952	0.0084513	1.48163e-05	0.0657004	0.0005305	1.76172	7.88955	28.3366	5.21651	14.4854	14.8
ENSMUSG00000048960	Prex2	protein_coding	chr1	10983546	11293763	11054	+	-0.455784	1.64589e-05	0.00767542	0.000558653	0.0769278	313.587	206.005	224.669	243.437	183.964	192.4
ENSMUSG00000027520	Zdbf2	protein_coding	chr1	63319839	63361150	12659	+	0.339336	2.11935e-05	0.00600319	0.00068608	0.064545	506.789	680.254	777.232	493.829	573.621	529.981
ENSMUSG00000020396	Nefh	protein_coding	chr11	4838757	4848067	3994	-	0.299259	4.16141e-07	0.309768	2.74261e-05	0.646112	192.028	273.504	170.02	290.386	418.627	367.181
ENSMUSG00000046139	Patl1	protein_coding	chr19	11986889	12019586	4221	+	0.42599	0.0281565	4.57982e-06	0.143686	0.000193463	194.377	230.55	325.871	173.884	204.244	243.848
ENSMUSG00000065254	7SK	other RNA	chr7	110420064	110420384	321	+	-1.88774	4.33445e-05	0.00302811	0.00123145	0.0389469	21.1407	2.62985	4.04809	13.9107	4.34561	4.93333
ENSMUSG00000038013	Wipf2	protein_coding	chr11	98724952	98766354	7819	+	0.559101	0.0144994	9.07673e-06	0.0933765	0.000349037	98.0693	125.356	224.669	123.457	156.442	158.571
ENSMUSG00000039703	Nploc4	protein_coding	chr11	120241684	120299022	4776	-	-0.357935	4.74109e-06	0.028589	0.000202558	0.181993	959.552	714.443	775.208	1057.21	835.806	823.162
ENSMUSG00000029328	Hnrpdl	protein_coding	chr5	100462596	100468683	4818	-	0.33673	1.19715e-05	0.0113605	0.000440965	0.0989877	1355.35	1619.11	1671.86	1168.5	1500.69	1571.62
ENSMUSG00000019889	Ptprk	protein_coding	chr10	27794626	28317203	7078	+	-0.351545	3.42303e-06	0.0399423	0.000151531	0.224326	863.832	623.274	665.91	959.837	773.519	806.952
ENSMUSG00000044468	Fam46c	protein_coding	chr3	100255551	100293247	6097	-	0.670875	0.0005358	0.000260658	0.00897908	0.005711	53.4389	102.564	107.274	67.8146	79.6696	98.6666
ENSMUSG00000029004	Mll5	protein_coding	chr5	22940259	23010053	7494	+	0.466461	0.00377602	3.709e-05	0.0376503	0.00114101	159.73	201.622	230.741	144.323	188.31	222.705
ENSMUSG00000027475	Kif3b	protein_coding	chr2	153117149	153159126	5635	+	-0.481773	0.000744873	0.000193776	0.0114902	0.00451464	335.902	252.466	200.38	271.258	210.038	204.381
ENSMUSG00000056999	Ide	protein_coding	chr19	37343233	37412342	5823	-	-0.407182	0.000188704	0.000786059	0.00389853	0.014106	868.53	671.488	540.419	862.462	721.372	692.076
ENSMUSG00000021056	Tex21	protein_coding	chr12	77299679	77347733	2329	-	-0.835593	0.000214483	0.000694161	0.00431225	0.0127919	80.452	35.9413	48.577	67.8146	50.6988	31.7143
ENSMUSG00000034384	Barhl2	protein_coding	chr5	106881533	106887469	2607	-	2.11831	0.000184726	0.000807129	0.00384004	0.0143814	1.17448	13.1492	12.1443	3.47767	11.5883	13.3905
ENSMUSG00000029814	Igf2bp3	protein_coding	chr6	49035220	49164953	4344	-	-0.378479	2.17633e-06	0.0685534	0.000102847	0.308102	452.763	309.446	348.135	396.454	296.95	351.676
ENSMUSG00000020717	Pecam1	protein_coding	chr11	106515531	106611942	4314	-	-0.438662	0.000172606	0.000867487	0.00363436	0.01517	414.005	304.186	263.126	459.053	367.929	362.247
ENSMUSG00000086596	Susd5	protein_coding	chr9	113966472	114007851	3874	+	1.52664	5.11809e-05	0.00294459	0.00139297	0.0382315	5.87241	26.2985	20.2404	6.95534	17.3825	18.3238
ENSMUSG00000033530	Ttc7b	protein_coding	chr12	101538981	101759032	3441	-	-0.451925	0.000297585	0.000508635	0.0056216	0.00998328	400.498	314.705	259.077	434.709	320.127	330.533
ENSMUSG00000025232	Hexa	protein_coding	chr9	59387474	59412914	1869	+	-0.410368	1.79896e-05	0.00871523	0.000598176	0.0836748	412.831	305.939	309.679	495.568	363.583	388.324
ENSMUSG00000014606	Slc25a11	protein_coding	chr11	70457698	70460981	2120	-	-0.222965	8.56163e-07	0.183833	5.06519e-05	0.513832	297.731	171.817	303.606	314.729	239.009	378.457
ENSMUSG00000024442	0610009O20Rik	protein_coding	chr18	38409903	38422283	2404	+	-0.435939	8.40625e-06	0.0187341	0.00032771	0.139181	341.187	221.784	228.717	309.513	239.009	273.447
ENSMUSG00000037257	Aagab	protein_coding	chr9	63450462	63489696	2600	+	-0.433661	2.70348e-05	0.0058797	0.000843588	0.0636236	432.209	297.173	269.198	356.461	283.913	312.914
ENSMUSG00000073485	Gm16067	antisense	chr1	182743907	182746990	3044	+	1.35201	0.000995783	0.0001605	0.0142899	0.0038772	12.9193	28.0517	26.3126	10.433	27.5222	46.5143
ENSMUSG00000024135	Srbd1	protein_coding	chr17	86384005	86544515	3705	-	-0.409176	4.85026e-05	0.00338107	0.00133491	0.0420861	527.93	402.367	378.496	535.561	407.039	413.695
ENSMUSG00000046668	Cxxc5	protein_coding	chr18	35989472	36021341	2271	+	-0.568453	6.17731e-05	0.00266676	0.00161882	0.0355426	204.36	136.752	127.515	154.756	98.5006	119.105
ENSMUSG00000051627	Hist1h1e	protein_coding	chr13	23713624	23714371	748	-	-0.428297	0.000574859	0.000288286	0.00939789	0.00620804	886.734	746.877	530.299	829.424	634.46	655.428
ENSMUSG00000090593	4930539J05Rik	lincRNA	chr3	135099190	135100723	1406	-	1.35176	1.40777e-05	0.0119041	0.000502183	0.10213	6.45965	35.0647	26.3126	10.433	18.831	14.8
ENSMUSG00000087222	E030042O20Rik	lincRNA	chr2	75542827	75548081	1427	+	1.53243	0.0034804	4.83191e-05	0.0359462	0.00142158	11.7448	22.792	30.3606	6.95534	24.6251	36.6476
ENSMUSG00000023809	Rps6ka2	protein_coding	chr17	7374464	7507662	5677	+	-0.514518	2.65489e-06	0.0635672	0.000122701	0.294744	152.683	82.402	115.37	246.915	170.927	207.905
ENSMUSG00000030616	Sytl2	protein_coding	chr7	97497209	97558948	6374	+	1.33643	0.00811703	2.09878e-05	0.0638629	0.000701941	7.04689	21.9154	48.577	5.21651	7.24269	9.86666
ENSMUSG00000034616	Ssh3	protein_coding	chr19	4261668	4269172	2740	-	1.09394	0.000697048	0.000256665	0.0109273	0.00567875	15.2683	38.5711	46.553	19.1272	30.4193	36.6476
ENSMUSG00000034684	Sema3f	protein_coding	chr9	107583833	107612806	3486	-	1.60348	0.00495922	3.68309e-05	0.045582	0.00113536	11.7448	21.0388	40.4809	5.21651	24.6251	21.8476
ENSMUSG00000031561	Odz3	protein_coding	chr8	49313036	49760044	10855	-	-0.482793	0.00105554	0.000175541	0.0150108	0.00418688	416.354	333.991	267.174	267.781	186.861	194.514
ENSMUSG00000035161	Ints6	protein_coding	chr14	63295167	63379949	4993	-	0.318315	9.89868e-06	0.0191797	0.000372074	0.141169	1043.53	1246.55	1196.21	888.545	1168.97	1193.16
ENSMUSG00000035722	Abca7	protein_coding	chr10	79459239	79478317	6752	+	0.734135	0.00441614	4.32302e-05	0.0419819	0.00129811	65.771	84.1552	107.274	52.1651	97.052	105.714
ENSMUSG00000040651	D14Abb1e	protein_coding	chr14	28242033	28296738	7607	+	-0.202251	2.60648e-07	0.737676	1.88707e-05	0.906623	1271.96	962.525	1378.37	1246.74	915.476	1181.18
ENSMUSG00000052698	Tln2	protein_coding	chr9	67064894	67407510	12511	-	-0.4495	0.000342516	0.000586888	0.00632407	0.0112554	423.401	322.595	246.933	466.008	369.377	379.162
ENSMUSG00000074136	4930513N10Rik	lincRNA	chr8	98330730	98345628	3824	+	1.15245	0.108	1.86691e-06	0.326086	8.84961e-05	17.03	20.1622	56.6732	12.1718	28.9708	36.6476
ENSMUSG00000074968	Ano3	protein_coding	chr2	110495358	110791080	7264	-	-0.80014	2.69337e-06	0.0751936	0.000123625	0.325638	100.418	49.9671	60.7213	41.732	15.9339	37.3524
ENSMUSG00000002015	Bcap31	protein_coding	chrX	70931517	70961514	1219	-	-0.324154	1.63959e-06	0.125982	8.22426e-05	0.428875	890.258	632.917	704.367	956.359	767.725	861.219
ENSMUSG00000003070	Efna2	protein_coding	chr10	79642227	79652755	2131	+	0.881111	5.06807e-05	0.00415012	0.00138192	0.0493367	27.0131	56.1035	48.577	29.5602	55.0444	52.1524
ENSMUSG00000048349	Pou4f1	protein_coding	chr14	104861537	104867208	4020	-	0.59634	4.84494e-05	0.00440007	0.00133491	0.0518177	66.9455	109.577	87.0338	81.7253	126.023	132.495
ENSMUSG00000021975	Ints9	protein_coding	chr14	65568882	65658663	4142	+	-0.412064	5.01923e-06	0.0425564	0.000213201	0.231922	372.898	248.959	257.053	311.252	233.215	286.838
ENSMUSG00000007850	Hnrnph1	protein_coding	chr11	50190492	50200030	5842	+	0.271387	1.29781e-06	0.165277	6.78785e-05	0.491593	2583.27	3195.27	2851.88	2265.7	2865.21	2785.22
ENSMUSG00000038637	Lrrc56	protein_coding	chr7	148380056	148395954	6068	+	0.809624	0.00354087	6.14152e-05	0.0363409	0.00172397	42.2814	63.1164	85.0098	34.7767	59.3901	66.9523
ENSMUSG00000054934	Kcnmb4	protein_coding	chr10	115854917	115910934	3324	-	2.03134	0.00181028	0.000121453	0.022316	0.00306665	11.1576	24.5453	32.3847	1.73884	15.9339	20.4381
ENSMUSG00000006538	Ihh	protein_coding	chr1	74991891	74998246	2466	-	2.04932	0.00281591	7.8943e-05	0.0308156	0.00213693	5.28517	14.0259	26.3126	1.73884	14.4854	12.6857
ENSMUSG00000029594	Rbm19	protein_coding	chr5	120566519	120648394	3086	+	-0.373497	1.26374e-05	0.0184204	0.000460873	0.13746	673.566	499.671	467.554	629.458	495.4	550.419
ENSMUSG00000055024	Ep300	protein_coding	chr15	81415781	81482507	11234	+	0.331865	0.000121033	0.0019581	0.00274087	0.0284632	798.061	1001.97	1076.79	765.088	883.608	982.438
ENSMUSG00000035566	Pcdh17	protein_coding	chr14	84843370	84936867	9509	+	0.741191	3.01188e-05	0.00800934	0.000912693	0.0789619	35.8217	77.1423	87.0338	29.5602	44.9047	30.3047
ENSMUSG00000085906	Gm16882	lincRNA	chr18	37906213	37927896	6116	-	1.41131	0.000668207	0.000361786	0.0105598	0.00748088	9.39586	29.805	24.2885	6.95534	13.0368	30.3047
ENSMUSG00000029449	Rhof	protein_coding	chr5	123553053	123582701	4602	-	0.823088	0.00338725	7.17201e-05	0.0351322	0.00196208	33.4727	56.1035	82.9857	33.0379	49.2503	54.9714
ENSMUSG00000022748	2610528E23Rik	protein_coding	chr16	57302312	57606979	1837	-	-0.54556	6.03951e-05	0.0041492	0.00158788	0.0493367	182.632	115.713	129.539	168.667	115.883	119.105
ENSMUSG00000015027	Galns	protein_coding	chr8	125102138	125135304	2502	-	-0.83793	0.00140338	0.000186018	0.0185648	0.00437837	63.422	39.4477	30.3606	92.1583	55.0444	48.6285
ENSMUSG00000006586	Runx1t1	protein_coding	chr4	13670583	13820796	7959	+	-0.616775	9.72405e-07	0.269781	5.53932e-05	0.608421	102.18	42.9542	95.13	90.4194	55.0444	66.9523
ENSMUSG00000022012	Enox1	protein_coding	chr14	77556623	78121214	3146	+	-0.421166	0.000689713	0.000386264	0.0108414	0.00787896	665.344	521.587	402.784	519.912	428.767	412.286
ENSMUSG00000025266	Gnl3l	protein_coding	chrX	147417684	147451865	5570	-	-0.361178	7.85826e-06	0.0343358	0.000309632	0.203931	1579.68	1180.8	1165.85	1512.79	1229.81	1238.27
ENSMUSG00000021973	Efha1	protein_coding	chr14	58535117	58618099	2310	-	-0.691723	8.38616e-05	0.003269	0.00203918	0.0411326	112.163	70.1293	70.8415	107.808	59.3901	71.1809
ENSMUSG00000053218	Gm9900	protein_coding	chr11	58141223	58143841	2619	-	0.596152	0.00337865	8.17619e-05	0.035085	0.00220479	75.7541	106.071	129.539	76.5088	107.192	121.219
ENSMUSG00000030747	Dgat2	protein_coding	chr7	106302173	106331223	2251	-	0.942844	1.79597e-05	0.0154311	0.000598176	0.121675	24.6641	57.8567	40.4809	17.3884	34.7649	33.8286
ENSMUSG00000031782	Coq9	protein_coding	chr8	97362221	97378795	3055	+	-0.465446	0.000226901	0.00123128	0.00451909	0.0198506	272.48	181.46	188.236	241.698	195.553	177.6
ENSMUSG00000070814	6330408A02Rik	protein_coding	chr7	13844316	13864070	11662	-	0.617079	4.55303e-05	0.0062221	0.00127946	0.0663778	59.8986	106.947	99.1781	66.0757	95.6035	87.3904
ENSMUSG00000064999	7SK	other RNA	chrX	149357996	149358303	308	-	-1.62054	2.61941e-05	0.0110998	0.00082176	0.0976361	21.1407	5.2597	8.09617	24.3437	4.34561	10.5714
ENSMUSG00000045515	Pou3f3	protein_coding	chr1	42753991	42757052	3062	+	1.51381	0.000255121	0.00116074	0.00497284	0.0188748	5.28517	23.6686	24.2885	6.95534	14.4854	16.2095
ENSMUSG00000029862	Clcn1	protein_coding	chr6	42236684	42265755	5428	+	1.18284	0.00120747	0.00024637	0.0165944	0.00551826	11.1576	32.4348	38.4568	15.6495	23.1766	33.1238
ENSMUSG00000017776	Crk	protein_coding	chr11	75492761	75520410	4730	+	-0.274685	6.12362e-07	0.487274	3.8461e-05	0.78149	920.794	682.884	914.867	900.717	677.916	757.619
ENSMUSG00000086281	9530082P21Rik	lincRNA	chr17	23880201	23891032	4842	+	1.81781	0.000377157	0.000791337	0.00676811	0.0141593	3.52345	18.4089	14.1683	3.47767	10.1398	18.3238
ENSMUSG00000057440	Mpp7	protein_coding	chr18	7347960	7626861	5049	-	-0.496206	0.000169591	0.00177619	0.00358445	0.0264568	239.007	163.927	172.044	196.488	143.405	136.724
ENSMUSG00000019873	Reep3	protein_coding	chr10	66474256	66559605	3023	-	-0.574621	2.90518e-05	0.0106278	0.00088768	0.0951325	165.602	102.564	115.37	135.629	85.4637	100.076
ENSMUSG00000017670	Elmo2	protein_coding	chr2	165113531	165151979	6652	-	-0.475882	0.000258057	0.00120897	0.00502339	0.0195537	281.876	212.141	196.332	274.736	191.207	200.152
ENSMUSG00000035873	Pawr	protein_coding	chr10	107769245	107851447	1828	+	-0.419377	1.10403e-05	0.0282604	0.000409746	0.181045	336.489	219.154	240.861	279.952	215.832	242.438
ENSMUSG00000020205	Phlda1	protein_coding	chr10	110943342	110945705	1953	+	0.483421	0.111376	2.85743e-06	0.331691	0.000127813	128.019	142.012	218.597	100.852	128.92	160.686
ENSMUSG00000000120	Ngfr	protein_coding	chr11	95430132	95449049	3446	-	0.434414	3.58529e-06	0.092406	0.000157293	0.36336	103.354	165.681	125.491	142.585	208.589	168.438
ENSMUSG00000085830	E130003G02Rik	antisense	chr2	25146740	25154445	2891	+	2.07104	0.00359893	9.56184e-05	0.0366552	0.00249801	1.17448	8.76617	16.1923	3.47767	10.1398	14.8
ENSMUSG00000026934	Lhx3	protein_coding	chr2	26055732	26063809	3045	-	1.81005	0.000329767	0.00105701	0.00611943	0.0176254	2.93621	14.0259	14.1683	5.21651	18.831	19.0286
ENSMUSG00000036879	Phkb	protein_coding	chr8	88364858	88585275	7417	+	-0.442805	1.03725e-05	0.0336894	0.000388889	0.202219	271.305	169.187	192.284	224.31	168.03	197.333
ENSMUSG00000078667	1700094D03Rik	protein_coding	chr3	89866718	89872269	3097	+	0.673799	6.9014e-05	0.00516866	0.001764	0.0576275	58.1369	95.5512	85.0098	50.4262	86.9123	81.0476
ENSMUSG00000073758	1700029G01Rik	protein_coding	chr4	125827846	125840735	2717	-	1.10221	0.0783013	4.58182e-06	0.268814	0.000193463	22.3152	32.4348	56.6732	10.433	17.3825	41.5809
ENSMUSG00000017144	Rnd3	protein_coding	chr2	50985958	51004631	4432	-	0.390684	0.000335364	0.00107119	0.00620762	0.0177831	406.958	475.126	520.179	283.43	408.488	390.438
ENSMUSG00000003847	Nfat5	protein_coding	chr8	109817370	109903417	18378	+	0.345182	0.000113706	0.00321714	0.00261585	0.0405478	329.442	464.607	437.193	255.609	286.81	317.847
ENSMUSG00000013989	D430018E03Rik	lincRNA	chr5	143635756	143640052	3832	-	1.21809	0.00158978	0.000230327	0.020335	0.00520532	14.681	30.6816	36.4328	12.1718	27.5222	35.9428
ENSMUSG00000071796	6820431F20Rik	pseudogene	chr8	19858191	19893124	8403	-	0.720181	0.000206584	0.00181997	0.00418782	0.0269492	109.814	149.025	131.563	53.9039	115.883	116.286
ENSMUSG00000033392	Clasp2	protein_coding	chr9	113650591	113828815	7415	+	-0.37192	1.70681e-05	0.0220366	0.000575243	0.155007	702.34	565.418	550.54	726.833	511.334	582.838
ENSMUSG00000028495	Rps6	protein_coding	chr4	86500564	86503316	1586	-	0.536631	0.0216766	1.74441e-05	0.122296	0.000604487	78.6903	111.33	147.755	99.1136	110.089	150.819
ENSMUSG00000026354	Lct	protein_coding	chr1	130181333	130224895	6406	-	0.807589	0.387043	9.8573e-07	0.651675	5.12376e-05	17.03	26.2985	68.8174	19.1272	14.4854	40.8762
ENSMUSG00000084024	Gm15937	pseudogene	chr15	5158913	5160147	1235	+	2.64165	0.000398128	0.000982679	0.00709246	0.016625	2.93621	14.0259	12.1443	0	8.69123	11.2762
ENSMUSG00000075032	Hist1h3i	protein_coding	chr13	21874784	21875266	483	-	-0.408743	0.000145022	0.0027034	0.00318593	0.0359674	400.498	305.939	311.703	511.218	391.105	360.838
ENSMUSG00000026814	Eng	protein_coding	chr2	32502115	32538189	3870	+	-0.497246	0.000390227	0.00101599	0.00696016	0.0170547	295.382	241.07	234.789	325.162	198.45	205.79
ENSMUSG00000000538	Tom1l2	protein_coding	chr11	60040216	60166407	8764	-	-0.47756	4.76884e-07	0.854655	3.11501e-05	0.953434	113.338	48.2139	107.274	106.069	65.1842	112.057
ENSMUSG00000051008	4930412M03Rik	lincRNA	chr11	59925721	59928732	1111	-	1.66079	0.000104153	0.00391768	0.00243748	0.0471687	5.28517	18.4089	14.1683	5.21651	23.1766	20.4381
ENSMUSG00000024793	Tnfrsf25	protein_coding	chr4	151490043	151494228	2277	+	1.47102	0.00853552	4.85679e-05	0.0659863	0.00142158	10.5703	16.6557	42.5049	6.95534	30.4193	19.7333
ENSMUSG00000029657	Hsph1	protein_coding	chr5	150416862	150438951	7042	-	0.282462	7.7757e-06	0.0541162	0.000308031	0.267666	725.83	882.753	793.425	763.349	1002.39	957.771
ENSMUSG00000044636	Csrnp2	protein_coding	chr15	100310001	100325670	4126	-	0.422554	0.000264381	0.00163737	0.00510592	0.0249059	234.309	276.134	305.63	226.049	356.34	302.343
ENSMUSG00000028654	Mycl1	protein_coding	chr4	122672895	122679728	4038	+	0.796396	0.000113733	0.00381219	0.00261585	0.0461566	45.8048	76.2656	68.8174	31.299	62.2871	59.9047
ENSMUSG00000027584	Oprl1	protein_coding	chr2	181449721	181455690	3753	+	1.57273	0.0232125	1.95702e-05	0.127773	0.000662926	3.52345	13.1492	26.3126	6.95534	10.1398	22.5524
ENSMUSG00000038679	Trps1	protein_coding	chr15	50486307	50721587	13325	-	0.256629	2.12619e-06	0.214411	0.000100802	0.546859	407.545	539.119	441.241	490.352	628.665	544.781
ENSMUSG00000027777	Schip1	protein_coding	chr3	67868864	68430404	2564	+	-0.37872	2.55045e-05	0.0185838	0.000802654	0.138268	612.492	403.244	429.097	486.874	422.973	424.266
ENSMUSG00000029414	Kntc1	protein_coding	chr5	124199735	124271602	6961	+	-0.31362	2.98866e-06	0.159043	0.000134737	0.48199	847.389	599.606	700.319	1098.94	892.299	969.047
ENSMUSG00000050132	Sarm1	protein_coding	chr11	78285832	78311256	5629	-	0.805141	0.0223211	2.15062e-05	0.124519	0.00071564	34.6472	44.7074	72.8655	38.2544	66.6327	78.9333
ENSMUSG00000067724	Gbx1	protein_coding	chr5	24008575	24033094	3549	-	1.45855	0.00116848	0.000412871	0.0162164	0.00833647	6.45965	20.1622	26.3126	8.69418	20.2795	23.2571
ENSMUSG00000027079	Clp1	protein_coding	chr2	84562261	84567507	2672	-	0.328646	3.75412e-05	0.0129972	0.0010969	0.108491	382.294	496.165	439.217	346.028	431.664	463.733
ENSMUSG00000085455	1810059H22Rik	antisense	chr5	149765324	149781698	2897	-	1.94831	0.0240321	2.10014e-05	0.130726	0.000701941	1.17448	7.01293	22.2645	3.47767	7.24269	12.6857
ENSMUSG00000090150	Acad11	protein_coding	chr9	103942992	104029976	3996	+	-0.485999	0.00813056	6.20964e-05	0.0639351	0.00173985	340.013	262.985	167.996	300.819	259.288	236.095
ENSMUSG00000025912	Mybl1	protein_coding	chr1	9657496	9690290	5375	-	0.353025	0.000314037	0.00161115	0.00585711	0.0246563	313.587	418.146	437.193	394.716	451.944	494.743
ENSMUSG00000041328	Pcf11	protein_coding	chr7	99792222	99818443	6412	-	0.319756	6.42253e-05	0.00789556	0.00166476	0.0783859	964.837	1328.95	1244.79	937.232	1013.98	1184
ENSMUSG00000001056	Nhp2	protein_coding	chr11	51433237	51437216	1146	+	-0.307514	2.76503e-06	0.186489	0.000125425	0.516746	1304.85	991.453	1121.32	1742.31	1361.63	1454.63
ENSMUSG00000022849	Hspbap1	protein_coding	chr16	35770472	35828532	4590	+	-0.402179	1.25001e-05	0.041595	0.00045814	0.229245	354.106	220.907	273.246	306.035	247.7	256.533
ENSMUSG00000085148	2210403K04Rik	processed_transcript	chr11	75275041	75280178	1924	+	0.459017	0.0890139	5.91015e-06	0.291562	0.000242608	106.291	136.752	188.236	107.808	110.089	167.028
ENSMUSG00000066151	Fkbp15	protein_coding	chr4	61961376	62021582	7515	-	-0.472971	7.14031e-05	0.00752574	0.00181559	0.0758816	320.634	239.316	198.356	272.997	181.067	238.914
ENSMUSG00000038705	Gmeb2	protein_coding	chr2	180986154	181022740	4988	-	-0.517642	9.57112e-06	0.0561794	0.000360684	0.273884	167.951	98.1811	139.659	149.54	98.5006	109.943
ENSMUSG00000017843	Ppp2r5c	protein_coding	chr12	111685518	111821271	4588	+	-0.374615	3.18565e-05	0.0172358	0.000959415	0.131234	705.277	486.522	463.506	742.483	641.702	669.523
ENSMUSG00000022629	Kif21a	protein_coding	chr15	90763707	90880382	6501	-	-0.521843	0.0112362	4.95509e-05	0.0791294	0.00144474	200.249	156.914	119.419	194.75	149.199	126.857
ENSMUSG00000091500	Gm17292	lincRNA	chr10	127667646	127669846	2109	-	1.64108	0.000344257	0.00162107	0.00634028	0.0247329	8.22138	20.1622	20.2404	5.21651	27.5222	23.2571
ENSMUSG00000059395	Nkapl	protein_coding	chr13	21558916	21560370	1455	-	1.36687	8.86721e-05	0.00632969	0.00212596	0.0671392	7.63413	30.6816	18.2164	6.95534	14.4854	21.1428
ENSMUSG00000085105	Gm12758	lincRNA	chr7	35019396	35025226	4175	+	2.7329	0.000365895	0.00153809	0.00663897	0.0236826	0.587241	6.13632	6.07213	0	10.1398	7.75238
ENSMUSG00000055013	Agap1	protein_coding	chr1	91351381	91791857	9586	+	-0.306464	6.95304e-07	0.809757	4.31176e-05	0.935324	381.119	227.044	333.967	370.372	291.156	384.8
ENSMUSG00000018415	4933439F18Rik	protein_coding	chr11	60230647	60264429	4864	+	-0.400957	8.1222e-05	0.00694568	0.00200625	0.0722158	330.03	239.316	261.101	506.001	391.105	374.228
ENSMUSG00000034453	Polr3b	protein_coding	chr10	84085182	84189922	4829	+	-0.36775	4.38352e-05	0.0129982	0.00124132	0.108491	680.612	510.191	473.626	617.287	498.297	527.866
ENSMUSG00000074862	BC025920	protein_coding	chr10	81069015	81083448	2257	+	1.08022	1.48949e-05	0.0385216	0.000513873	0.22009	10.5703	37.6945	14.1683	13.9107	27.5222	34.5333
ENSMUSG00000000568	Hnrnpd	protein_coding	chr5	100387445	100407957	4863	-	0.283799	3.48013e-06	0.165176	0.000153136	0.491593	325.919	447.074	402.784	304.296	394.002	305.162
ENSMUSG00000072893	4933439C10Rik	lincRNA	chr11	59319164	59327149	5616	+	0.674476	0.00697527	8.3712e-05	0.0573995	0.00224533	45.8048	71.0059	95.13	59.1204	76.7725	94.4381
ENSMUSG00000049516	Spty2d1	protein_coding	chr7	54245766	54263781	5223	-	0.371132	0.00165593	0.000357904	0.0209623	0.00743119	268.956	339.251	360.28	264.303	314.333	369.295
ENSMUSG00000022462	Slc38a2	protein_coding	chr15	96517825	96530129	4626	-	0.283777	6.21518e-06	0.0980275	0.000258035	0.374472	2330.17	2798.16	3001.66	1987.49	2532.04	2215.77
ENSMUSG00000028013	Ppa2	protein_coding	chr3	132973074	133041199	2535	+	-0.440192	4.8306e-05	0.0129327	0.00133491	0.108157	265.433	175.323	196.332	239.959	181.067	190.99
ENSMUSG00000042828	Trim72	protein_coding	chr7	135147503	135154907	2553	+	1.16204	0.0677295	9.24379e-06	0.247762	0.000354557	9.39586	18.4089	52.6251	13.9107	18.831	28.1905
ENSMUSG00000031077	Fadd	protein_coding	chr7	151763223	151768368	3903	-	0.745711	0.00422144	0.00014941	0.0407638	0.00366175	39.9324	66.6229	76.9136	34.7767	46.3532	66.9523
ENSMUSG00000010517	Faf1	protein_coding	chr4	109349193	109636565	5093	+	-0.322289	6.74478e-06	0.093959	0.000276894	0.366263	1208.54	904.668	961.42	1255.44	1008.18	1073.35
ENSMUSG00000048038	4932418E24Rik	protein_coding	chr2	26127166	26150077	3265	-	1.53423	0.00935827	7.13429e-05	0.0701369	0.00195531	5.28517	16.6557	28.3366	5.21651	10.1398	17.619
ENSMUSG00000071470	Ccnb1ip1	protein_coding	chr14	51408924	51415403	1508	-	0.531502	0.00276953	0.000241695	0.0304897	0.00543777	98.6565	133.246	178.116	97.3748	134.714	127.562
ENSMUSG00000031753	Cog4	protein_coding	chr8	113370500	113406127	4053	+	-0.376592	9.17248e-05	0.00733516	0.00218136	0.0746592	795.124	626.781	514.107	690.318	544.65	603.276
ENSMUSG00000091869	9330104G04Rik	lincRNA	chr7	17456703	17460235	2235	-	2.00173	0.00706728	9.64932e-05	0.0579943	0.00250782	1.76172	7.88955	22.2645	1.73884	8.69123	6.34285
ENSMUSG00000021223	Papln	protein_coding	chr12	85104584	85133332	5635	+	2.00299	0.000920789	0.000745122	0.0135193	0.0135652	5.28517	15.7791	22.2645	1.73884	15.9339	10.5714
ENSMUSG00000029920	Smarcad1	protein_coding	chr6	64992661	65066044	6521	+	-0.246619	9.97193e-07	0.694367	5.63683e-05	0.889459	1402.92	1075.61	1256.93	1333.69	998.043	1308.74
ENSMUSG00000021484	Lman2	protein_coding	chr13	55445194	55464144	4315	-	-0.378724	0.000153634	0.00455305	0.00334512	0.0532037	950.156	777.559	767.112	1060.69	819.872	725.904
ENSMUSG00000040795	Iqcc	protein_coding	chr4	129292370	129296343	3188	-	0.647194	0.0180933	4.01062e-05	0.108053	0.00122133	89.8479	101.688	141.683	60.8592	112.986	112.762
ENSMUSG00000030376	Slc8a2	protein_coding	chr7	16715509	16745858	4373	+	0.903016	0.114327	6.44218e-06	0.337198	0.000259651	15.8555	28.9283	60.7213	22.6049	21.7281	45.1047
ENSMUSG00000039000	Ube3c	protein_coding	chr5	29895782	30002617	5033	+	-0.245667	1.04693e-06	0.715981	5.82287e-05	0.897671	894.368	638.177	894.627	827.686	657.636	737.885
ENSMUSG00000034936	Arl4d	protein_coding	chr11	101526855	101529146	1382	+	0.763496	8.66572e-05	0.0087084	0.00209521	0.0836748	52.8517	86.785	64.7694	34.7767	69.5298	74.7047
ENSMUSG00000020173	Cobl	protein_coding	chr11	12136611	12364963	8142	-	-0.412024	0.000259891	0.0030392	0.0050524	0.0390562	565.513	373.439	354.207	551.211	502.643	465.143
ENSMUSG00000030110	Ret	protein_coding	chr6	118101766	118147762	7345	-	1.38493	0.000857413	0.000923774	0.0127803	0.0158238	5.28517	27.1751	26.3126	24.3437	33.3164	43.6952
ENSMUSG00000054469	Lclat1	protein_coding	chr17	73457325	73592708	4689	+	-1.01556	4.26172e-05	0.0191188	0.00122462	0.140962	34.6472	14.9025	26.3126	52.1651	18.831	23.9619
ENSMUSG00000026103	Gls	protein_coding	chr1	52220292	52290076	15057	-	0.294626	0.000107295	0.0076678	0.00249513	0.0769025	674.74	846.812	839.978	585.988	680.813	731.543
ENSMUSG00000017817	Jph2	protein_coding	chr2	163161978	163223729	4255	-	1.00996	0.00984056	8.54291e-05	0.0726038	0.00227922	18.2045	34.188	66.7934	12.1718	20.2795	19.7333
ENSMUSG00000048732	Klhl11	protein_coding	chr11	100323928	100334055	2393	-	0.291483	5.20054e-05	0.0161987	0.0014128	0.12593	507.376	639.93	647.694	688.579	821.321	805.542
ENSMUSG00000025580	Eif4a3	protein_coding	chr11	119149677	119161403	2122	-	-0.361295	4.54506e-05	0.0185647	0.00127946	0.138195	1388.83	1079.99	1012.02	1531.91	1245.74	1219.94
ENSMUSG00000052658	5830454E08Rik	protein_coding	chr9	120486463	120487189	727	+	2.35962	0.00190399	0.000444228	0.0231455	0.00885752	0	7.88955	10.1202	5.21651	13.0368	18.3238
ENSMUSG00000004885	Crabp2	protein_coding	chr3	87752588	87757298	1322	+	0.972951	0.0027598	0.000309541	0.0304053	0.00655341	18.2045	38.5711	64.7694	20.866	31.8678	29.6
ENSMUSG00000075524	4930407I10Rik	protein_coding	chr15	81889581	81896968	4673	+	2.50592	0.000779256	0.00110194	0.0118928	0.0181735	4.11069	16.6557	16.1923	0	7.24269	9.86666
ENSMUSG00000040594	Ranbp17	protein_coding	chr11	33111794	33413746	8838	-	-0.369797	6.24893e-05	0.0137551	0.00163417	0.113375	524.994	390.094	376.472	636.414	511.334	532.095
ENSMUSG00000039735	Fnbp1l	protein_coding	chr3	122241637	122322585	5447	-	-0.213828	1.11923e-06	0.77174	6.13781e-05	0.920842	684.136	482.139	724.607	601.637	467.878	572.266
ENSMUSG00000091914	2010015M23Rik	lincRNA	chr11	87853080	87860862	1199	-	1.65007	0.00138445	0.000631402	0.018364	0.0119121	2.93621	18.4089	26.3126	8.69418	14.4854	16.2095
ENSMUSG00000079470	Utp14b	protein_coding	chr1	78654613	78664163	3755	+	0.370138	0.00052184	0.00167682	0.00881549	0.0253017	236.658	316.459	360.28	227.787	270.877	263.581
ENSMUSG00000019230	Lhx9	protein_coding	chr1	140721763	140745153	6809	-	1.28735	0.000436695	0.00200639	0.00768635	0.0288867	6.45965	30.6816	30.3606	6.95534	8.69123	11.9809
ENSMUSG00000062542	Syt9	protein_coding	chr7	114514242	114692170	3979	+	-0.53356	0.00113591	0.000779927	0.0158449	0.0140127	184.981	130.616	107.274	184.317	136.163	137.429
ENSMUSG00000046691	Chtf8	protein_coding	chr8	109407763	109417501	3036	-	-0.38603	0.000457183	0.00197924	0.00795174	0.02866	964.837	812.624	716.511	912.889	690.953	660.362
ENSMUSG00000031930	Wwp2	protein_coding	chr8	109960298	110082494	4561	+	-0.345451	4.31797e-05	0.0209605	0.00122987	0.149602	1135.14	856.454	874.386	1008.52	837.255	801.314
ENSMUSG00000019470	Xab2	protein_coding	chr8	3608421	3621316	4685	-	-0.352266	5.91088e-05	0.0155134	0.00155964	0.122115	1068.78	825.773	781.28	850.291	686.607	701.238
ENSMUSG00000001819	Hoxd13	protein_coding	chr2	74506367	74509656	2483	+	1.04001	0.000125451	0.00739965	0.00283219	0.0751126	14.0938	37.6945	28.3366	19.1272	36.2134	38.0571
ENSMUSG00000048787	Dcun1d3	protein_coding	chr7	126996677	127039805	6203	-	-0.259967	2.22026e-06	0.420421	0.000104587	0.736739	270.718	184.089	285.39	276.475	176.722	292.476
ENSMUSG00000022765	Snap29	protein_coding	chr16	17406096	17430919	3429	+	-0.486078	0.00465389	0.000202603	0.0435657	0.00467693	214.93	170.94	139.659	245.176	178.17	168.438
ENSMUSG00000084880	Gm14872	processed_transcript	chr17	47824559	47828032	2944	+	1.61543	0.000169589	0.00588372	0.00358445	0.0636236	5.28517	17.5323	12.1443	5.21651	23.1766	21.8476
ENSMUSG00000052026	Slc6a7	protein_coding	chr18	61155035	61173853	3342	-	1.96326	0.0158649	6.36089e-05	0.0993243	0.00176582	1.17448	6.13632	20.2404	3.47767	10.1398	11.9809
ENSMUSG00000024391	Apom	protein_coding	chr17	35265942	35268995	1029	-	0.735255	0.00537565	0.000190172	0.0482038	0.00445133	29.9493	62.2398	52.6251	41.732	43.4561	88.0952
ENSMUSG00000024197	Plin3	protein_coding	chr17	56418385	56429934	2159	-	-0.338744	1.97354e-05	0.0518926	0.000647435	0.260917	601.922	450.581	477.674	667.713	521.474	561.695
ENSMUSG00000024400	Wdr33	protein_coding	chr18	31963711	32068641	6413	+	-0.343756	2.79819e-05	0.0367801	0.000869451	0.212994	1010.64	810.87	793.425	973.748	728.615	795.676
ENSMUSG00000031651	Triml1	protein_coding	chr8	44215161	44226840	1850	-	-0.481748	0.00711673	0.000145193	0.0582051	0.00358794	243.118	194.609	153.827	224.31	166.582	155.752
ENSMUSG00000058076	Sdhc	protein_coding	chr1	173057296	173080734	3250	-	-0.338773	4.34029e-05	0.0238445	0.00123145	0.163156	781.618	587.333	627.453	827.686	679.364	652.609
ENSMUSG00000037519	Ppfia1	protein_coding	chr7	151662660	151739634	5340	-	-0.33859	3.56212e-05	0.0290545	0.0010546	0.183788	745.796	561.035	560.66	730.311	593.901	620.19
ENSMUSG00000033685	Ucp2	protein_coding	chr7	107641846	107650529	6991	+	0.40551	0.000745058	0.00139531	0.0114902	0.0219093	142.7	176.2	196.332	246.915	343.303	323.486
ENSMUSG00000022898	Dscr3	protein_coding	chr16	94719390	94748437	3670	-	-0.434381	0.000450536	0.00231267	0.00788277	0.032071	296.557	196.362	216.573	260.825	223.075	188.171
ENSMUSG00000026575	Nme7	protein_coding	chr1	166243010	166334805	1217	+	-0.496466	0.00289861	0.000361277	0.0314957	0.00748063	207.296	149.025	125.491	205.183	163.685	148
ENSMUSG00000061787	Rps17	protein_coding	chr7	88487618	88490140	1274	-	0.581297	0.00420634	0.000249525	0.0406447	0.00555589	91.0224	109.577	137.635	86.9418	152.096	138.838
ENSMUSG00000041236	Vps41	protein_coding	chr13	18809161	18958678	3195	+	-0.360502	0.000115235	0.00911831	0.00264626	0.0861212	987.74	735.481	688.174	909.411	776.416	754.8
ENSMUSG00000024186	Rgs11	protein_coding	chr17	26339896	26348269	4206	+	1.71253	0.00420223	0.00025127	0.0406317	0.00558649	8.80862	20.1622	22.2645	3.47767	14.4854	28.1905
ENSMUSG00000021066	Atl1	protein_coding	chr12	70994092	71065072	2818	+	-1.62035	6.00865e-05	0.0177421	0.0015826	0.134057	23.4896	7.01293	4.04809	26.0825	5.79415	16.9143
ENSMUSG00000079562	Maea	protein_coding	chr5	33678214	33715942	2170	+	-0.305304	7.60127e-06	0.141002	0.000302753	0.453966	1169.2	872.234	953.324	1137.2	916.924	993.714
ENSMUSG00000032469	Dbr1	protein_coding	chr9	99476218	99484882	2450	+	0.353556	7.49557e-05	0.0143408	0.00189283	0.116035	506.202	589.963	510.059	405.149	585.209	637.809
ENSMUSG00000073374	C030034I22Rik	protein_coding	chr17	69766801	69768271	1471	+	1.07767	0.000605922	0.00180415	0.00977523	0.0267411	12.9193	34.188	44.5289	17.3884	28.9708	26.0762
ENSMUSG00000025583	Rptor	protein_coding	chr11	119464219	119760890	13471	+	-0.312571	6.3599e-06	0.173601	0.000261825	0.501795	596.637	451.458	560.66	704.228	525.819	556.762
ENSMUSG00000053411	Cbx7	protein_coding	chr15	79746237	79801549	6487	-	-0.292157	5.05352e-06	0.218991	0.000214039	0.553757	1255.52	918.694	1082.86	1211.97	987.903	1047.28
ENSMUSG00000071286	Sowahc	pseudogene	chr10	58684701	58689179	4477	+	0.519132	8.90065e-05	0.0125218	0.0021305	0.106041	84.5627	138.505	95.13	83.4641	115.883	139.543
ENSMUSG00000024325	Ring1	protein_coding	chr17	34157737	34161625	3243	-	0.627074	0.14131	7.9142e-06	0.378362	0.000307471	51.6772	58.7333	111.322	53.9039	73.8754	93.7333
ENSMUSG00000014791	Elmo3	protein_coding	chr8	107829501	107835300	3109	+	0.68629	0.0124728	8.97004e-05	0.0849456	0.00236221	49.9155	68.3761	105.25	45.2097	68.0813	71.8857
ENSMUSG00000034023	Fancd2	protein_coding	chr6	113481676	113547011	7937	+	-0.37137	0.000354609	0.00317447	0.00650648	0.0401779	634.22	494.412	455.41	745.96	618.526	572.971
ENSMUSG00000067288	Rps28	protein_coding	chr17	33955972	33961507	1464	-	0.468211	0.00241514	0.00046836	0.0276228	0.00927734	126.844	160.421	190.26	133.89	189.758	183.943
ENSMUSG00000029462	Vps29	protein_coding	chr5	122804378	122814993	3089	+	-0.332942	1.43619e-05	0.0787674	0.000503884	0.333898	569.624	424.282	469.578	577.293	443.253	485.581
ENSMUSG00000057003	Myh4	protein_coding	chr11	67051314	67073948	6038	+	2.66182	0.00983135	0.000115335	0.0725723	0.00294671	3.52345	7.88955	18.2164	0	13.0368	12.6857
ENSMUSG00000000171	Sdhd	protein_coding	chr9	50404443	50411954	1287	-	-0.271115	2.71693e-06	0.422176	0.000123625	0.738198	776.333	578.567	787.353	787.692	606.937	637.104
ENSMUSG00000048200	Efcab4a	protein_coding	chr7	148646993	148652512	2764	+	0.94072	0.00155306	0.000743963	0.0200046	0.0135605	18.2045	41.201	56.6732	24.3437	34.7649	35.9428
ENSMUSG00000032109	Nlrx1	protein_coding	chr9	44060796	44076682	3980	-	1.59947	0.0697324	1.67288e-05	0.2515	0.00058508	5.87241	9.64278	34.4087	3.47767	13.0368	14.0952
ENSMUSG00000011960	Ccnt1	protein_coding	chr15	98369120	98401354	9157	-	-0.101919	8.99073e-06	0.130557	0.000343212	0.436669	910.811	710.936	1048.45	926.799	696.747	1033.89
ENSMUSG00000004071	5730403B10Rik	protein_coding	chr16	4750348	4790292	5746	-	-0.332995	2.10648e-06	0.580184	0.000100191	0.833619	299.493	180.583	289.438	302.557	230.318	269.924
ENSMUSG00000052833	Sae1	protein_coding	chr7	16905583	16973146	2531	-	-0.289686	3.89655e-06	0.314876	0.000168931	0.651341	2082.94	1464.83	1706.27	1956.19	1636.85	1816.88
ENSMUSG00000022684	Bfar	protein_coding	chr16	13671951	13703705	4451	+	-0.472575	0.000144988	0.00846767	0.00318593	0.0819793	230.786	135.876	151.803	215.616	179.619	179.009
ENSMUSG00000029265	Dr1	protein_coding	chr5	108697916	108709545	3478	+	0.318452	0.000179341	0.00687481	0.00373338	0.0716178	368.787	488.275	461.482	359.939	414.282	457.39
ENSMUSG00000026121	Sema4c	protein_coding	chr1	36605487	36615194	4590	-	1.03515	0.00107819	0.00114783	0.0152431	0.0187255	25.8386	42.9542	62.7453	13.9107	40.5591	23.2571
ENSMUSG00000058620	Adra2b	protein_coding	chr2	127188944	127192957	4014	+	1.0772	0.147867	8.39886e-06	0.387794	0.000324627	9.9831	19.2856	36.4328	10.433	10.1398	35.9428
ENSMUSG00000066178	6030445D17Rik	protein_coding	chr4	136018165	136019892	1728	+	1.29512	0.0218402	5.83187e-05	0.123077	0.00165555	8.80862	20.1622	36.4328	6.95534	11.5883	21.1428
ENSMUSG00000091609	Acer2	protein_coding	chr4	86576595	86580724	2941	+	0.591142	0.000590321	0.00218152	0.00954799	0.0309353	65.771	112.207	101.202	48.6874	60.8386	78.2285
ENSMUSG00000000127	Fer	protein_coding	chr17	64213364	64488843	4438	+	-0.529529	0.0182583	7.05551e-05	0.108563	0.00193724	186.743	143.765	101.202	168.667	136.163	114.171
ENSMUSG00000033902	Mapkbp1	protein_coding	chr2	119798435	119853144	7602	+	0.413212	0.00681684	0.000189873	0.0565025	0.00445123	149.746	201.622	244.909	153.018	172.376	195.219
ENSMUSG00000073366	Gm10492	lincRNA	chr17	95234246	95235982	1594	+	1.67036	0.000111546	0.0116356	0.00257362	0.100455	7.04689	22.792	14.1683	3.47767	18.831	17.619
ENSMUSG00000068037	Mas1	protein_coding	chr17	13033945	13061009	2620	-	2.49262	0.0199709	6.59926e-05	0.11583	0.00182527	3.52345	7.01293	24.2885	0	11.5883	7.04762
ENSMUSG00000039887	Alg14	protein_coding	chr3	120994735	121064929	910	+	-0.730974	9.12796e-05	0.0145437	0.00217429	0.116924	73.9924	33.3114	48.577	73.0311	49.2503	46.5143
ENSMUSG00000028906	Epb4.1	protein_coding	chr4	131479328	131631236	9118	-	-0.369082	1.40705e-05	0.0944861	0.000502183	0.367462	415.179	292.79	283.366	389.499	294.053	384.095
ENSMUSG00000042719	Naa25	protein_coding	chr5	121847945	121894387	8298	+	-0.213529	1.34824e-06	0.992015	7.01998e-05	0.997743	1174.48	866.974	1127.39	1201.54	942.998	1194.57
ENSMUSG00000046675	D230037D09Rik	protein_coding	chr12	103981970	103985771	3369	+	0.550877	0.00514869	0.000260294	0.0467657	0.005711	82.801	113.96	176.092	90.4194	120.229	108.533
ENSMUSG00000014905	Dnajb9	protein_coding	chr12	45306884	45311055	1865	-	0.622509	0.00205706	0.000656014	0.0245395	0.0122751	84.5627	108.7	109.298	69.5534	123.126	135.314
ENSMUSG00000075408	6030408B16Rik	protein_coding	chr15	101123643	101127046	1155	+	1.55022	0.0254368	5.3603e-05	0.1355	0.00153323	3.52345	13.1492	22.2645	5.21651	7.24269	20.4381
ENSMUSG00000049721	Gal3st1	protein_coding	chr11	3883639	3899329	2041	+	0.974454	0.000523701	0.00262852	0.00883678	0.0350662	27.0131	43.8308	46.553	20.866	55.0444	45.8095
ENSMUSG00000005103	Wdr1	protein_coding	chr5	38918053	38952905	2948	-	-0.324195	1.37485e-05	0.101354	0.000494269	0.38138	2465.83	1857.55	1953.2	2008.35	1652.78	1663.94
ENSMUSG00000020219	Timm13	protein_coding	chr10	80362195	80363714	1225	-	-0.357812	4.13179e-05	0.0337927	0.0011965	0.202219	476.253	361.166	421.001	589.465	447.598	428.495
ENSMUSG00000032754	Slc24a6	protein_coding	chr5	120961177	120984033	3463	+	-0.531532	7.22374e-05	0.0194719	0.00183047	0.142278	176.76	121.85	133.587	170.406	98.5006	128.267
ENSMUSG00000072647	Adam1a	protein_coding	chr5	121968613	121971704	3092	-	0.635829	0.026955	5.2735e-05	0.140338	0.00152285	51.09	68.3761	105.25	59.1204	79.6696	95.1428
ENSMUSG00000074064	Mlycd	protein_coding	chr8	121918778	121935002	2983	+	-0.977629	0.00170736	0.000843937	0.0213922	0.0148616	46.392	28.0517	26.3126	53.9039	24.6251	21.1428
ENSMUSG00000027412	Lpin3	protein_coding	chr2	160706406	160731738	3694	+	-0.624354	0.000568698	0.00255872	0.0093283	0.0345146	133.304	92.9214	89.0579	121.718	69.5298	79.6381
ENSMUSG00000031751	Amfr	protein_coding	chr8	96495488	96536563	3953	-	-0.313785	4.52404e-06	0.321901	0.000193848	0.658332	596.637	465.483	526.251	634.675	427.319	572.971
ENSMUSG00000054999	Naaladl1	protein_coding	chr19	6105782	6115792	2491	+	0.912415	0.00525124	0.00028308	0.0474725	0.00610464	21.7279	39.4477	62.7453	22.6049	36.2134	36.6476
ENSMUSG00000045034	Ankrd34b	protein_coding	chr13	93195851	93211613	4748	+	1.29125	0.0128305	0.000117175	0.0867491	0.00297356	7.63413	19.2856	30.3606	10.433	17.3825	28.8952
ENSMUSG00000067370	B3galt4	protein_coding	chr17	34086859	34088433	1575	-	0.887991	0.00401419	0.000377318	0.0393125	0.00772784	19.9662	33.3114	52.6251	36.5155	62.2871	61.3143
ENSMUSG00000052373	Mpp3	protein_coding	chr11	101860966	101889775	9385	-	1.03999	0.00661096	0.000229781	0.055331	0.00520077	12.9193	33.3114	56.6732	26.0825	31.8678	38.0571
ENSMUSG00000049164	Zfp518a	protein_coding	chr19	40985983	40992437	6455	+	0.226058	6.9074e-06	0.221321	0.00028278	0.555591	722.894	982.687	754.968	732.05	841.601	840.076
ENSMUSG00000025509	Pnpla2	protein_coding	chr7	148641097	148646642	3020	+	0.700853	0.000684862	0.00225631	0.0107771	0.0316093	41.1069	68.3761	80.9617	43.4709	68.0813	61.3143
ENSMUSG00000020745	Pafah1b1	protein_coding	chr11	74487451	74538172	9620	-	-0.281214	5.20989e-06	0.30369	0.000219802	0.63945	1821.62	1406.97	1590.9	1931.85	1513.72	1675.22
ENSMUSG00000024193	Phf1	protein_coding	chr17	27070072	27074835	2429	+	0.585502	0.00618391	0.000257738	0.0529324	0.00567875	58.7241	99.0577	115.37	60.8592	65.1842	88.8
ENSMUSG00000025702	March8	protein_coding	chr6	116288042	116359558	6536	+	-0.458865	2.06746e-05	0.078459	0.000673737	0.333488	253.688	186.719	218.597	245.176	136.163	193.809
ENSMUSG00000030742	Lat	protein_coding	chr7	133507346	133513057	1239	-	0.876272	0.000161478	0.0101685	0.00346758	0.0922821	20.5534	43.8308	64.7694	29.5602	53.5959	29.6
ENSMUSG00000055067	Smyd3	protein_coding	chr1	180882091	181448172	8360	-	-0.519802	7.64754e-05	0.0215797	0.00191165	0.153111	165.602	92.9214	107.274	184.317	140.508	155.752
ENSMUSG00000040688	Tbl3	protein_coding	chr17	24834894	24844605	5686	-	-0.343894	0.000123602	0.0133751	0.00279475	0.1109	703.515	537.366	556.612	850.291	703.989	654.019
ENSMUSG00000038271	Iffo1	protein_coding	chr6	125095259	125111800	5691	+	0.431886	0.0318972	5.2516e-05	0.155281	0.00151944	118.035	159.544	182.164	121.718	127.471	186.057
ENSMUSG00000044966	Fbxo48	protein_coding	chr11	16851378	16854775	2247	+	0.934406	0.000460273	0.00364521	0.00798657	0.0445466	16.4428	47.3373	34.4087	20.866	26.0737	40.8762
ENSMUSG00000026970	Rbms1	protein_coding	chr2	60588250	60801261	5485	-	-0.329791	1.4352e-05	0.117199	0.000503884	0.413448	590.177	433.925	499.939	439.925	334.612	371.409
ENSMUSG00000030614	Tmem126b	protein_coding	chr7	97616704	97624511	3984	-	-0.561933	0.000838883	0.00204973	0.0125817	0.0293146	162.079	126.233	119.419	193.011	107.192	126.152
ENSMUSG00000052921	Arhgef15	protein_coding	chr11	68756657	68770982	6482	-	1.04624	0.000861396	0.00200902	0.0128251	0.0288969	17.03	34.188	50.6011	15.6495	36.2134	23.2571
ENSMUSG00000034664	Itga2b	protein_coding	chr11	102314611	102331436	5454	-	1.14504	0.0133967	0.000129731	0.0889303	0.00324845	17.6172	29.805	46.553	10.433	23.1766	29.6
ENSMUSG00000021893	Capn7	protein_coding	chr14	32149824	32185172	4733	+	0.356413	0.000151459	0.0115033	0.00330757	0.099588	312.412	374.315	372.424	278.214	407.039	358.724
ENSMUSG00000021646	Mccc2	protein_coding	chr13	100718488	100785594	2203	-	-0.493989	0.000176176	0.010036	0.00368315	0.0917977	183.219	134.999	145.731	220.832	134.714	155.752
ENSMUSG00000074055	Gm10614	lincRNA	chr8	123113431	123117701	2538	+	1.89939	0.0028308	0.000649682	0.0309112	0.0121948	4.69793	15.7791	18.2164	1.73884	8.69123	14.0952
ENSMUSG00000044724	Gpr152	protein_coding	chr19	4139784	4145738	3937	+	2.00494	0.00154096	0.00119698	0.0199034	0.0194014	4.69793	14.0259	16.1923	1.73884	14.4854	14.8
ENSMUSG00000023980	Taf8	protein_coding	chr17	47624999	47639241	2805	-	-0.34922	1.29925e-05	0.142181	0.000471482	0.456088	384.056	277.887	321.823	401.671	288.259	349.562
ENSMUSG00000078439	2210404O07Rik	protein_coding	chr10	80855796	80858137	1058	+	1.53785	0.000203173	0.00918288	0.00413005	0.0864602	5.28517	19.2856	10.1202	5.21651	18.831	23.2571
ENSMUSG00000003436	Dll3	protein_coding	chr7	29076673	29087257	2877	-	1.09932	0.000232278	0.00812995	0.00458226	0.0796302	10.5703	32.4348	36.4328	17.3884	30.4193	23.2571
ENSMUSG00000000708	Kat2b	protein_coding	chr17	53706186	53812045	4867	+	-0.375834	0.000134342	0.0140668	0.00300065	0.114966	557.292	445.321	410.881	518.173	378.068	424.266
ENSMUSG00000003746	Man1a	protein_coding	chr10	53624594	53795602	9058	-	0.568358	0.000310662	0.00618257	0.00580152	0.0660497	75.1669	114.837	109.298	62.5981	95.6035	90.9142
ENSMUSG00000017679	Ttpal	protein_coding	chr2	163428050	163444749	5951	+	-0.590705	0.00187262	0.0010375	0.0229457	0.017377	148.572	115.713	111.322	166.928	95.6035	95.8476
ENSMUSG00000040441	Slc26a10	protein_coding	chr10	126608449	126617701	3669	-	1.43	0.000759382	0.00255986	0.0116378	0.0345146	11.1576	23.6686	24.2885	6.95534	28.9708	25.3714
ENSMUSG00000075585	6330403L08Rik	protein_coding	chr5	139471010	139476530	5521	+	0.892385	0.0017257	0.00114698	0.0215669	0.0187255	29.3621	45.5841	50.6011	26.0825	56.493	57.0857
ENSMUSG00000058230	Grlf1	protein_coding	chr7	17079822	17200342	8393	-	-0.278409	6.33929e-06	0.317171	0.000261709	0.65413	2020.7	1497.26	1627.33	1926.63	1576.01	1823.22
ENSMUSG00000031932	Gpr83	protein_coding	chr9	14664654	14675233	5095	+	1.39189	0.0427936	4.72045e-05	0.186793	0.00139522	4.11069	14.9025	32.3847	6.95534	7.24269	16.9143
ENSMUSG00000039563	2210406O10Rik	lincRNA	chr5	36790260	36807502	2472	-	1.71812	0.0119967	0.000168489	0.0827383	0.00403144	7.04689	13.1492	24.2885	3.47767	18.831	20.4381
ENSMUSG00000028811	Yars	protein_coding	chr4	128867004	128896851	5943	+	-0.327979	3.77214e-05	0.0549518	0.00109998	0.270272	975.407	785.448	756.992	1246.74	953.138	1050.09
ENSMUSG00000028073	Pear1	protein_coding	chr3	87551812	87628181	6731	-	1.36574	0.0152327	0.000136166	0.096775	0.00339267	5.28517	14.9025	30.3606	12.1718	20.2795	27.4857
ENSMUSG00000074817	Papolb	protein_coding	chr5	143001792	143006030	4239	-	0.695153	0.00102608	0.0020326	0.0146554	0.0291527	43.4558	71.0059	78.9377	38.2544	59.3901	59.2
ENSMUSG00000037492	Zmat4	protein_coding	chr8	24746491	25267057	6037	+	0.594973	0.00543823	0.000384134	0.0486166	0.00784613	73.9924	98.1811	127.515	62.5981	97.052	93.7333
ENSMUSG00000040785	Ttc3	protein_coding	chr16	94592225	94690829	15134	+	0.274843	2.54341e-05	0.0824661	0.000802155	0.341135	1053.51	1219.37	1151.68	756.393	1041.5	930.99
ENSMUSG00000074075	Gm10621	protein_coding	chr9	108551171	108553284	2114	+	1.48288	0.00189199	0.00111358	0.0230522	0.0183255	5.28517	14.9025	28.3366	6.95534	21.7281	13.3905
ENSMUSG00000038102	D030016E14Rik	protein_coding	chr8	48575469	48618824	6482	-	-0.375334	0.000549223	0.00390556	0.00912612	0.0470603	583.718	429.542	392.664	420.798	365.032	345.333
ENSMUSG00000021340	Gpld1	protein_coding	chr13	25035021	25082622	3584	+	1.59675	0.0143228	0.000150186	0.0927653	0.00366327	2.93621	11.396	30.3606	5.21651	10.1398	10.5714
ENSMUSG00000080741	Gm11398	pseudogene	chr13	23710849	23712947	2099	-	1.01651	4.30141e-05	0.051645	0.00122753	0.260661	10.5703	40.3244	24.2885	20.866	33.3164	28.8952
ENSMUSG00000025386	Pde6g	protein_coding	chr11	120308919	120314814	2317	-	1.51606	0.00349228	0.000650431	0.0359678	0.0121948	4.69793	14.9025	20.2404	6.95534	17.3825	21.1428
ENSMUSG00000028680	Plk3	protein_coding	chr4	116801260	116806568	2531	-	0.346365	0.000157392	0.0144715	0.00341179	0.116538	248.403	319.088	305.63	224.31	299.847	278.381
ENSMUSG00000060012	Kif13b	protein_coding	chr14	65271439	65425133	5532	+	-0.335414	1.73282e-05	0.131486	0.000580118	0.438211	471.555	316.459	370.4	419.059	343.303	381.981
ENSMUSG00000026554	Dcaf8	protein_coding	chr1	174078146	174126524	3913	+	-0.383885	0.000327305	0.00715538	0.00608141	0.0736669	611.318	490.905	390.64	532.084	407.039	466.552
ENSMUSG00000038776	Ephx1	protein_coding	chr1	182906286	182951035	2005	-	-0.690498	0.000480126	0.00488198	0.00828217	0.0554175	84.5627	49.9671	46.553	95.6359	60.8386	66.2476
ENSMUSG00000091127	Gm17238	lincRNA	chr18	67933366	67934511	698	-	1.77015	0.0043053	0.000545741	0.0412484	0.0105198	5.28517	11.396	20.2404	3.47767	21.7281	16.9143
ENSMUSG00000086553	9230116N13Rik	lincRNA	chr1	138308493	138312096	2097	-	1.32563	0.000776744	0.00304314	0.0118667	0.0390581	6.45965	20.1622	24.2885	12.1718	27.5222	23.9619
ENSMUSG00000059586	Nsmce2	protein_coding	chr15	59205753	59433238	3281	+	-0.415756	1.71321e-05	0.140863	0.000575243	0.453711	238.42	167.434	216.573	234.743	146.302	185.352
ENSMUSG00000035349	Mia2	protein_coding	chr12	60196786	60210117	1629	+	1.81742	0.0013785	0.00178279	0.0183181	0.026529	2.34896	12.2726	12.1443	3.47767	11.5883	14.8
ENSMUSG00000028487	Bnc2	protein_coding	chr4	83918446	84321179	10727	-	-0.453616	0.000590537	0.00420503	0.00954799	0.0498715	269.544	191.979	155.851	253.87	199.898	221.295
ENSMUSG00000034947	Tmem106a	protein_coding	chr11	101443556	101453102	3138	+	0.884333	0.0014964	0.00168735	0.0194796	0.0254004	19.9662	44.7074	54.6492	20.866	28.9708	31.0095
ENSMUSG00000039953	Clstn1	protein_coding	chr4	148960577	149023008	4662	+	-0.3633	0.00040728	0.00620289	0.00724673	0.0662198	580.781	476.879	445.289	770.304	593.901	578.609
ENSMUSG00000029070	Mxra8	protein_coding	chr4	155213789	155218197	2918	+	0.762869	0.0170359	0.000149887	0.103977	0.00366191	38.1707	55.2268	82.9857	27.8214	43.4561	49.3333
ENSMUSG00000074056	Gm10615	protein_coding	chr9	110020207	110022420	2214	+	0.784295	0.000365796	0.00707447	0.00663897	0.0729915	26.4259	56.1035	52.6251	29.5602	43.4561	44.4
ENSMUSG00000015085	Entpd2	protein_coding	chr2	25251394	25256843	2130	+	2.09956	0.00188798	0.00141238	0.0230522	0.0220852	1.17448	7.88955	10.1202	1.73884	10.1398	9.86666
ENSMUSG00000037593	BC030499	protein_coding	chr11	78104343	78110307	4296	+	1.23664	0.00166618	0.00163107	0.0210377	0.0248351	7.04689	31.5582	32.3847	17.3884	20.2795	28.1905
ENSMUSG00000030287	Itpr2	protein_coding	chr6	146056821	146450745	13501	-	1.02437	0.0435111	6.26167e-05	0.188805	0.00174793	15.2683	26.2985	52.6251	12.1718	18.831	26.0762
ENSMUSG00000029403	Cdkl2	protein_coding	chr5	92435100	92472068	4967	-	0.590798	0.0002228	0.0122808	0.00444904	0.104586	52.2645	98.1811	105.25	52.1651	68.0813	55.6762
ENSMUSG00000006056	Calcoco2	protein_coding	chr11	95960640	95973278	1621	-	0.664166	5.33596e-05	0.051307	0.00143631	0.259705	31.1238	62.2398	52.6251	59.1204	94.155	71.8857
ENSMUSG00000055670	Zzef1	protein_coding	chr11	72609728	72740622	16363	+	-0.297365	7.48719e-06	0.36683	0.000301477	0.698182	535.564	346.264	491.842	495.568	414.282	436.952
ENSMUSG00000024053	Emilin2	protein_coding	chr17	71601514	71660896	4152	-	1.73789	0.119328	2.31131e-05	0.345134	0.000760713	12.9193	17.5323	42.5049	1.73884	10.1398	19.0286
ENSMUSG00000020471	Pold2	protein_coding	chr11	5772183	5778295	1896	-	-0.378372	0.000360166	0.00771158	0.00656744	0.0770851	394.626	276.134	291.462	516.434	443.253	406.647
ENSMUSG00000031824	6430548M08Rik	protein_coding	chr8	122638052	122689206	6626	+	0.873812	0.110892	2.50623e-05	0.330719	0.000819123	14.0938	30.6816	58.6972	20.866	15.9339	37.3524
ENSMUSG00000032105	Pdzd3	protein_coding	chr9	44055395	44059547	2181	-	2.49788	0.00171956	0.00162517	0.0215084	0.0247703	5.28517	17.5323	12.1443	0	7.24269	19.0286
ENSMUSG00000039850	A730011L01Rik	protein_coding	chr11	119352661	119372751	6138	+	-0.56145	0.000196234	0.0142696	0.00401119	0.115645	126.257	74.5124	85.0098	119.98	84.0152	89.5047
ENSMUSG00000009013	Dynll1	protein_coding	chr5	115747119	115751008	2926	-	0.262149	2.85014e-05	0.100549	0.000876328	0.380165	1144.53	1324.57	1287.29	1380.64	1810.67	1673.81
ENSMUSG00000042510	AA986860	protein_coding	chr1	132628553	132641198	2908	+	1.08673	0.00840664	0.000343179	0.0654755	0.00718596	21.1407	36.8179	48.577	10.433	21.7281	29.6
ENSMUSG00000032591	Mst1	protein_coding	chr9	107982767	107987358	2286	+	1.48535	0.00278506	0.00104669	0.0306148	0.0175114	5.28517	18.4089	22.2645	5.21651	11.5883	15.5048
ENSMUSG00000020902	Ntn1	protein_coding	chr11	68022866	68214325	6277	-	-0.311577	3.22766e-05	0.091529	0.000968101	0.361726	670.042	515.451	522.203	968.531	764.828	861.219
ENSMUSG00000054945	Gm9958	protein_coding	chr5	90796230	90797513	1284	+	1.03856	0.0160085	0.000185229	0.0998362	0.00436955	17.03	30.6816	38.4568	13.9107	23.1766	41.5809
ENSMUSG00000038172	Ttc39b	protein_coding	chr4	82866204	82970159	10199	-	-0.276162	9.22928e-06	0.322443	0.000350498	0.658332	795.712	622.398	720.559	838.119	624.32	737.885
ENSMUSG00000031688	Pou4f2	protein_coding	chr8	80956908	80960544	3205	-	0.671243	0.00439835	0.000688219	0.0419449	0.0127666	49.3283	73.6358	76.9136	43.4709	63.7357	84.5714
ENSMUSG00000027287	Snap23	protein_coding	chr2	120393407	120426991	4293	+	-0.432118	0.00121707	0.00251122	0.0167015	0.034116	407.545	319.965	224.669	380.805	298.399	337.581
ENSMUSG00000026663	Atf6	protein_coding	chr1	172634588	172797902	7463	-	-0.411554	0.00582027	0.000527165	0.050999	0.0102403	443.954	390.094	301.582	506.001	367.929	371.409
ENSMUSG00000021843	Ktn1	protein_coding	chr14	48283431	48356238	4484	+	-0.26316	7.906e-06	0.388259	0.000310681	0.714344	1208.54	876.617	955.348	966.792	801.041	980.323
ENSMUSG00000015937	H2afy	protein_coding	chr13	56174980	56237722	6809	-	-0.392399	0.00092854	0.00330628	0.0135654	0.0415324	339.425	255.095	263.126	382.544	309.987	272.038
ENSMUSG00000038644	Pold1	protein_coding	chr7	51788116	51804219	4860	-	-0.298274	2.62793e-05	0.122406	0.00082176	0.423298	866.768	644.313	732.703	978.964	805.387	827.39
ENSMUSG00000015672	Mrpl32	protein_coding	chr13	14702568	14705304	768	-	0.530515	0.00142091	0.00227119	0.0187125	0.0316922	119.21	145.518	167.996	93.8971	169.479	133.2
ENSMUSG00000039763	Dnajc28	protein_coding	chr16	91614502	91619271	3562	-	1.05728	0.00048701	0.00663376	0.00838125	0.0694908	18.7917	38.5711	30.3606	13.9107	33.3164	37.3524
ENSMUSG00000090840	1700092M07Rik	protein_coding	chr19	8815208	8815715	380	+	1.3541	0.000430335	0.00751394	0.00761647	0.0758641	6.45965	24.5453	22.2645	5.21651	11.5883	11.2762
ENSMUSG00000038550	Gm129	protein_coding	chr3	95682426	95686174	2261	-	0.728643	0.0018735	0.0017304	0.0229457	0.0259542	30.5365	55.2268	48.577	41.732	59.3901	80.3428
ENSMUSG00000021687	Scamp1	protein_coding	chr13	94971265	95055812	4582	-	-0.540463	0.00014573	0.0224518	0.00319479	0.156492	153.27	106.947	107.274	161.712	92.7064	127.562
ENSMUSG00000037894	H2afz	protein_coding	chr3	137527451	137529886	1776	+	0.328856	0.000228489	0.0143571	0.00452575	0.116042	333.553	403.244	370.4	311.252	422.973	425.676
ENSMUSG00000076431	Sox4	protein_coding	chr13	29040788	29045582	4795	-	0.370478	6.71255e-05	0.0489776	0.00172172	0.252838	278.352	333.991	311.703	212.138	353.443	265.695
ENSMUSG00000056032	BC018473	antisense	chr11	116613481	116620687	5471	+	1.76548	0.00907427	0.000363262	0.0687092	0.00748901	2.93621	7.88955	20.2404	3.47767	15.9339	11.9809
ENSMUSG00000032178	Ilf3	protein_coding	chr9	21172387	21209794	4858	+	-0.333533	9.80832e-05	0.034522	0.00231385	0.204876	1348.31	997.59	1028.21	1260.66	1087.85	1026.13
ENSMUSG00000059406	Tmprss9	protein_coding	chr10	80342465	80362186	3497	+	1.83656	0.00803803	0.000423842	0.0635413	0.00853004	1.76172	7.88955	18.2164	3.47767	11.5883	10.5714
ENSMUSG00000032352	Lrrc1	protein_coding	chr9	77278630	77392677	3217	-	-0.465618	0.000495658	0.00688578	0.00848042	0.0716825	200.249	135.876	141.683	184.317	139.06	138.838
ENSMUSG00000020712	Tcam1	protein_coding	chr11	106137986	106150059	3752	+	1.59942	0.187182	1.83185e-05	0.442054	0.000628566	5.87241	7.01293	20.2404	3.47767	13.0368	32.419
ENSMUSG00000016995	Matn4	protein_coding	chr2	164215129	164230660	5175	-	1.80602	0.00127418	0.00275248	0.0173071	0.0364595	5.87241	17.5323	22.2645	1.73884	13.0368	7.75238
ENSMUSG00000021608	Lpcat1	protein_coding	chr13	73604645	73653870	4131	+	-0.367167	0.00023899	0.0147608	0.00469411	0.118165	601.922	478.633	506.011	474.702	359.237	338.286
ENSMUSG00000018474	Chd3	protein_coding	chr11	69156775	69182928	8463	-	0.223757	0.251373	1.41789e-05	0.518517	0.000511321	175.585	156.914	340.039	186.055	160.788	231.867
ENSMUSG00000051226	Gm9851	protein_coding	chr16	8618997	8621311	2315	-	1.36636	0.0655557	5.49015e-05	0.243178	0.0015674	4.11069	12.2726	38.4568	6.95534	8.69123	13.3905
ENSMUSG00000000247	Lhx2	protein_coding	chr2	38194801	38225253	4393	+	1.70026	0.00273384	0.00132434	0.0301873	0.021036	4.69793	14.9025	14.1683	3.47767	13.0368	20.4381
ENSMUSG00000073434	Wdr90	protein_coding	chr17	25981716	25998446	8466	-	0.422235	0.00515483	0.000715379	0.0467657	0.0131188	152.095	183.213	226.693	149.54	208.589	193.809
ENSMUSG00000084910	C630043F03Rik	lincRNA	chr4	71862382	71876386	2581	+	1.47393	0.0200169	0.000184233	0.115985	0.00435286	3.52345	14.9025	20.2404	6.95534	8.69123	22.5524
ENSMUSG00000028093	Acp6	protein_coding	chr3	96962700	96980497	4871	+	-0.38426	0.00423638	0.000877365	0.0408544	0.0153072	494.457	397.984	319.799	659.019	560.584	511.657
ENSMUSG00000025069	Gsto2	protein_coding	chr19	47940035	47960814	1734	+	1.94212	0.0214429	0.00017608	0.121631	0.00419083	2.34896	7.88955	14.1683	1.73884	7.24269	15.5048
ENSMUSG00000006519	Cyba	protein_coding	chr8	124948672	124956840	758	-	-0.65111	0.00138346	0.00277582	0.018364	0.036672	86.3244	61.3632	58.6972	119.98	66.6327	71.8857
ENSMUSG00000020534	Shmt1	protein_coding	chr11	60601606	60625220	3883	-	-0.379203	0.00148957	0.00258344	0.0194252	0.0347083	1197.97	895.026	771.16	1335.43	1219.67	1061.37
ENSMUSG00000086680	Gm11592	antisense	chr11	97141442	97144211	637	+	1.72754	0.000542866	0.0071316	0.00904592	0.0734804	1.76172	17.5323	16.1923	6.95534	13.0368	11.9809
ENSMUSG00000009035	Tmem184b	protein_coding	chr15	79191114	79233733	3361	-	-0.42483	8.46101e-06	0.460139	0.000328972	0.764427	162.666	106.071	174.068	198.227	112.986	152.229
ENSMUSG00000035011	Zbtb7a	protein_coding	chr10	80597965	80615740	6808	+	0.334957	0.00302654	0.00130961	0.0324679	0.0208901	249.577	337.497	350.159	328.64	350.546	412.286
ENSMUSG00000089824	Rbm12	protein_coding	chr2	155917694	155937714	6689	-	0.280096	7.16059e-05	0.0562163	0.0018176	0.273887	711.736	813.5	710.439	655.541	899.542	911.257
ENSMUSG00000090534	Gm4675	lincRNA	chr14	118635454	118660421	3067	+	1.94891	0.00493808	0.000816913	0.045473	0.0144872	4.69793	13.1492	14.1683	1.73884	11.5883	19.0286
ENSMUSG00000038916	6330407J23Rik	protein_coding	chr10	28863802	28919436	3948	+	0.296741	1.65646e-05	0.24483	0.000560945	0.583022	233.722	312.076	218.597	210.399	298.399	271.333
ENSMUSG00000026708	Cenpl	protein_coding	chr1	163000898	163016855	5040	+	0.607674	0.00577986	0.000702522	0.0506842	0.0129144	48.741	80.6487	97.154	48.6874	56.493	70.4762
ENSMUSG00000090035	Galnt4	protein_coding	chr10	98570793	98575881	5089	+	0.759861	0.00322952	0.00126596	0.0341026	0.0203445	39.9324	65.7462	64.7694	26.0825	39.1105	56.3809
ENSMUSG00000027360	Hdc	protein_coding	chr2	126419403	126445035	6389	-	1.31523	0.0181386	0.000235585	0.108235	0.00531195	8.22138	17.5323	38.4568	5.21651	13.0368	11.2762
ENSMUSG00000086488	1600020E01Rik	lincRNA	chr6	86476265	86514436	2092	+	0.563914	0.00458971	0.000933434	0.0431022	0.015899	56.9624	92.0447	111.322	92.1583	108.64	120.514
ENSMUSG00000028212	Ccne2	protein_coding	chr4	11118498	11131926	3495	+	0.473385	0.000245868	0.0174907	0.00480522	0.132557	98.0693	141.135	131.563	97.3748	146.302	126.152
ENSMUSG00000018858	Ict1	protein_coding	chr11	115265066	115273988	3332	+	-0.368668	6.85642e-05	0.0628098	0.00175555	0.292691	322.983	239.316	236.813	432.97	318.678	388.324
ENSMUSG00000000738	Spg7	protein_coding	chr8	125586842	125621660	4188	+	-0.333093	8.09562e-05	0.0534566	0.00200543	0.265942	563.751	423.406	418.977	512.956	408.488	457.39
ENSMUSG00000037339	Fam53a	protein_coding	chr5	33943000	33972284	9110	-	0.353981	0.248362	1.79592e-05	0.51527	0.00062091	234.896	235.81	370.4	208.66	254.943	288.952
ENSMUSG00000091302	2310043M15Rik	lincRNA	chr16	93792395	93795133	1553	-	0.590551	0.00141285	0.00320093	0.0186398	0.0404449	55.2007	83.2786	95.13	67.8146	99.9491	93.0285
ENSMUSG00000021990	Spata13	protein_coding	chr14	61252838	61383393	9102	+	-0.327794	8.10212e-06	0.565987	0.000316694	0.826966	298.906	175.323	257.053	264.303	211.487	262.876
ENSMUSG00000043962	Thrap3	protein_coding	chr4	125841326	125880004	9234	-	-0.262125	1.28371e-05	0.358631	0.000466998	0.690952	795.712	585.58	694.247	792.909	644.599	733.657
ENSMUSG00000021044	Adck1	protein_coding	chr12	89598998	89700163	2330	+	-0.635326	0.000989297	0.00471392	0.0142357	0.0541598	94.5458	63.993	68.8174	111.285	65.1842	64.8381
ENSMUSG00000034394	Lif	protein_coding	chr11	4157560	4172517	4350	+	0.470553	0.00523846	0.00090108	0.0474074	0.015541	96.3075	137.629	167.996	118.241	140.508	148.705
ENSMUSG00000041303	Gtf3c3	protein_coding	chr1	54454425	54495815	3005	-	-0.392906	0.00575373	0.000826112	0.0504851	0.014616	463.333	357.66	273.246	426.015	379.517	352.381
ENSMUSG00000074305	C230081A13Rik	protein_coding	chr9	56048938	56265857	10977	-	-0.416132	0.000451223	0.0106358	0.0078834	0.0951325	304.191	222.661	204.428	212.138	157.891	181.828
ENSMUSG00000002265	Peg3	protein_coding	chr7	6656603	6683132	13314	-	0.287406	0.00018684	0.0257026	0.00386941	0.170718	1497.46	1773.4	1718.41	1151.11	1379.01	1569.5
ENSMUSG00000028975	Pex14	protein_coding	chr4	148334644	148473985	6272	-	-0.334233	5.56712e-06	0.8639	0.000232443	0.955538	236.071	146.395	190.26	196.488	136.163	223.409
ENSMUSG00000029772	Ahcyl2	protein_coding	chr6	29718011	29862310	13634	+	-0.433464	0.001663	0.00295931	0.0210156	0.0383565	349.996	234.933	194.308	335.595	307.09	294.59
ENSMUSG00000001419	Mef2d	protein_coding	chr3	87946294	87976008	5985	+	0.611382	0.0781474	6.30559e-05	0.268474	0.0017537	85.7372	91.1681	139.659	52.1651	91.2579	95.8476
ENSMUSG00000024112	Cacna1h	protein_coding	chr17	25511230	25570728	9788	-	1.01631	0.00591174	0.000842079	0.0513558	0.0148462	14.681	28.0517	38.4568	17.3884	31.8678	35.9428
ENSMUSG00000063802	Hspbp1	protein_coding	chr7	4612123	4636565	1488	-	-0.446515	0.000803742	0.00622682	0.0121905	0.0663813	239.007	186.719	206.452	267.781	179.619	170.552
ENSMUSG00000092002	Gm17375	lincRNA	chr7	20182642	20187643	3221	-	1.05536	0.00449774	0.00112043	0.0425375	0.018398	29.9493	43.8308	52.6251	13.9107	40.5591	38.7619
ENSMUSG00000054263	Lifr	protein_coding	chr15	7079559	7147489	10330	+	-0.312071	6.51144e-05	0.0786653	0.00168483	0.333558	1286.65	1022.13	1022.14	1471.05	1176.21	1226.29
ENSMUSG00000025986	Slc39a10	protein_coding	chr1	46864389	46910891	5959	-	-0.0974311	0.00262148	0.00196282	0.0293211	0.0284873	373.485	443.568	267.174	349.506	421.525	260.057
ENSMUSG00000024236	Svil	protein_coding	chr18	4920538	5119297	10633	+	-0.443236	7.66108e-05	0.0678077	0.00191165	0.30612	284.225	143.765	180.14	206.921	186.861	207.905
ENSMUSG00000072844	G530011O06Rik	lincRNA	chrX	166412975	166416849	2380	-	1.13591	0.0384679	0.000135287	0.174333	0.00337634	8.22138	21.0388	36.4328	10.433	11.5883	23.9619
ENSMUSG00000022829	Stxbp5l	protein_coding	chr16	37115028	37385048	8521	-	2.40617	0.054248	9.64493e-05	0.21626	0.00250782	4.69793	8.76617	22.2645	0	7.24269	12.6857
ENSMUSG00000047539	Fbxo28	protein_coding	chr1	184243233	184271737	4913	-	-0.37815	0.0107777	0.000486646	0.0771177	0.00957664	534.389	458.47	388.616	587.726	479.466	403.828
ENSMUSG00000055994	Nod2	protein_coding	chr8	91171214	91212373	5014	+	1.19179	0.00308697	0.00170334	0.0329958	0.0255739	7.63413	27.1751	24.2885	12.1718	15.9339	28.1905
ENSMUSG00000034354	Mtmr3	protein_coding	chr11	4380871	4494866	7588	-	-0.368373	0.070731	7.47423e-05	0.253607	0.00203369	688.247	589.086	427.073	665.974	619.974	484.171
ENSMUSG00000021279	Cdc42bpb	protein_coding	chr12	112531183	112615929	6718	-	-0.328878	0.000296128	0.0178867	0.00560128	0.13461	794.537	625.904	597.093	674.668	554.79	556.057
ENSMUSG00000070990	Foxe1	protein_coding	chr4	46356481	46359284	2804	+	1.10941	0.000480861	0.0110188	0.00828512	0.0971894	8.80862	30.6816	22.2645	15.6495	24.6251	29.6
ENSMUSG00000034427	Myo15b	protein_coding	chr11	115722926	115753917	7746	+	1.25343	0.00157238	0.00339712	0.0201652	0.0421814	6.45965	22.792	28.3366	15.6495	26.0737	25.3714
ENSMUSG00000034239	Gm884	protein_coding	chr11	103395891	103482454	10977	-	1.59284	0.00391691	0.00137152	0.0385837	0.0215806	4.69793	14.9025	22.2645	3.47767	11.5883	10.5714
ENSMUSG00000059495	Arhgef12	protein_coding	chr9	42771925	42913801	10483	-	-0.267625	1.61762e-05	0.335006	0.000550327	0.670562	707.626	527.723	631.501	672.929	534.51	605.39
ENSMUSG00000038619	Ensa	protein_coding	chr3	95428902	95436024	2947	+	-0.313267	7.63679e-05	0.0711655	0.00191165	0.315607	754.605	602.236	574.828	765.088	589.555	684.323
ENSMUSG00000045636	Mtus1	protein_coding	chr8	42076268	42219080	10078	-	-0.373036	0.000303981	0.0179776	0.00570575	0.135125	419.877	330.484	299.558	427.754	315.781	365.771
ENSMUSG00000047205	Dusp18	protein_coding	chr11	3795243	3801299	4632	+	0.621359	0.243936	2.24112e-05	0.510416	0.000739533	58.7241	61.3632	105.25	41.732	62.2871	85.9809
ENSMUSG00000027309	4930402H24Rik	protein_coding	chr2	130531936	130732142	10659	-	-0.50478	1.45711e-05	0.377367	0.000503884	0.706119	108.052	53.4736	87.0338	104.33	68.0813	97.2571
ENSMUSG00000018750	Zbtb4	protein_coding	chr11	69579414	69597525	8117	+	0.895034	0.0197252	0.000279031	0.114923	0.00602594	17.03	31.5582	54.6492	27.8214	37.662	45.1047
ENSMUSG00000071652	Ints5	protein_coding	chr19	8967477	8972380	3294	+	-0.348623	2.36286e-05	0.23389	0.000756586	0.571419	297.144	210.388	267.174	306.035	214.384	260.057
ENSMUSG00000031545	Agpat6	protein_coding	chr8	24283418	24318925	3944	-	-0.341104	0.000280134	0.0199437	0.00538186	0.144534	764.001	616.261	554.588	601.637	467.878	512.362
ENSMUSG00000040725	Hnrnpul1	protein_coding	chr7	26506517	26539749	3589	-	-0.32949	0.000109606	0.0512226	0.00254083	0.259365	1357.11	986.194	924.987	1201.54	1053.09	1109.29
ENSMUSG00000030409	Dmpk	protein_coding	chr7	19669198	19679170	4346	+	0.535278	0.0369824	0.000152056	0.170131	0.00369692	65.1838	87.6617	131.563	73.0311	86.9123	101.486
ENSMUSG00000025726	Slc28a1	protein_coding	chr7	88259685	88315302	2950	+	-0.434038	0.0224604	0.000258433	0.124991	0.00567875	308.302	264.738	196.332	267.781	201.347	194.514
ENSMUSG00000084958	4930558J18Rik	lincRNA	chr1	57416066	57434348	2012	-	0.977771	0.0210624	0.000278435	0.120211	0.00602331	15.2683	30.6816	46.553	12.1718	15.9339	26.0762
ENSMUSG00000074215	Gm10643	protein_coding	chr8	86587460	86589036	1577	-	1.11231	0.0012262	0.00478793	0.0167954	0.054819	9.39586	34.188	22.2645	6.95534	7.24269	21.1428
ENSMUSG00000035172	Plekhh3	protein_coding	chr11	101023993	101032665	3582	-	1.05897	0.000657412	0.00899405	0.0104189	0.0856338	12.3321	28.0517	26.3126	15.6495	34.7649	31.7143
ENSMUSG00000085096	B230217O12Rik	lincRNA	chr19	57397875	57435265	1642	-	1.23985	0.0551292	0.000108661	0.21829	0.00279515	9.39586	14.9025	34.4087	8.69418	20.2795	25.3714
ENSMUSG00000001627	Ifrd1	protein_coding	chr12	40928154	40975091	5858	-	0.279317	0.000470646	0.012767	0.00813774	0.107274	550.832	672.365	688.174	518.173	608.386	628.647
ENSMUSG00000007411	Mark3	protein_coding	chr12	112812721	112894438	3415	+	-0.339779	0.000657873	0.00914585	0.0104189	0.0861653	945.458	731.975	645.67	853.768	740.203	725.2
ENSMUSG00000050373	Snx21	protein_coding	chr2	164611323	164619316	4760	+	1.07638	0.0182791	0.000335694	0.108632	0.00705753	24.6641	35.0647	50.6011	12.1718	31.8678	35.9428
ENSMUSG00000063382	Bcl9l	protein_coding	chr9	44307219	44318471	5304	+	0.597577	0.000776663	0.00800835	0.0118667	0.0789619	55.2007	81.5253	107.274	62.5981	102.846	71.1809
ENSMUSG00000047143	Dmrta2	protein_coding	chr4	109650658	109656292	2922	+	1.09472	0.00124512	0.00509548	0.0169598	0.0570225	10.5703	24.5453	24.2885	15.6495	33.3164	33.8286
ENSMUSG00000081480	Gm13608	pseudogene	chr2	31840579	31841984	1406	+	1.14285	0.0154604	0.000411406	0.0976455	0.0083242	9.9831	18.4089	38.4568	13.9107	28.9708	26.7809
ENSMUSG00000037466	4930427A07Rik	protein_coding	chr12	114394632	114413736	3646	+	-0.299552	8.77715e-06	0.730044	0.000336809	0.903329	217.279	115.713	253.005	272.997	214.384	243.143
ENSMUSG00000008384	Sertad1	protein_coding	chr7	28271929	28275335	1344	+	0.38614	0.000129324	0.049989	0.00289738	0.255695	196.726	241.07	208.476	170.406	285.362	229.752
ENSMUSG00000031835	Mbtps1	protein_coding	chr8	122032056	122082661	6799	-	-0.272882	2.24846e-05	0.293393	0.000723097	0.630181	1047.64	719.702	912.843	881.59	769.174	791.447
ENSMUSG00000042306	S100a14	protein_coding	chr3	90330778	90332755	1086	+	2.21692	0.000893589	0.00745853	0.0131919	0.075507	0	9.64278	10.1202	5.21651	13.0368	9.86666
ENSMUSG00000040430	Pitpnc1	protein_coding	chr11	107069206	107332034	6635	-	-0.368942	0.000119588	0.0558233	0.00272493	0.272563	384.643	256.849	253.005	372.111	314.333	359.428
ENSMUSG00000031066	Usp11	protein_coding	chrX	20281032	20297665	4732	+	-0.319045	5.73647e-05	0.116408	0.00152182	0.411995	417.528	307.692	376.472	523.389	408.488	415.809
ENSMUSG00000040040	Ift88	protein_coding	chr14	58042899	58136773	4628	+	-0.661196	0.00532309	0.00126123	0.0478509	0.02029	103.354	66.6229	44.5289	99.1136	76.7725	71.8857
ENSMUSG00000041544	Ptchd2	protein_coding	chr4	147614373	147662074	5450	-	1.40687	0.00022743	0.030023	0.00451909	0.187398	5.87241	21.0388	10.1202	5.21651	17.3825	19.0286
ENSMUSG00000048142	Nat8l	protein_coding	chr5	34338633	34348565	6529	+	0.597006	0.00945091	0.000734271	0.0705076	0.0134136	43.4558	69.2527	76.9136	71.2923	86.9123	111.352
ENSMUSG00000020325	Fstl3	protein_coding	chr10	79240017	79245375	2446	+	0.959287	0.0258762	0.000270086	0.136898	0.00588334	18.7917	27.1751	56.6732	17.3884	36.2134	30.3047
ENSMUSG00000093456	RP24-484G16.9.1	protein_coding	chr9	107898680	107947601	1853	+	-0.43389	0.00110701	0.00633062	0.015599	0.0671392	277.178	227.044	238.837	321.685	211.487	207.2
ENSMUSG00000037600	1810019J16Rik	protein_coding	chr4	133074878	133086705	2379	+	-0.965236	0.00195134	0.00359618	0.0235846	0.0441492	34.06	14.0259	24.2885	50.4262	31.8678	16.9143
ENSMUSG00000050619	Zscan29	protein_coding	chr2	120984009	120996861	7169	-	0.546714	0.042816	0.000164474	0.186793	0.00396052	89.2606	104.317	127.515	67.8146	99.9491	127.562
ENSMUSG00000010505	Myt1	protein_coding	chr2	181498037	181562502	6905	+	1.66907	0.198161	3.55642e-05	0.45513	0.00110308	4.69793	6.13632	28.3366	1.73884	8.69123	11.2762
ENSMUSG00000037876	Jmjd1c	protein_coding	chr10	66558873	66719074	14397	+	-0.305491	4.58777e-05	0.155833	0.00128431	0.477895	3263.89	2505.37	2588.75	2483.06	2069.96	2096.67
ENSMUSG00000006649	Nphs1	protein_coding	chr7	31243334	31272242	5280	+	-0.525175	8.20841e-05	0.0883103	0.00202006	0.354742	123.321	54.3502	93.106	281.691	227.42	241.028
ENSMUSG00000014776	Nol3	protein_coding	chr8	107800347	107805839	2869	+	1.81355	0.00321091	0.00226276	0.0339991	0.0316702	8.22138	20.1622	20.2404	1.73884	11.5883	16.2095
ENSMUSG00000034957	Cebpa	protein_coding	chr7	35904312	35906945	2634	+	1.18932	0.000590407	0.0125734	0.00954799	0.106299	7.04689	27.1751	18.2164	12.1718	20.2795	25.3714
ENSMUSG00000079435	Rpl36a	protein_coding	chrX	131120193	131122601	1655	+	0.508784	0.00188445	0.00396165	0.0230522	0.0476599	112.75	136.752	143.707	99.1136	173.825	151.524
ENSMUSG00000034282	Evpl	protein_coding	chr11	116081873	116099391	6384	-	0.523634	0.00313728	0.00238773	0.033412	0.0329301	68.12	106.071	111.322	67.8146	82.5667	95.1428
ENSMUSG00000002814	Top3a	protein_coding	chr11	60553560	60590867	4599	-	-0.373168	0.000120436	0.0626334	0.00273578	0.292449	345.298	280.517	291.462	457.314	292.605	369.295
ENSMUSG00000045365	Rbm15b	protein_coding	chr9	106786316	106789331	3016	-	0.269514	0.000488334	0.0155725	0.0083942	0.122324	546.721	696.034	639.597	549.472	609.834	702.647
ENSMUSG00000021635	Rad17	protein_coding	chr13	101387120	101421014	2846	-	-0.314582	2.5325e-05	0.301872	0.000801638	0.639063	384.643	284.024	340.039	399.932	285.362	358.019
ENSMUSG00000005045	Chd5	protein_coding	chr4	151712760	151764303	9586	+	0.602552	0.0164623	0.000466671	0.101594	0.00925605	61.6603	116.59	180.14	116.502	107.192	124.038
ENSMUSG00000021466	Ptch1	protein_coding	chr13	63610261	63674474	6576	-	-0.252742	1.58296e-05	0.494203	0.00054357	0.78647	796.886	622.398	718.535	697.273	524.371	652.609
ENSMUSG00000004105	Angptl2	protein_coding	chr2	33071589	33103237	6286	+	-0.795795	0.00530206	0.00148619	0.0477478	0.0230009	71.0562	46.4607	34.4087	52.1651	30.4193	29.6
ENSMUSG00000028669	1110049F12Rik	protein_coding	chr4	135531375	135543179	2477	-	-0.401996	0.000282302	0.0280563	0.00539531	0.180196	362.915	299.803	293.486	384.283	239.009	302.343
ENSMUSG00000038072	Galnt11	protein_coding	chr5	24728700	24771736	2993	+	-0.473382	0.0039272	0.00202145	0.0386591	0.0290204	187.33	116.59	123.467	159.973	144.854	114.876
ENSMUSG00000002396	Ocel1	protein_coding	chr8	73895197	73903260	7133	+	0.622151	0.00113632	0.0070188	0.0158449	0.0726658	41.1069	65.7462	66.7934	60.8592	92.7064	88.8
ENSMUSG00000092569	Gm20544	processed_transcript	chr18	75524986	75526742	690	-	1.48872	0.00090395	0.00887013	0.0132987	0.0847865	6.45965	21.0388	18.2164	3.47767	11.5883	11.9809
ENSMUSG00000052415	Tchh	protein_coding	chr3	93246252	93252999	5823	+	0.987311	0.000566337	0.0141698	0.00931035	0.115084	24.0769	45.5841	32.3847	13.9107	33.3164	39.4666
ENSMUSG00000005952	Trpv1	protein_coding	chr11	73047794	73074744	3681	+	2.47778	0.0169706	0.00047309	0.103713	0.00934647	3.52345	7.88955	16.1923	0	10.1398	10.5714
ENSMUSG00000051495	Irf2bp2	protein_coding	chr8	129112196	129117336	4530	-	0.27802	0.000855945	0.00948527	0.0127714	0.088151	513.836	650.45	696.271	436.448	483.812	496.857
ENSMUSG00000021025	Nfkbia	protein_coding	chr12	56590398	56593634	1577	-	0.35288	0.000198008	0.0414358	0.0040378	0.228823	210.82	266.491	240.861	177.361	262.185	222
ENSMUSG00000061462	Obscn	protein_coding	chr11	58807758	58949904	28878	-	1.07837	0.0420092	0.000195824	0.184853	0.00454832	12.3321	19.2856	34.4087	13.9107	27.5222	37.3524
ENSMUSG00000062794	Zfp599	protein_coding	chr9	22051874	22064339	3580	-	0.349103	0.000307419	0.0267806	0.00575559	0.174682	189.092	253.342	198.356	173.884	227.42	250.19
ENSMUSG00000053110	Yap1	protein_coding	chr9	7931999	8004596	9257	-	-0.243392	1.71434e-05	0.481741	0.000575243	0.778074	1166.26	873.11	1088.93	1111.12	909.682	988.076
ENSMUSG00000034320	Slc26a2	protein_coding	chr18	61352573	61371266	8445	-	0.217539	4.16848e-05	0.198272	0.00120362	0.529388	572.56	710.936	655.79	789.431	957.484	837.257
ENSMUSG00000047866	Lonp2	protein_coding	chr8	89147942	89247772	5346	+	-0.443139	0.00296736	0.00284742	0.0320324	0.0373235	291.859	246.329	204.428	290.386	188.31	220.59
ENSMUSG00000067931	Zfp948	protein_coding	chr17	21704010	21725664	2612	+	0.398974	0.0359212	0.00023575	0.167492	0.00531195	144.461	175.323	204.428	126.935	150.648	189.581
ENSMUSG00000032501	Trib1	protein_coding	chr15	59479905	59488105	5699	+	0.35835	0.130562	6.63025e-05	0.363236	0.00183048	196.726	207.758	275.27	173.884	215.832	257.238
ENSMUSG00000027939	Nup210l	protein_coding	chr3	89908054	90015939	5681	+	0.617358	0.0793906	0.000110852	0.271099	0.00283699	41.6941	58.7333	85.0098	36.5155	40.5591	65.5428
ENSMUSG00000032097	Ddx6	protein_coding	chr9	44412975	44448814	6065	+	-0.144529	1.66573e-05	0.530306	0.000562787	0.808917	1311.9	983.564	1396.59	1107.64	908.233	1133.26
ENSMUSG00000006641	Slc5a6	protein_coding	chr5	31338409	31351297	3991	-	0.437537	0.00454602	0.00195528	0.0428562	0.0284632	121.559	154.285	192.284	125.196	172.376	153.638
ENSMUSG00000029673	Auts2	protein_coding	chr5	131913205	133019214	16251	-	0.766395	0.00853062	0.00104848	0.0659863	0.017522	56.9624	68.3761	89.0579	33.0379	78.221	64.8381
ENSMUSG00000029330	Cds1	protein_coding	chr5	102194149	102252877	3939	+	-0.497023	0.000215578	0.0418452	0.00432834	0.230126	140.938	92.9214	97.154	166.928	110.089	138.838
ENSMUSG00000046876	Atxn1	protein_coding	chr13	45650262	46060345	5431	-	-1.00489	0.00189317	0.00480303	0.0230522	0.0548968	39.3452	21.0388	24.2885	38.2544	17.3825	14.0952
ENSMUSG00000021823	Vcl	protein_coding	chr14	21748655	21852895	5229	+	-0.294755	5.84433e-05	0.155885	0.00154486	0.477895	2547.45	1953.98	2070.6	1992.71	1667.27	1686.49
ENSMUSG00000030876	Mettl9	protein_coding	chr7	128177959	128220348	1822	+	-0.182629	0.000105227	0.0874515	0.0024587	0.353227	151.508	64.8696	155.851	76.5088	68.0813	116.99
ENSMUSG00000024948	Map4k2	protein_coding	chr19	6341135	6355615	6646	+	0.557433	0.000521215	0.017785	0.00881508	0.134112	49.3283	97.3044	80.9617	74.7699	88.3608	93.7333
ENSMUSG00000031922	Cep57	protein_coding	chr9	13612236	13631551	4180	-	0.286475	0.000570604	0.0163748	0.00934912	0.126841	432.797	529.476	548.516	377.327	457.738	444.705
ENSMUSG00000028337	Coro2a	protein_coding	chr4	46549809	46615074	6459	-	-0.834282	0.00120202	0.00778838	0.0165723	0.0775965	48.1538	21.9154	24.2885	53.9039	36.2134	32.419
ENSMUSG00000027332	Ivd	protein_coding	chr2	118687690	118708645	5505	+	-0.361452	0.000490123	0.0191234	0.00840529	0.140962	381.707	273.504	275.27	375.588	314.333	317.847
ENSMUSG00000053198	Prx	protein_coding	chr7	28284343	28305233	5579	+	0.540203	0.0116068	0.000815662	0.0809226	0.0144821	88.0862	100.811	143.707	79.9864	140.508	110.648
ENSMUSG00000041168	Lonp1	protein_coding	chr17	56753724	56766326	2963	-	-0.303974	0.000143684	0.0672556	0.00317075	0.304604	990.676	743.371	785.329	1111.12	950.241	939.447
ENSMUSG00000024403	Atp6v1g2	protein_coding	chr17	35370605	35375712	2510	+	1.16277	0.00956231	0.00101308	0.0711221	0.0170248	11.1576	22.792	28.3366	10.433	21.7281	29.6
ENSMUSG00000020695	Mrc2	protein_coding	chr11	105153957	105212453	6674	+	0.802508	0.0127415	0.000765684	0.0862957	0.0138227	34.06	55.2268	62.7453	17.3884	24.6251	40.8762
ENSMUSG00000090086	AI480526	lincRNA	chr5	123583732	123591675	4725	-	0.457777	0.000370909	0.0264011	0.00668865	0.173332	86.9117	122.726	113.346	106.069	160.788	136.724
ENSMUSG00000073209	Klf14	protein_coding	chr6	30906021	30908990	2970	-	1.16949	0.0115883	0.000847695	0.080909	0.0149103	8.80862	19.2856	30.3606	12.1718	23.1766	26.7809
ENSMUSG00000064225	Paqr9	protein_coding	chr9	95460236	95462540	2305	+	-1.20334	3.55247e-05	0.277633	0.0010546	0.615447	17.03	3.50647	20.2404	29.5602	7.24269	12.6857
ENSMUSG00000039844	Rapgef1	protein_coding	chr2	29475240	29596498	7389	+	-0.257964	2.89915e-05	0.346072	0.00088768	0.679826	1030.02	765.286	839.978	869.418	718.475	848.533
ENSMUSG00000063808	Gpatch1	protein_coding	chr7	36061555	36103459	3295	-	-0.485892	0.000501315	0.020244	0.0085375	0.145939	173.823	103.441	109.298	133.89	108.64	113.467
ENSMUSG00000028636	Ppcs	protein_coding	chr4	119091135	119095025	1605	-	0.402625	0.0216109	0.000481257	0.122113	0.00948297	140.938	167.434	220.621	140.846	181.067	181.124
ENSMUSG00000044024	Rell2	protein_coding	chr18	38114733	38118833	3340	+	1.0114	0.0199375	0.000528637	0.115727	0.0102557	11.7448	23.6686	34.4087	17.3884	26.0737	37.3524
ENSMUSG00000086841	2410006H16Rik	lincRNA	chr11	62416379	62418309	462	+	0.293877	0.0118841	0.000894088	0.0822322	0.0154584	476.253	546.132	627.453	594.682	667.776	792.857
ENSMUSG00000090663	Srcap	protein_coding	chr7	134702900	134708780	3054	+	0.38745	0.000753756	0.0141368	0.0115712	0.114966	155.032	210.388	192.284	121.718	160.788	161.39
ENSMUSG00000025968	Ndufs1	protein_coding	chr1	63190170	63223396	3773	-	-0.333854	0.000710207	0.0151364	0.0110998	0.120151	995.961	830.156	730.679	977.225	773.519	799.2
ENSMUSG00000020362	Cnot6	protein_coding	chr11	49485005	49526225	6610	-	0.280872	0.000989922	0.0108917	0.0142357	0.096679	514.423	601.359	649.718	547.733	666.327	665.295
ENSMUSG00000032593	Amigo3	protein_coding	chr9	107955490	107958032	2543	+	0.885629	0.0207012	0.000521971	0.118976	0.010192	14.681	35.0647	46.553	24.3437	24.6251	40.8762
ENSMUSG00000039828	Wdr70	protein_coding	chr15	7823055	8049209	2151	-	-0.472141	0.000188866	0.0575981	0.00389853	0.278191	170.887	111.33	111.322	153.018	105.743	139.543
ENSMUSG00000000938	Hoxa10	protein_coding	chr6	52181196	52190853	3838	-	1.77345	0.00114973	0.0094694	0.0160015	0.088151	1.17448	11.396	14.1683	5.21651	13.0368	8.45714
ENSMUSG00000079654	Prrt4	protein_coding	chr6	29119232	29129584	3411	-	1.89849	0.00997048	0.00109691	0.0732314	0.0181104	4.11069	10.5194	14.1683	1.73884	11.5883	16.2095
ENSMUSG00000021411	1300014I06Rik	protein_coding	chr13	34719709	34744550	2103	-	-0.702327	8.66768e-05	0.129965	0.00209521	0.435643	75.7541	33.3114	58.6972	29.5602	18.831	18.3238
ENSMUSG00000093361	Mir5097	miRNA	chr18	41356103	41356185	83	+	0.464502	0.000120076	0.0938273	0.00273183	0.366223	258.386	368.179	1042.38	916.366	1029.91	515.885
ENSMUSG00000043789	Vwce	protein_coding	chr19	10708723	10739700	3540	+	0.788809	0.0162416	0.000693976	0.10069	0.0127919	21.7279	41.201	64.7694	24.3437	28.9708	34.5333
ENSMUSG00000024958	Gpr137	protein_coding	chr19	7012559	7016940	2768	-	0.755088	0.00222863	0.00506576	0.0260367	0.0567319	48.1538	64.8696	58.6972	34.7767	76.7725	81.0476
ENSMUSG00000032112	Trappc4	protein_coding	chr9	44211844	44215631	1401	-	-0.387273	0.000421697	0.0271232	0.00747609	0.176314	273.067	191.102	194.308	236.482	186.861	204.381
ENSMUSG00000007594	Hapln4	protein_coding	chr8	72607428	72614761	3576	+	1.32448	0.0472345	0.000245092	0.198344	0.0055003	10.5703	17.5323	34.4087	5.21651	14.4854	19.0286
ENSMUSG00000034653	Ythdc2	protein_coding	chr18	44988319	45049374	6299	+	-0.198682	5.04491e-05	0.229893	0.00138191	0.566983	231.373	142.889	230.741	191.272	146.302	233.276
ENSMUSG00000018209	Stk4	protein_coding	chr2	163896058	163981260	5860	+	-0.313455	0.000280817	0.0413204	0.00538794	0.228518	1088.16	790.708	811.641	926.799	830.012	799.904
ENSMUSG00000029075	Tnfrsf4	protein_coding	chr4	155387952	155390721	1365	+	1.14528	0.0128913	0.000904149	0.0870295	0.0155762	9.39586	24.5453	24.2885	8.69418	11.5883	28.8952
ENSMUSG00000059493	Nhs	protein_coding	chrX	158271228	158597662	8805	-	-0.731653	0.00507506	0.00229808	0.0462132	0.0319275	86.9117	62.2398	42.5049	74.7699	40.5591	50.0381
ENSMUSG00000020859	Spag9	protein_coding	chr11	93857405	93987399	11197	+	-0.130811	0.000165139	0.070717	0.00353282	0.314266	397.562	221.784	445.289	311.252	291.156	370
ENSMUSG00000058006	Mdn1	protein_coding	chr4	32744094	32862182	21826	+	-0.22132	1.60544e-05	0.729108	0.000547452	0.903088	4410.77	3428.45	4309.19	4533.14	3654.66	4007.98
ENSMUSG00000051457	Spn	protein_coding	chr7	134275746	134281337	4607	-	0.727448	0.00344951	0.00341519	0.0356522	0.0423361	22.9024	37.6945	48.577	59.1204	91.2579	86.6857
ENSMUSG00000021835	Bmp4	protein_coding	chr14	47003195	47010344	2224	-	0.304247	6.40794e-05	0.185254	0.00166391	0.515392	194.964	241.946	200.38	243.437	372.274	291.067
ENSMUSG00000029055	Plch2	protein_coding	chr4	154357224	154430893	8110	-	0.718462	0.0458728	0.00026223	0.194966	0.0057361	37.5834	51.7204	74.8896	26.0825	37.662	50.7428
ENSMUSG00000042258	Isl1	protein_coding	chr13	117088489	117099896	3958	-	1.71152	0.0033062	0.00369718	0.0346585	0.0450901	5.28517	17.5323	16.1923	1.73884	7.24269	11.9809
ENSMUSG00000005503	Evx1	protein_coding	chr6	52263492	52268372	2877	+	1.55527	0.00633992	0.00192847	0.0538289	0.0281684	4.11069	11.396	24.2885	3.47767	14.4854	7.04762
ENSMUSG00000059540	Tcea2	protein_coding	chr2	181415015	181422776	2704	+	0.752374	0.0989134	0.000124122	0.309898	0.00312356	35.8217	39.4477	68.8174	29.5602	55.0444	63.4285
ENSMUSG00000054099	Slc25a40	protein_coding	chr5	8422850	8454790	2777	+	-0.527083	0.00591935	0.00208589	0.0513558	0.0297753	157.968	120.973	105.25	139.107	92.7064	93.7333
ENSMUSG00000004665	Cnn2	protein_coding	chr10	79451329	79458807	2460	+	-0.316574	0.000655954	0.0189441	0.0104189	0.140188	1035.31	821.39	831.882	726.833	614.18	560.285
ENSMUSG00000020955	Ap4s1	protein_coding	chr12	52791953	52839918	991	+	-0.892379	0.000881635	0.0141417	0.0130599	0.114966	35.2345	18.4089	28.3366	53.9039	24.6251	21.8476
ENSMUSG00000039910	Cited2	protein_coding	chr10	17443034	17445479	1968	+	0.378484	0.000352746	0.0353634	0.00648849	0.207905	486.236	544.379	491.842	231.265	391.105	346.038
ENSMUSG00000031227	Magee1	protein_coding	chrX	102315735	102319248	3514	+	0.689313	0.00525857	0.0023809	0.0474725	0.0328661	29.3621	57.8567	58.6972	31.299	34.7649	50.7428
ENSMUSG00000029461	Fam168a	protein_coding	chr7	107855165	107990142	6659	+	0.291873	0.691895	1.81836e-05	0.862638	0.000627228	356.455	360.289	465.53	321.685	323.024	546.19
ENSMUSG00000056602	Fry	protein_coding	chr5	150921242	151300327	14213	+	-0.509101	8.69635e-05	0.146035	0.00209869	0.462272	109.227	63.1164	87.0338	111.285	70.9784	90.9142
ENSMUSG00000026790	Odf2	protein_coding	chr2	29744741	29787266	9922	+	-0.327166	0.00022712	0.0564217	0.00451909	0.274622	2256.77	1739.21	1540.3	2119.64	1819.36	1894.4
ENSMUSG00000020092	X99384	protein_coding	chr10	60782405	60846271	4274	-	-0.267896	4.83559e-05	0.265766	0.00133491	0.604246	724.656	532.106	595.069	645.108	537.408	610.324
ENSMUSG00000035576	L3mbtl1	protein_coding	chr2	162769201	162800258	4200	+	1.08755	0.0784265	0.000164956	0.269118	0.00396578	9.39586	16.6557	30.3606	12.1718	18.831	33.8286
ENSMUSG00000061650	Med9	protein_coding	chr11	59761708	59775707	1920	+	-0.478535	0.102049	0.000126931	0.31555	0.00318893	229.024	219.154	121.443	246.915	169.479	186.762
ENSMUSG00000089726	Mir17hg	lincRNA	chr14	115442101	115445949	3536	+	0.246919	0.000186928	0.0693163	0.00386941	0.310512	837.993	975.674	983.685	756.393	956.035	868.971
ENSMUSG00000029319	Coq2	protein_coding	chr5	101083742	101104159	2624	-	-0.38404	0.000547166	0.0237904	0.00910725	0.163007	263.084	186.719	196.332	283.43	224.523	231.867
ENSMUSG00000059049	Frem1	protein_coding	chr4	82543825	82698243	13977	-	1.83837	0.0375116	0.000347602	0.171374	0.00726734	2.34896	6.13632	16.1923	1.73884	8.69123	10.5714
ENSMUSG00000050357	Rltpr	protein_coding	chr8	108210174	108222078	5475	+	0.702798	0.00879082	0.001485	0.067186	0.0230009	27.0131	53.4736	62.7453	31.299	33.3164	47.219
ENSMUSG00000040841	Six5	protein_coding	chr7	19679943	19683898	3007	+	0.784476	0.00236403	0.00555061	0.0272503	0.0609395	26.4259	42.9542	52.6251	29.5602	55.0444	45.8095
ENSMUSG00000010064	Slc38a3	protein_coding	chr9	107552970	107569705	3385	-	1.26855	0.00819605	0.00160605	0.0643125	0.0246033	8.22138	19.2856	26.3126	6.95534	15.9339	18.3238
ENSMUSG00000031591	Asah1	protein_coding	chr8	42425551	42460127	3390	-	-0.337748	0.000450463	0.0293099	0.00788277	0.184629	694.119	577.69	524.227	615.548	454.841	518.705
ENSMUSG00000074582	Arfgef2	protein_coding	chr2	166631088	166723552	8770	+	-0.299057	0.000261657	0.0511564	0.00507331	0.259204	909.049	681.131	720.559	785.954	685.158	661.771
ENSMUSG00000024456	Diap1	protein_coding	chr18	38003255	38095130	6358	-	-0.298112	0.00017518	0.0766087	0.00366756	0.329096	1078.76	853.825	842.002	890.284	722.82	775.942
ENSMUSG00000027823	Gmps	protein_coding	chr3	63780028	63826501	11125	+	-0.223402	2.06639e-05	0.656623	0.000673737	0.871561	1104.6	841.552	1032.26	1095.47	883.608	1026.13
ENSMUSG00000023903	Mmp25	protein_coding	chr17	23766425	23782236	3373	-	1.11642	0.06339	0.000217018	0.238317	0.00495656	26.4259	35.0647	52.6251	8.69418	21.7281	34.5333
ENSMUSG00000020430	Pes1	protein_coding	chr11	3863978	3880007	3024	+	-0.338974	0.000638662	0.0215945	0.0101915	0.153111	1681.86	1349.99	1163.82	1778.83	1507.93	1475.07
ENSMUSG00000032479	Mtap4	protein_coding	chr9	109833962	109986451	12938	+	-0.334455	0.00169038	0.00816812	0.0212338	0.0798318	632.459	511.944	483.746	641.63	531.613	494.038
ENSMUSG00000044287	Nrn1l	protein_coding	chr8	108417467	108418923	617	+	1.87008	0.000958713	0.014458	0.0139231	0.116538	1.76172	10.5194	8.09617	1.73884	10.1398	7.75238
ENSMUSG00000019132	BC005537	protein_coding	chr13	24893526	24905882	3665	+	0.29955	0.0058849	0.00237268	0.0512999	0.0327825	425.163	500.548	603.165	363.417	420.076	432.724
ENSMUSG00000025579	Gaa	protein_coding	chr11	119129201	119146768	4783	+	-0.325129	0.000430652	0.0325243	0.00761647	0.197372	571.386	463.73	423.025	778.998	612.732	668.114
ENSMUSG00000037938	Chchd5	protein_coding	chr2	128955436	128959870	1727	+	-0.374117	0.00072821	0.0194444	0.0113015	0.142146	315.936	241.946	259.077	312.99	236.112	233.276
ENSMUSG00000007279	Scube2	protein_coding	chr7	116942190	117009193	4153	-	1.55039	0.0314111	0.000451796	0.154028	0.00899317	2.34896	7.01293	30.3606	6.95534	15.9339	11.2762
ENSMUSG00000052139	Bre	protein_coding	chr5	32000057	32387335	4781	+	-0.502906	0.00202361	0.00708462	0.0241993	0.0730462	122.733	96.4278	117.394	222.571	137.611	117.695
ENSMUSG00000022246	Rai14	protein_coding	chr15	10498734	10644386	5008	-	-0.304835	0.000269691	0.0535488	0.00519483	0.266225	937.824	742.494	688.174	810.297	663.43	730.838
ENSMUSG00000020739	Nup85	protein_coding	chr11	115425748	115445299	3385	+	-0.284314	0.000115686	0.12533	0.00264833	0.427814	907.875	704.8	781.28	1085.03	889.402	899.981
ENSMUSG00000072437	Nanos1	protein_coding	chr19	60831890	60835816	3927	+	0.62262	0.000375098	0.039399	0.00673939	0.222601	41.6941	66.6229	54.6492	43.4709	78.221	66.9523
ENSMUSG00000020780	Srp68	protein_coding	chr11	116106480	116135531	2737	-	-0.335826	0.000103878	0.142702	0.00243492	0.456803	318.872	226.167	261.101	306.035	234.663	269.924
ENSMUSG00000031821	Gins2	protein_coding	chr8	123102533	123113204	4097	-	-0.387349	0.00107865	0.0138908	0.0152431	0.114047	276.003	211.265	200.38	316.468	239.009	256.533
ENSMUSG00000016946	Kctd5	protein_coding	chr17	24184701	24210452	2751	-	-0.33605	0.000947944	0.0159283	0.0138077	0.124406	518.534	393.601	394.688	459.053	389.657	367.886
ENSMUSG00000086075	Gm15728	lincRNA	chr5	117839148	117843507	3561	+	1.16766	0.0289406	0.000525823	0.146821	0.0102274	7.04689	18.4089	34.4087	8.69418	11.5883	16.9143
ENSMUSG00000032560	Dnajc13	protein_coding	chr9	104053927	104165260	7712	-	-0.303325	0.000282915	0.053792	0.00540001	0.266834	1204.43	930.967	902.723	985.92	841.601	859.104
ENSMUSG00000074873	AI606181	protein_coding	chr19	41667853	41670648	2796	+	0.609956	0.0878496	0.000174818	0.289296	0.00417623	52.8517	66.6229	89.0579	38.2544	49.2503	78.2285
ENSMUSG00000022295	Atp6v1c1	protein_coding	chr15	38591659	38622198	2097	+	-0.329697	0.00141965	0.0108305	0.0187125	0.0965455	606.033	491.782	465.53	627.72	511.334	494.743
ENSMUSG00000092416	Zfp141	protein_coding	chr7	49728756	49761096	4665	-	0.284835	8.31514e-05	0.184914	0.00203679	0.515325	337.664	426.036	340.039	205.183	285.362	256.533
ENSMUSG00000085436	Gm11458	antisense	chr2	164736854	164745453	1273	+	1.12711	0.0054771	0.00281093	0.048864	0.0370384	24.6641	35.0647	46.553	10.433	39.1105	27.4857
ENSMUSG00000039497	Dse	protein_coding	chr10	33871200	33927357	4224	-	-0.303701	0.000273452	0.0564649	0.00526038	0.274654	766.35	603.112	611.261	594.682	482.363	502.495
ENSMUSG00000022994	Adcy6	protein_coding	chr15	98420425	98438064	6017	-	0.6305	0.0116648	0.00134157	0.0811728	0.0211996	58.7241	78.0189	105.25	38.2544	63.7357	57.0857
ENSMUSG00000045382	Cxcr4	protein_coding	chr1	130484776	130488870	1808	-	1.1307	0.00614371	0.00254803	0.0526543	0.0344476	9.39586	21.9154	26.3126	12.1718	23.1766	27.4857
ENSMUSG00000015468	Notch4	protein_coding	chr17	34701213	34725448	8061	+	0.694016	0.000261626	0.0601763	0.00507331	0.2857	24.0769	46.4607	46.553	48.6874	81.1181	56.3809
ENSMUSG00000038007	Acer2	protein_coding	chr4	86520300	86580726	7159	+	0.441041	0.00290686	0.00543142	0.0315525	0.0600522	106.291	153.408	145.731	79.9864	98.5006	112.762
ENSMUSG00000028266	Lmo4	protein_coding	chr3	143851494	143868184	3295	-	0.510804	0.0271616	0.0005835	0.14071	0.0112047	143.874	160.421	178.116	86.9418	139.06	164.209
ENSMUSG00000024486	Hbegf	protein_coding	chr18	36664583	36675459	2373	-	0.282947	0.00134608	0.0118937	0.0180834	0.10213	349.996	436.555	421.001	335.595	391.105	421.447
ENSMUSG00000091102	5830462I19Rik	protein_coding	chr9	110274552	110277934	3383	-	2.42531	0.00257325	0.00632512	0.0289814	0.0671392	1.17448	6.13632	6.07213	0	8.69123	7.04762
ENSMUSG00000023022	Lima1	protein_coding	chr15	99608901	99705859	7166	-	-0.330783	0.000369244	0.0442659	0.0066668	0.237627	466.857	367.302	362.304	523.389	405.591	441.181
ENSMUSG00000047953	Gp5	protein_coding	chr16	30307772	30310865	2196	-	1.38453	0.0176226	0.000928308	0.106409	0.0158658	8.22138	14.9025	28.3366	5.21651	18.831	15.5048
ENSMUSG00000025246	Tbl1x	protein_coding	chrX	74756352	74908322	7052	+	-0.357029	0.030932	0.000531383	0.152443	0.0102957	645.378	565.418	497.914	591.204	501.194	382.686
ENSMUSG00000048385	Scrt1	protein_coding	chr15	76346633	76352559	4010	-	1.8301	0.0019545	0.00842563	0.0236034	0.0817823	1.17448	7.01293	8.09617	3.47767	15.9339	11.2762
ENSMUSG00000040247	Tbc1d10c	protein_coding	chr19	4184358	4191047	1758	-	1.25542	0.06428	0.000257595	0.240388	0.00567875	15.2683	18.4089	40.4809	6.95534	26.0737	23.9619
ENSMUSG00000001583	Tnk1	protein_coding	chr11	69664065	69672232	3771	-	0.54303	0.00665403	0.0025078	0.0555861	0.034116	78.1031	97.3044	117.394	69.5534	115.883	102.19
ENSMUSG00000038084	Opa1	protein_coding	chr16	29579420	29654970	7875	+	-0.326152	0.00135895	0.0122934	0.0181899	0.104586	941.348	771.423	702.343	970.27	805.387	773.123
ENSMUSG00000040543	Pitpnm3	protein_coding	chr11	71861030	71949280	10426	-	1.4751	0.141487	0.00011826	0.378491	0.00299604	1.76172	10.5194	26.3126	8.69418	5.79415	19.0286
ENSMUSG00000033470	Cysltr2	protein_coding	chr14	73428935	73448921	1802	-	1.34441	0.0263517	0.000640879	0.138504	0.0120607	7.63413	15.7791	26.3126	5.21651	13.0368	17.619
ENSMUSG00000041650	Pcca	protein_coding	chr14	122933546	123290322	5210	+	-0.71081	0.00052894	0.0320651	0.00891495	0.195609	61.0731	25.4219	38.4568	62.5981	46.3532	42.9905
ENSMUSG00000024807	Syvn1	protein_coding	chr19	6046576	6053712	4859	+	0.516006	0.0443386	0.000383329	0.190912	0.0078403	116.861	121.85	161.923	83.4641	144.854	140.952
ENSMUSG00000026384	Ptpn4	protein_coding	chr1	121554621	121734190	5744	-	0.336686	0.00083834	0.0204107	0.0125817	0.14651	178.521	237.563	216.573	166.928	210.038	210.019
ENSMUSG00000041298	Katnal1	protein_coding	chr5	149685908	149806799	11881	-	0.548616	0.0106062	0.00161521	0.0762621	0.0246866	62.2476	86.785	115.37	57.3816	78.221	76.1143
ENSMUSG00000021987	Mtmr6	protein_coding	chr14	60884065	60921207	3813	+	-0.400306	0.000744778	0.023017	0.0114902	0.159547	279.527	217.401	226.693	259.086	178.17	195.924
ENSMUSG00000006732	Mettl1	protein_coding	chr10	126478470	126483421	2907	+	-0.422975	0.00461773	0.00373198	0.0432824	0.0453792	202.598	157.791	139.659	248.653	186.861	189.581
ENSMUSG00000055865	Fam19a3	protein_coding	chr3	104570324	104584758	4484	-	1.84938	0.0134633	0.00128192	0.0891305	0.0205571	3.52345	9.64278	14.1683	1.73884	10.1398	13.3905
ENSMUSG00000039055	Eme1	protein_coding	chr11	94506310	94515278	2762	-	-0.399809	0.0102707	0.00168901	0.0748382	0.0254004	302.429	229.674	178.116	233.004	204.244	195.219
ENSMUSG00000029591	Ung	protein_coding	chr5	114580395	114589332	2566	+	-0.361622	0.00232719	0.00748003	0.0269737	0.0756738	322.983	265.615	250.981	488.613	370.826	368.59
ENSMUSG00000044229	Fam55d	protein_coding	chr9	48169509	48207981	5240	+	-1.67137	0.00113388	0.0154333	0.0158449	0.121675	15.2683	1.75323	4.04809	10.433	4.34561	3.52381
ENSMUSG00000019843	Fyn	protein_coding	chr10	39088661	39285187	4363	+	-0.431286	5.67917e-05	0.310626	0.00151645	0.646892	163.84	104.317	111.322	163.451	107.192	172.667
ENSMUSG00000029026	Trp73	protein_coding	chr4	153430358	153514317	5538	-	0.426678	0.00823487	0.00214718	0.0645826	0.0305633	148.572	197.239	178.116	90.4194	107.192	157.867
ENSMUSG00000036644	Tbc1d9b	protein_coding	chr11	49944898	49986287	6429	+	-0.502033	0.0155776	0.00113699	0.0981424	0.0186497	125.67	104.317	82.9857	199.966	134.714	133.2
ENSMUSG00000070315	4930581F22Rik	lincRNA	chr9	34924313	34938507	3462	+	2.27428	0.110552	0.000161645	0.329837	0.00389863	4.69793	7.01293	22.2645	0	7.24269	10.5714
ENSMUSG00000041930	BC057022	protein_coding	chr5	115018025	115063229	3141	+	1.16437	0.0343333	0.000520848	0.163167	0.0101832	14.681	16.6557	36.4328	10.433	39.1105	29.6
ENSMUSG00000037731	BC013712	protein_coding	chr4	132337758	132352302	3079	-	1.13112	0.0056878	0.00315618	0.0501161	0.0400137	7.63413	24.5453	28.3366	13.9107	18.831	24.6667
ENSMUSG00000090083	Rnf8	protein_coding	chr17	29751735	29840304	8157	+	-0.29369	0.000227806	0.0793231	0.00451909	0.335572	724.068	569.801	560.66	719.878	586.658	641.333
ENSMUSG00000048962	Rassf10	pseudogene	chr7	120097708	120099134	1239	+	0.860704	0.0893518	0.000204518	0.292278	0.00471392	15.2683	24.5453	52.6251	22.6049	28.9708	38.0571
ENSMUSG00000030987	Stim1	protein_coding	chr7	109416338	109585362	3597	+	-0.453541	0.00100721	0.0182487	0.0144138	0.136517	163.253	108.7	115.37	180.839	137.611	142.362
ENSMUSG00000062101	Zfp119b	protein_coding	chr17	56077976	56084597	1632	-	0.768042	0.0022988	0.00799961	0.0266868	0.0789619	29.9493	50.8438	48.577	24.3437	42.0076	45.8095
ENSMUSG00000052456	Asna1	protein_coding	chr8	87541833	87549177	1250	-	-0.262117	5.76105e-05	0.319297	0.00152559	0.655644	2219.18	1627.88	1813.54	1719.71	1481.85	1608.97
ENSMUSG00000070336	Fbxo47	protein_coding	chr11	97715140	97745468	2202	-	0.959943	0.00163718	0.0112405	0.0207428	0.0982995	12.3321	28.9283	30.3606	19.1272	33.3164	31.0095
ENSMUSG00000074212	Dnajb14	protein_coding	chr3	137530639	137579521	12553	+	0.429821	0.194091	9.56024e-05	0.450284	0.00249801	103.354	115.713	190.26	76.5088	91.2579	103.6
ENSMUSG00000044340	Phlpp1	protein_coding	chr1	108068329	108290827	6736	+	0.440034	0.00369701	0.0050378	0.0371903	0.0565939	129.78	159.544	178.116	111.285	169.479	148
ENSMUSG00000021902	Phf7	protein_coding	chr14	32050882	32064404	1984	-	0.58043	0.000381552	0.0488866	0.00683563	0.252715	38.7579	71.8826	58.6972	43.4709	60.8386	57.0857
ENSMUSG00000010044	Zmynd10	protein_coding	chr9	107449639	107453650	1755	+	1.80718	0.0412482	0.000452224	0.182653	0.00899317	4.69793	7.01293	22.2645	1.73884	15.9339	10.5714
ENSMUSG00000046269	Usp27x	protein_coding	chrX	6948402	6952956	4277	-	0.553416	0.0497466	0.000376631	0.204682	0.00772427	82.2138	94.6746	121.443	59.1204	91.2579	106.419
ENSMUSG00000024772	Ehd1	protein_coding	chr19	6273971	6300096	3726	+	-0.298653	0.000303843	0.0617929	0.00570575	0.289976	1146.29	907.298	945.228	1097.21	914.027	880.952
ENSMUSG00000084841	Gm16712	lincRNA	chr17	56094194	56098804	1960	-	1.26725	0.00261071	0.00722292	0.0292451	0.073916	6.45965	17.5323	22.2645	8.69418	21.7281	16.9143
ENSMUSG00000051554	Gm9853	protein_coding	chr8	106875211	106876739	1529	-	-0.494823	0.000505185	0.0375103	0.00858348	0.21606	147.985	92.9214	97.154	111.285	79.6696	94.4381
ENSMUSG00000021179	BC002230	protein_coding	chr12	101363662	101397863	3723	-	-0.363428	0.0625419	0.000303237	0.236354	0.00647449	351.17	278.764	232.765	316.468	304.193	227.638
ENSMUSG00000024477	Pggt1b	protein_coding	chr18	46399603	46440504	2736	-	-0.452427	0.00474605	0.0040569	0.0441473	0.0485732	204.36	159.544	159.899	187.794	133.265	122.629
ENSMUSG00000018974	Sart3	protein_coding	chr5	114192455	114221658	3586	-	-0.265122	9.21886e-05	0.210085	0.00218885	0.543847	967.773	739.864	844.026	812.036	673.57	703.352
ENSMUSG00000022507	1810013L24Rik	protein_coding	chr16	8830193	8859009	4066	+	-0.177624	3.5663e-05	0.544043	0.0010546	0.815964	645.965	517.204	659.838	645.108	460.635	674.457
ENSMUSG00000002578	Ikzf4	protein_coding	chr10	128067899	128083047	5995	-	1.75399	0.00988087	0.00196542	0.0727916	0.0284873	7.63413	17.5323	20.2404	1.73884	10.1398	15.5048
ENSMUSG00000032480	Dhx30	protein_coding	chr9	109986824	110020334	9786	-	-0.310834	0.000565245	0.0346756	0.0093028	0.205383	1135.14	888.889	842.002	1130.24	970.52	956.361
ENSMUSG00000040606	Kazn	protein_coding	chr4	141658305	141795316	10721	-	-0.42112	0.000290513	0.0681656	0.00552456	0.307098	171.474	120.096	137.635	205.183	139.06	166.324
ENSMUSG00000002870	Mcm2	protein_coding	chr6	88833469	88848774	3370	-	-0.301292	0.000126567	0.156721	0.00284864	0.478517	3004.33	2296.74	2270.98	2997.75	2558.12	2635.81
ENSMUSG00000029500	Pgam5	protein_coding	chr5	110688149	110698932	2373	-	-0.319745	0.00120814	0.0164272	0.0165944	0.127052	655.948	531.23	512.083	716.4	592.452	563.809
ENSMUSG00000055805	Fmnl1	protein_coding	chr11	103032421	103060215	4868	+	1.07108	0.00604557	0.00329614	0.052143	0.0414396	8.22138	21.0388	26.3126	20.866	33.3164	37.3524
ENSMUSG00000051379	Flrt3	protein_coding	chr2	140476650	140497205	4865	-	0.557354	0.000623559	0.0320034	0.00999906	0.195549	74.5796	112.207	89.0579	45.2097	72.4269	75.4095
ENSMUSG00000006057	Atp5g1	protein_coding	chr11	95930166	95936984	4908	-	0.493457	0.00137026	0.0147268	0.0182582	0.118016	61.6603	90.2915	93.106	99.1136	140.508	126.152
ENSMUSG00000026142	Rhbdd1	protein_coding	chr1	82313027	82441941	3884	+	-0.620996	0.00152272	0.0133055	0.0197762	0.110566	79.8648	55.2268	64.7694	104.33	57.9415	58.4952
ENSMUSG00000062184	Hs6st2	protein_coding	chrX	48740389	49035033	7807	-	-0.628056	0.000149123	0.136078	0.00326139	0.4463	75.1669	33.3114	44.5289	39.9932	27.5222	37.3524
ENSMUSG00000014602	Kif1a	protein_coding	chr1	94912033	94998442	8311	-	-0.413029	0.00897369	0.00227711	0.0682995	0.0316945	385.817	318.212	279.318	198.227	146.302	142.362
ENSMUSG00000019917	Sept10	protein_coding	chr10	58604398	58684595	2645	-	-0.54152	0.00334808	0.00611416	0.0349183	0.0654115	110.989	75.389	76.9136	118.241	84.0152	77.5238
ENSMUSG00000020185	E2f7	protein_coding	chr10	110182495	110224440	9009	+	0.300674	0.00295265	0.00695701	0.0319316	0.0722245	269.544	351.523	338.015	215.616	237.56	276.267
ENSMUSG00000001506	Col1a1	protein_coding	chr11	94797538	94814356	6563	+	0.259131	0.000358265	0.0577023	0.00654903	0.278516	48.1538	98.1811	87.0338	12.1718	8.69123	9.1619
ENSMUSG00000018543	1700001P01Rik	protein_coding	chr11	97632795	97637232	624	-	1.01769	0.0385275	0.000538132	0.174442	0.0103864	10.5703	23.6686	28.3366	12.1718	14.4854	33.8286
ENSMUSG00000027635	Dsn1	protein_coding	chr2	156821001	156832890	3354	-	0.391573	0.00228666	0.00908612	0.0266025	0.0859248	166.776	207.758	208.476	125.196	178.17	168.438
ENSMUSG00000030314	Atg7	protein_coding	chr6	114593149	114810431	3651	+	-0.593371	0.00793788	0.00262551	0.0629182	0.0350662	131.542	85.0318	54.6492	116.502	98.5006	97.2571
ENSMUSG00000035329	Fbxo33	protein_coding	chr12	60301642	60320712	4466	-	0.283905	0.00123096	0.0169906	0.0168121	0.130009	310.063	393.601	356.232	318.207	370.826	412.286
ENSMUSG00000029775	Klhdc10	protein_coding	chr6	30351868	30405179	8443	+	-0.332009	0.00028358	0.0749385	0.00540567	0.325352	436.907	337.497	311.703	445.142	341.855	417.924
ENSMUSG00000021178	Psmc1	protein_coding	chr12	101348396	101361574	1518	+	-0.339667	0.00943743	0.00227484	0.0704428	0.0316922	956.616	816.13	659.838	909.411	772.071	708.99
ENSMUSG00000057788	Ddx49	protein_coding	chr8	72816765	72826388	2928	-	-0.324494	0.00124168	0.0173411	0.0169285	0.131766	626.586	484.769	447.313	660.757	570.724	562.4
ENSMUSG00000058550	Dppa4	protein_coding	chr16	48283848	48294405	1534	+	-0.328931	0.00156225	0.0138832	0.0200879	0.114047	580.194	446.198	410.881	521.651	453.392	441.886
ENSMUSG00000082454	Gm12183	pseudogene	chr11	48565369	48567216	1848	-	1.49694	0.00764081	0.00284256	0.0611639	0.0372923	5.87241	14.9025	22.2645	3.47767	13.0368	10.5714
ENSMUSG00000014873	Surf2	protein_coding	chr2	26771887	26775703	3408	+	0.311116	0.000549542	0.0395972	0.00912612	0.223303	351.17	410.257	362.304	281.691	399.796	391.143
ENSMUSG00000073787	Gm10575	lincRNA	chr7	148647380	148653670	2033	-	1.02827	0.000901257	0.0242394	0.0132723	0.165482	9.39586	27.1751	32.3847	15.6495	27.5222	18.3238
ENSMUSG00000027397	Slc20a1	protein_coding	chr2	129024500	129037352	5580	+	0.303058	0.00475361	0.00460354	0.0441897	0.0535859	1437.57	1587.55	1999.75	1189.36	1403.63	1520.88
ENSMUSG00000021775	Nr1d2	protein_coding	chr14	19036568	19071641	5009	-	0.326694	0.00262568	0.00835272	0.0293235	0.0811791	211.407	269.121	289.438	193.011	234.663	226.228
ENSMUSG00000037110	Ralgapa2	protein_coding	chr2	146065615	146337762	18358	-	-0.394939	0.000292187	0.0755067	0.00554815	0.325975	198.487	138.505	186.212	226.049	162.236	159.981
ENSMUSG00000085287	4833418N02Rik	lincRNA	chr17	87674226	87682154	2762	-	1.30019	0.00430095	0.00514342	0.0412484	0.057431	4.69793	31.5582	28.3366	17.3884	15.9339	23.9619
ENSMUSG00000091956	C2cd4b	protein_coding	chr9	67607244	67608736	1326	+	1.51857	0.00808951	0.00276304	0.063681	0.0365351	4.11069	9.64278	12.1443	5.21651	20.2795	21.8476
ENSMUSG00000006276	Eps15l1	protein_coding	chr8	74864900	74945373	3182	-	-0.336773	0.0008737	0.0256078	0.0129623	0.170349	414.592	314.705	338.015	387.76	315.781	301.638
ENSMUSG00000002728	Naa20	protein_coding	chr2	145727835	145742161	3705	+	-0.382466	0.00785618	0.00285356	0.0625134	0.0373715	304.778	228.797	202.404	271.258	237.56	214.248
ENSMUSG00000031161	Hdac6	protein_coding	chrX	7507246	7525015	5817	-	-0.272985	0.000136422	0.165139	0.00303787	0.491593	803.346	630.287	682.102	973.748	789.453	845.009
ENSMUSG00000020153	Ndufs7	protein_coding	chr10	79711866	79719539	1718	+	-0.319897	0.000996058	0.0226871	0.0142899	0.157888	537.913	425.159	455.41	660.757	544.65	492.628
ENSMUSG00000040859	Bsdc1	protein_coding	chr4	129138825	129165742	5630	+	-0.300152	0.000165628	0.136799	0.00353813	0.447604	472.142	353.276	400.76	472.963	378.068	404.533
ENSMUSG00000015709	Arnt2	protein_coding	chr7	91394791	91558469	5988	-	-0.586281	0.000973708	0.0234159	0.0140714	0.161314	95.7203	65.7462	70.8415	106.069	59.3901	71.8857
ENSMUSG00000053414	Hunk	protein_coding	chr16	90386642	90499798	5083	+	-0.370057	0.00217422	0.010561	0.0255228	0.0946474	399.911	321.718	319.799	307.774	233.215	225.524
ENSMUSG00000027848	Olfml3	protein_coding	chr3	103537623	103541924	4014	-	1.11112	0.253243	9.10591e-05	0.520985	0.00238717	12.3321	15.7791	36.4328	6.95534	13.0368	26.7809
ENSMUSG00000030657	Xylt1	protein_coding	chr7	124524493	124811265	3822	+	-1.02938	0.00449725	0.00513837	0.0425375	0.0574171	32.8855	14.0259	16.1923	27.8214	17.3825	10.5714
ENSMUSG00000054612	Mgmt	protein_coding	chr7	144086294	144319870	818	+	-0.658568	0.00172891	0.0134432	0.0215886	0.111173	82.801	51.7204	52.6251	64.3369	39.1105	41.5809
ENSMUSG00000043448	Gjc2	protein_coding	chr11	58989068	58996715	2260	-	1.40086	0.0119253	0.00195693	0.0823232	0.0284632	4.69793	14.9025	16.1923	5.21651	10.1398	19.0286
ENSMUSG00000046079	Lrrc8d	protein_coding	chr5	106128988	106261455	12573	+	-0.273865	4.47523e-05	0.523206	0.00126243	0.804777	174.998	117.467	210.5	194.75	123.126	177.6
ENSMUSG00000057835	Zfp119a	protein_coding	chr17	56004469	56018127	1638	-	0.677323	2.62277e-05	0.896496	0.00082176	0.967698	9.9831	38.5711	10.1202	12.1718	21.7281	12.6857
ENSMUSG00000025154	Arhgap19	protein_coding	chr19	41841078	41876574	5140	-	-0.297896	0.0005301	0.0444486	0.00892277	0.238102	745.796	563.664	584.948	625.981	547.547	527.866
ENSMUSG00000079426	Arpc4	protein_coding	chr6	113328107	113340442	2323	+	-0.295154	0.000308517	0.0768069	0.00576879	0.329605	1129.26	911.681	953.324	1326.73	1083.51	1050.8
ENSMUSG00000022758	P2rx6	protein_coding	chr16	17561978	17577893	3995	+	1.28446	0.0606814	0.000397119	0.232401	0.00808942	4.69793	12.2726	26.3126	6.95534	10.1398	16.9143
ENSMUSG00000027500	Stmn2	protein_coding	chr3	8509527	8561604	1904	+	-0.298383	0.000680756	0.0358718	0.010735	0.209586	1071.13	845.935	819.737	692.056	589.555	587.066
ENSMUSG00000085696	2700086A05Rik	antisense	chr6	52125216	52165075	2889	+	1.59958	0.00525612	0.00465935	0.0474725	0.05382	1.76172	11.396	16.1923	3.47767	7.24269	6.34285
ENSMUSG00000026319	2310035C23Rik	protein_coding	chr1	107560438	107651708	6805	+	-0.239403	4.21162e-05	0.582543	0.00121369	0.834299	629.522	484.769	572.804	646.847	499.746	614.552
ENSMUSG00000061186	Sfmbt2	protein_coding	chr2	10292137	10516880	9128	+	-0.217714	2.98331e-05	0.828258	0.000907778	0.943835	425.163	298.05	443.265	380.805	298.399	362.952
ENSMUSG00000049871	Nlrc3	protein_coding	chr16	3946933	3976632	4114	-	1.41839	0.0569262	0.00043619	0.222571	0.0087319	2.93621	8.76617	30.3606	6.95534	11.5883	11.9809
ENSMUSG00000050567	Maml1	protein_coding	chr11	50069136	50105838	5553	-	-0.294788	2.81159e-05	0.885816	0.000871359	0.963875	198.487	127.986	230.741	208.66	144.854	176.19
ENSMUSG00000034265	Zdhhc14	protein_coding	chr17	5492600	5753891	3115	+	1.71465	0.00497112	0.00502374	0.0456343	0.0565133	1.76172	8.76617	10.1202	3.47767	11.5883	11.9809
ENSMUSG00000042625	Safb2	protein_coding	chr17	56700388	56724008	8275	-	0.332773	0.0111433	0.00224129	0.0787751	0.031516	309.476	343.634	380.52	248.653	330.267	346.038
ENSMUSG00000028039	Efna3	protein_coding	chr3	89117821	89126887	2434	-	0.445181	0.0144415	0.00173462	0.0932136	0.0259917	78.1031	123.603	129.539	97.3748	98.5006	127.562
ENSMUSG00000031505	Carkd	protein_coding	chr8	11497602	11513284	1322	+	-0.562446	0.0405672	0.000629937	0.180724	0.0118993	125.67	106.947	78.9377	121.718	76.7725	74.7047
ENSMUSG00000063652	Slc22a21	protein_coding	chr11	53763467	53793834	3645	-	1.54305	0.0276245	0.000929494	0.142106	0.0158658	11.1576	13.1492	32.3847	3.47767	28.9708	14.0952
ENSMUSG00000031796	Gtl3	protein_coding	chr8	97944152	97958769	1292	-	-0.265875	3.61661e-05	0.719808	0.0010651	0.899307	355.868	243.699	331.943	323.423	252.046	310.095
ENSMUSG00000044041	Krt13	protein_coding	chr11	99978641	99982880	1821	-	0.880619	0.00289905	0.00900473	0.0314957	0.0856338	17.03	33.3114	38.4568	20.866	37.662	33.1238
ENSMUSG00000002384	Bmp8b	protein_coding	chr4	122782408	122809342	3880	+	0.698392	0.00686591	0.00380226	0.0568178	0.0460733	66.3582	96.4278	95.13	19.1272	28.9708	44.4
ENSMUSG00000032174	Icam5	protein_coding	chr9	20836482	20843480	2982	+	1.30163	0.0895591	0.000295716	0.292662	0.0063499	5.28517	9.64278	20.2404	6.95534	14.4854	25.3714
ENSMUSG00000034906	Ncaph	protein_coding	chr2	126929545	126959690	4307	-	-0.311119	0.00092393	0.0288557	0.0135196	0.182764	697.642	517.204	499.939	559.905	502.643	494.743
ENSMUSG00000037890	Wdr19	protein_coding	chr5	65590935	65651654	4409	+	-0.563975	0.00896394	0.00299765	0.068296	0.0386759	112.163	79.7721	62.7453	107.808	78.221	76.819
ENSMUSG00000022019	Tdrd3	protein_coding	chr14	87816390	87945315	5834	+	-0.494918	0.00104373	0.0258036	0.0148785	0.171171	180.87	131.492	109.298	140.846	89.8093	126.152
ENSMUSG00000021392	Nol8	protein_coding	chr13	49748719	49774384	4242	+	0.18752	7.31212e-05	0.374747	0.00184968	0.704796	684.136	835.416	659.838	596.421	728.615	697.714
ENSMUSG00000041688	Amot	protein_coding	chrX	141880968	141939724	8402	-	0.627341	0.00870773	0.00315353	0.0667976	0.0400137	117.448	149.025	155.851	34.7767	62.2871	67.6571
ENSMUSG00000025373	Rnf41	protein_coding	chr10	127848672	127878494	4374	+	-0.289577	0.000245448	0.111989	0.00480339	0.402412	610.731	441.815	493.866	466.008	404.142	410.876
ENSMUSG00000035152	Ap2b1	protein_coding	chr11	83112526	83218537	8755	+	-0.280419	0.000158039	0.174499	0.00341189	0.502631	1768.18	1325.44	1339.92	1577.12	1367.42	1470.84
ENSMUSG00000043881	Kbtbd7	protein_coding	chr14	79826200	79830846	4647	+	0.469444	0.00297933	0.00937813	0.0321021	0.0875873	102.767	131.492	149.779	81.7253	130.368	102.19
ENSMUSG00000049225	Pdp1	protein_coding	chr4	11885331	11893599	4507	-	0.551187	0.498866	5.61447e-05	0.743963	0.00159684	66.9455	60.4865	109.298	46.9486	72.4269	97.2571
ENSMUSG00000037971	1110032A03Rik	protein_coding	chr9	50570933	50583625	5293	-	0.788749	0.0246241	0.00114491	0.132662	0.0187255	36.9962	49.0905	64.7694	22.6049	43.4561	47.9238
ENSMUSG00000043807	Ly6g5b	protein_coding	chr17	35250893	35252373	1176	-	1.54936	0.0118913	0.00239455	0.0822432	0.032994	5.87241	13.1492	18.2164	3.47767	14.4854	15.5048
ENSMUSG00000002846	4930455C21Rik	protein_coding	chr16	38498429	38522747	1784	-	-0.359939	5.38265e-05	0.536019	0.00144623	0.811509	200.249	140.259	182.164	203.444	126.023	188.876
ENSMUSG00000050144	Slc25a44	protein_coding	chr3	88214420	88229061	3622	-	-0.368386	0.00313393	0.00920936	0.0334006	0.0866554	352.345	291.037	293.486	373.85	278.119	262.171
ENSMUSG00000093358	Mir3063	miRNA	chr11	95824606	95824697	92	-	-0.508625	0.0716788	0.000404371	0.255014	0.00820388	149.746	125.356	87.0338	125.196	94.155	82.4571
ENSMUSG00000039519	Cyp7b1	protein_coding	chr3	17971950	18143338	2166	-	-1.68733	0.00169804	0.0172534	0.0213117	0.131286	17.6172	4.38308	2.02404	10.433	2.89708	5.63809
ENSMUSG00000038116	Phf20	protein_coding	chr2	156022202	156135688	10046	+	-0.347515	0.106876	0.000274716	0.323399	0.00596696	539.087	485.646	378.496	521.651	454.841	360.133
ENSMUSG00000027224	Duoxa1	protein_coding	chr2	122127927	122139466	3977	-	2.38597	0.0111776	0.00262868	0.0789039	0.0350662	1.76172	6.13632	6.07213	0	7.24269	12.6857
ENSMUSG00000001156	Mxd1	protein_coding	chr6	86597038	86619153	4662	-	0.426528	0.0342537	0.000860514	0.162974	0.0150655	85.7372	116.59	135.611	116.502	128.92	161.39
ENSMUSG00000087366	BC042782	antisense	chr4	94718225	94834009	4117	+	2.20322	0.140117	0.000210902	0.376955	0.00484626	6.45965	9.64278	24.2885	0	5.79415	12.6857
ENSMUSG00000024007	Ppil1	protein_coding	chr17	29387748	29401103	2163	-	-0.280058	0.000144858	0.204866	0.00318593	0.53818	624.237	500.548	556.612	648.586	491.054	550.419
ENSMUSG00000051879	Krt71	protein_coding	chr15	101564381	101573540	2185	-	2.39225	0.00442186	0.00678689	0.041982	0.0708488	2.34896	7.88955	8.09617	0	10.1398	8.45714
ENSMUSG00000068457	Uty	protein_coding	chrY	433304	582202	7687	-	-0.365924	0.000718307	0.0421531	0.0111714	0.230948	320.634	248.959	289.438	299.08	218.729	210.724
ENSMUSG00000082217	Gm1401	pseudogene	chr6	33197328	33198099	772	-	1.77064	0.00996191	0.00304453	0.0732051	0.0390581	2.93621	7.88955	16.1923	1.73884	13.0368	6.34285
ENSMUSG00000029175	4930471M23Rik	protein_coding	chr5	30950306	30962104	3311	+	-0.463641	0.000253246	0.12	0.00494283	0.418433	140.351	90.2915	105.25	130.413	85.4637	112.762
ENSMUSG00000009894	Snap47	protein_coding	chr11	59220636	59264688	2651	-	-0.351331	0.00179768	0.0169787	0.0222394	0.129983	435.146	375.192	366.352	558.166	396.899	407.352
ENSMUSG00000028047	Thbs3	protein_coding	chr3	89019102	89030759	4823	+	0.454073	0.0874784	0.000351104	0.28859	0.00733038	86.9117	106.947	153.827	59.1204	69.5298	82.4571
ENSMUSG00000093587	RP23-289E11.3.1	antisense	chr13	72755368	72766012	10405	-	1.74425	0.0143711	0.00214538	0.0929633	0.0305633	7.04689	14.9025	20.2404	1.73884	11.5883	13.3905
ENSMUSG00000063785	Utp14a	protein_coding	chrX	45610039	45635630	4130	+	-0.310593	0.00241794	0.012766	0.0276334	0.107274	776.333	624.151	597.093	726.833	628.665	573.676
ENSMUSG00000020250	Txnrd1	protein_coding	chr10	82296696	82360469	4019	+	-0.264618	8.26664e-05	0.375365	0.00202829	0.705167	4482.41	3498.58	3683.76	4449.68	3701.01	4003.75
ENSMUSG00000035745	Grin3b	protein_coding	chr10	79433460	79439935	3296	+	1.44392	0.0210951	0.00147848	0.120211	0.0229286	2.93621	11.396	18.2164	6.95534	11.5883	16.9143
ENSMUSG00000022037	Clu	protein_coding	chr14	66587320	66600385	3438	+	0.326712	0.000554152	0.0564287	0.0091716	0.274622	239.007	310.322	283.366	114.763	156.442	136.019
ENSMUSG00000085196	Gm14963	lincRNA	chr19	6268795	6276605	2558	-	0.966957	0.016878	0.00186098	0.103452	0.0273949	10.5703	24.5453	40.4809	27.8214	36.2134	40.1714
ENSMUSG00000001655	Hoxc13	protein_coding	chr15	102751534	102759245	2461	+	0.742583	0.604843	5.2245e-05	0.813698	0.0015145	21.7279	20.1622	52.6251	19.1272	28.9708	47.219
ENSMUSG00000021532	Fastkd3	protein_coding	chr13	68721123	68731156	2378	+	0.343151	0.0513646	0.000621774	0.20871	0.0117866	160.904	194.609	259.077	153.018	169.479	184.648
ENSMUSG00000011831	Evi5	protein_coding	chr5	108173814	108304126	8060	-	-0.293609	0.000138544	0.231061	0.0030758	0.56826	436.907	297.173	344.087	375.588	320.127	363.657
ENSMUSG00000043940	Wdfy3	protein_coding	chr5	102261972	102498940	15354	-	-0.24666	5.71481e-05	0.562348	0.00151882	0.825748	554.943	393.601	451.362	427.754	354.892	450.343
ENSMUSG00000028879	Stx12	protein_coding	chr4	132409416	132440424	3188	-	-0.305265	0.000157695	0.20658	0.00341189	0.540025	354.694	254.219	307.654	344.289	272.325	299.524
ENSMUSG00000036822	Topors	protein_coding	chr4	40206634	40216883	3856	-	0.203641	0.00012886	0.253495	0.00289137	0.590657	1590.25	1900.5	1679.96	1617.12	1922.21	1895.81
ENSMUSG00000043415	Otud1	protein_coding	chr2	19579689	19582217	2529	+	0.457766	0.0115514	0.00283138	0.0807661	0.0371778	102.18	129.739	159.899	74.7699	105.743	95.8476
ENSMUSG00000036820	Amdhd2	protein_coding	chr17	24292800	24300733	2728	-	0.341731	0.542475	6.03643e-05	0.774054	0.00170081	116.861	109.577	190.26	154.756	186.861	217.771
ENSMUSG00000038893	Fam117a	protein_coding	chr11	95198332	95243186	3029	+	0.513629	0.0303661	0.00107873	0.150774	0.0178493	70.4689	85.0318	107.274	71.2923	104.295	112.057
ENSMUSG00000041187	Prkd2	protein_coding	chr7	17428283	17455810	3804	+	0.608499	0.0500748	0.000666192	0.205457	0.0124284	38.1707	56.1035	80.9617	34.7767	40.5591	53.5619
ENSMUSG00000050671	Ism2	protein_coding	chr12	88619588	88640655	2600	-	1.32025	0.00334999	0.00996772	0.0349183	0.0913951	7.04689	17.5323	22.2645	5.21651	17.3825	11.2762
ENSMUSG00000074140	Zfp319	protein_coding	chr8	97846914	97849163	2250	-	1.45059	0.00419292	0.00802114	0.0405684	0.078975	5.28517	12.2726	14.1683	5.21651	21.7281	17.619
ENSMUSG00000049504	2810046L04Rik	protein_coding	chr3	53267588	53285677	5084	+	0.513855	0.00457979	0.00735945	0.0430482	0.0748559	58.1369	88.5383	97.154	67.8146	86.9123	88.0952
ENSMUSG00000026339	Ccdc93	protein_coding	chr1	123327626	123403037	11445	+	-0.364155	0.00215385	0.0156487	0.0253443	0.122731	335.902	263.862	259.077	278.214	212.935	217.771
ENSMUSG00000074934	Grem1	protein_coding	chr2	113586321	113598803	4148	-	1.16528	0.00174363	0.0194326	0.021717	0.142146	7.04689	19.2856	18.2164	10.433	24.6251	20.4381
ENSMUSG00000032525	Nktr	protein_coding	chr9	121628287	121665959	8743	+	0.27186	0.00199571	0.0172378	0.0238964	0.131234	458.635	575.937	473.626	373.85	409.936	559.581
ENSMUSG00000040842	D4Ertd22e	protein_coding	chr4	140668916	140695690	3327	-	-0.328238	0.0470137	0.000735018	0.198096	0.0134136	775.158	653.079	532.323	782.476	727.166	584.952
ENSMUSG00000020402	Vdac1	protein_coding	chr11	52174362	52202899	2620	+	-0.238899	6.69441e-05	0.518574	0.00172006	0.801824	2676.64	1974.14	2248.71	2769.96	2382.84	2678.8
ENSMUSG00000032637	Atxn2l	protein_coding	chr7	133635224	133646816	4431	-	0.272521	0.00383084	0.00912895	0.0380153	0.086165	397.562	476.879	506.011	424.276	486.709	516.59
ENSMUSG00000068015	Lrch1	protein_coding	chr14	75154480	75347684	5747	-	-0.443963	0.000186316	0.188293	0.00386763	0.519364	150.921	91.1681	105.25	111.285	78.221	108.533
ENSMUSG00000004451	Ralb	protein_coding	chr1	121366882	121401371	4734	-	-0.332953	0.000234138	0.150294	0.00461277	0.468555	324.744	240.193	257.053	281.691	208.589	257.238
ENSMUSG00000062510	Nsl1	protein_coding	chr1	192886891	192908437	3387	+	-0.355888	0.0031516	0.0111782	0.0334675	0.0980795	411.656	343.634	323.847	398.193	295.502	303.752
ENSMUSG00000020903	Stx8	protein_coding	chr11	67779695	68020650	7137	+	-0.449848	0.00139196	0.0254161	0.0184303	0.169373	165.015	122.726	105.25	219.093	152.096	189.581
ENSMUSG00000002455	Prpf6	protein_coding	chr2	181326573	181390365	3859	+	-0.294242	0.000655836	0.0541405	0.0104189	0.267666	1131.61	888.013	874.386	1072.86	922.719	909.142
ENSMUSG00000047591	Mafa	protein_coding	chr15	75577273	75578352	1080	-	1.01943	0.0164727	0.00216637	0.101594	0.0307686	9.9831	15.7791	24.2885	17.3884	39.1105	39.4666
ENSMUSG00000001510	Dlx3	protein_coding	chr11	94981403	94986610	2637	+	1.19252	0.000850362	0.0420091	0.012701	0.230439	5.28517	21.9154	14.1683	8.69418	15.9339	16.2095
ENSMUSG00000028793	Rnf19b	protein_coding	chr4	128735515	128763130	2872	+	0.289633	0.000540606	0.0661817	0.00901848	0.302037	261.91	317.335	307.654	262.564	357.789	303.047
ENSMUSG00000022797	Tfrc	protein_coding	chr16	32609006	32632880	6185	+	0.191678	0.000103338	0.348746	0.00242614	0.682053	2200.98	2592.16	2416.71	2036.18	2463.96	2214.36
ENSMUSG00000027300	Ubox5	protein_coding	chr2	130415738	130455774	5585	-	-0.411638	0.00425468	0.00850625	0.0409502	0.0822714	269.544	223.537	202.404	253.87	170.927	192.4
ENSMUSG00000054723	Vmac	protein_coding	chr17	56853355	56857122	2276	-	-0.518046	0.00252297	0.014464	0.0285866	0.116538	122.733	89.4149	85.0098	135.629	85.4637	100.076
ENSMUSG00000054753	AU018091	protein_coding	chr7	3154665	3169204	3647	-	-0.291984	0.000742885	0.0495161	0.0114902	0.254356	708.8	557.528	613.285	1038.08	879.262	800.609
ENSMUSG00000071723	Gspt2	protein_coding	chrX	91881408	91888583	3781	+	0.452966	0.00243098	0.0151923	0.0277392	0.120404	89.2606	124.48	103.226	83.4641	115.883	132.495
ENSMUSG00000028614	Tmem48	protein_coding	chr4	107040389	107088951	4924	+	-0.246178	0.000111227	0.332564	0.0025703	0.667827	729.941	568.924	653.766	822.469	664.879	735.771
ENSMUSG00000029334	Prkg2	protein_coding	chr5	99358792	99466370	5369	-	-0.296286	0.000212246	0.175085	0.00427899	0.502822	1074.06	918.694	1032.26	902.456	637.357	682.914
ENSMUSG00000029138	4930548H24Rik	protein_coding	chr5	31788232	31790849	1641	+	1.76727	0.0116417	0.0032077	0.0810509	0.0404627	2.93621	8.76617	14.1683	1.73884	10.1398	8.45714
ENSMUSG00000039048	Foxred1	protein_coding	chr9	35011791	35018640	4064	-	0.309949	0.00144893	0.0259507	0.0189625	0.171365	210.82	258.602	283.366	252.131	327.37	279.086
ENSMUSG00000056515	Rab31	protein_coding	chr17	66001066	66122092	3813	-	-0.278809	0.000281609	0.133767	0.00539531	0.442485	654.187	506.684	550.54	631.197	518.577	543.371
ENSMUSG00000038861	Pi4kb	protein_coding	chr3	94778653	94810765	3880	+	-0.369663	0.0033187	0.0114032	0.0347289	0.0991418	301.255	218.278	198.356	245.176	212.935	211.428
ENSMUSG00000090812	Samd15	protein_coding	chr12	88541700	88542893	1194	+	1.11688	0.00083895	0.0452794	0.0125817	0.24084	6.45965	22.792	18.2164	12.1718	23.1766	18.3238
ENSMUSG00000029291	Rufy3	protein_coding	chr5	88994065	89080415	6415	+	-0.410028	0.0123195	0.00308898	0.0842528	0.0393604	193.79	149.901	151.803	220.832	176.722	145.181
ENSMUSG00000021614	Vcan	protein_coding	chr13	89794915	89882117	14467	-	0.0904577	6.3272e-05	0.603219	0.00164585	0.845819	648.901	821.39	582.924	568.599	664.879	549.714
ENSMUSG00000060376	Bckdha	protein_coding	chr7	26414871	26443780	1773	-	-0.348066	0.0115405	0.0033649	0.0807285	0.0419811	364.089	282.271	277.294	389.499	346.201	281.905
ENSMUSG00000031789	Cngb1	protein_coding	chr8	97762945	97808081	5024	-	1.08897	0.0132649	0.00293166	0.0884065	0.0381622	14.0938	26.2985	32.3847	8.69418	18.831	23.2571
ENSMUSG00000025188	Hps1	protein_coding	chr19	42829595	42854468	5855	-	-0.47803	0.00484356	0.00803855	0.0447992	0.0790431	136.24	106.071	103.226	179.1	117.332	121.924
ENSMUSG00000077637	SNORD91	snoRNA	chr11	74719611	74719701	91	+	1.79042	0.0348178	0.00111893	0.164117	0.0183934	0.587241	7.01293	16.1923	5.21651	7.24269	11.2762
ENSMUSG00000007080	Pole	protein_coding	chr5	110715325	110766493	9590	+	-0.234165	8.75866e-05	0.44827	0.00210681	0.757792	1184.47	938.856	1036.31	1184.15	951.689	1109.29
ENSMUSG00000005983	1700037C18Rik	protein_coding	chr16	3895179	3908689	3227	-	1.42249	0.0297228	0.00132343	0.148736	0.021036	8.80862	17.5323	22.2645	3.47767	10.1398	19.7333
ENSMUSG00000063810	Alms1	protein_coding	chr6	85537525	85652747	9986	+	-0.253272	0.000103263	0.382618	0.00242614	0.71	552.594	404.12	526.251	549.472	456.289	470.076
ENSMUSG00000000823	Znf512b	protein_coding	chr2	181316808	181327508	6810	-	-0.339822	0.0012925	0.0306548	0.0174435	0.190474	340.6	241.946	265.15	323.423	279.568	262.876
ENSMUSG00000042106	6230427J02Rik	protein_coding	chr9	107886558	107888210	1152	-	1.75477	0.00424157	0.00934747	0.0408776	0.0874092	4.11069	12.2726	12.1443	1.73884	11.5883	10.5714
ENSMUSG00000044600	9130011J15Rik	protein_coding	chr8	75089087	75094987	3266	-	-0.329528	0.00206189	0.0192377	0.0245572	0.14132	435.733	333.114	350.159	372.111	314.333	286.838
ENSMUSG00000024758	Rtn3	protein_coding	chr19	7500391	7557779	5030	-	-0.356105	0.00560712	0.00715948	0.049682	0.0736669	378.771	305.939	281.342	316.468	253.494	244.552
ENSMUSG00000062944	9130023H24Rik	protein_coding	chr7	135377965	135381545	3581	-	0.624409	0.0439948	0.000912985	0.190174	0.0157104	44.0431	55.2268	82.9857	39.9932	62.2871	63.4285
ENSMUSG00000078671	Chd2	protein_coding	chr7	80571577	80686632	9531	-	0.30127	0.0373611	0.00107842	0.171112	0.0178493	1314.25	1520.05	1773.06	1045.04	1067.57	1512.42
ENSMUSG00000038745	Nlrp6	protein_coding	chr7	148106801	148114439	3823	+	1.11505	0.0713337	0.00056918	0.254341	0.0109576	8.22138	12.2726	38.4568	10.433	23.1766	18.3238
ENSMUSG00000020936	Nmt1	protein_coding	chr11	102889504	102930226	5017	+	-0.308477	0.00083026	0.048973	0.0125152	0.252838	1384.71	1081.74	1024.17	1627.55	1419.57	1372.17
ENSMUSG00000071660	Ttc9c	protein_coding	chr19	8883565	8893823	3984	-	0.22598	0.000432987	0.0947471	0.00764858	0.367813	520.883	645.19	566.732	476.441	554.79	568.743
ENSMUSG00000048546	Tob2	protein_coding	chr15	81678700	81688756	3994	-	0.356078	0.00212589	0.0193324	0.0250756	0.141853	128.019	197.239	188.236	142.585	153.545	157.867
ENSMUSG00000041143	Tmco4	protein_coding	chr4	138528803	138615086	3604	+	-0.624998	0.00128613	0.0320373	0.0174215	0.195609	68.12	42.0776	48.577	78.2476	46.3532	51.4476
ENSMUSG00000026799	Med27	protein_coding	chr2	29202339	29380313	3310	+	-0.493306	0.0041114	0.0100598	0.0399945	0.0919336	139.763	105.194	107.274	146.062	95.6035	97.2571
ENSMUSG00000040820	Hlcs	protein_coding	chr16	94350488	94535170	5609	-	-0.537109	0.000844049	0.0499405	0.0126452	0.255661	86.9117	52.597	66.7934	106.069	70.9784	75.4095
ENSMUSG00000031447	Lamp1	protein_coding	chr8	13159135	13175338	2255	+	-0.272859	0.000155137	0.27314	0.00336789	0.611037	4087.79	3300.46	3402.42	3375.08	2763.81	2877.54
ENSMUSG00000075389	2810410L24Rik	lincRNA	chr11	120046714	120051166	3028	-	1.45424	0.0351096	0.00121193	0.164753	0.0195805	3.52345	8.76617	14.1683	5.21651	13.0368	20.4381
ENSMUSG00000005882	Uqcc	protein_coding	chr2	155672630	155756046	6044	-	-0.387809	0.000120898	0.352729	0.00274087	0.685715	162.666	112.207	155.851	191.272	118.78	157.867
ENSMUSG00000052912	Smarca5-ps	pseudogene	chr4	145054107	145057323	3217	+	0.597669	0.00332001	0.0129107	0.0347289	0.10806	47.5665	70.1293	68.8174	41.732	66.6327	66.2476
ENSMUSG00000087676	9230114K14Rik	lincRNA	chr5	52581920	52589223	2118	+	0.315451	0.000353703	0.121323	0.00649797	0.421193	153.27	217.401	182.164	130.413	165.133	147.295
ENSMUSG00000021277	Traf3	protein_coding	chr12	112404581	112505364	7429	+	-0.41219	0.00158169	0.0272103	0.0202493	0.176644	193.202	138.505	155.851	179.1	133.265	131.79
ENSMUSG00000019850	Tnfaip3	protein_coding	chr10	18720716	18735463	7226	-	0.52438	0.000538008	0.0804903	0.00899556	0.338141	69.8817	114.837	85.0098	27.8214	39.1105	43.6952
ENSMUSG00000080115	Fam119b	protein_coding	chr10	126468238	126478569	2541	-	1.77392	0.0146198	0.00297665	0.0938723	0.0385151	2.34896	7.88955	12.1443	1.73884	8.69123	9.1619
ENSMUSG00000052271	Bhlha15	protein_coding	chr5	144951155	144955310	3494	+	1.11822	0.0179565	0.00244747	0.107629	0.0335393	7.63413	19.2856	22.2645	10.433	15.9339	26.0762
ENSMUSG00000034731	Dgkh	protein_coding	chr14	78969416	79124896	4145	-	-0.310729	7.86036e-05	0.559992	0.00195472	0.824482	215.517	138.505	200.38	274.736	210.038	253.009
ENSMUSG00000015599	Ttbk1	protein_coding	chr17	46579397	46624624	6959	-	1.30591	0.0140211	0.00315207	0.0917081	0.0400137	9.9831	20.1622	22.2645	5.21651	14.4854	21.8476
ENSMUSG00000025395	Prim1	protein_coding	chr10	127452228	127467093	3864	+	-0.350374	0.0199165	0.00222339	0.115651	0.0313471	418.703	354.153	281.342	492.09	414.282	388.324
ENSMUSG00000026728	Vim	protein_coding	chr2	13495554	13504453	2335	+	0.227122	0.000200775	0.221506	0.00408697	0.555591	2695.44	3003.29	2920.69	1928.37	2513.21	2301.05
ENSMUSG00000041354	Rgl2	protein_coding	chr17	34066488	34074632	4625	+	-0.273256	8.33985e-05	0.536407	0.00203918	0.811509	351.757	258.602	323.847	363.417	270.877	336.876
ENSMUSG00000069769	Msi2	protein_coding	chr11	88152884	88579827	10663	-	-0.258746	0.000234631	0.190949	0.0046163	0.523338	785.141	607.495	706.391	892.023	745.997	747.047
ENSMUSG00000029270	Fam69a	protein_coding	chr5	108337072	108416104	2892	-	-0.956965	0.00104642	0.0430415	0.0149023	0.2333	35.8217	15.7791	14.1683	33.0379	15.9339	24.6667
ENSMUSG00000000976	Heatr6	protein_coding	chr11	83567198	83597256	6419	+	0.29008	0.000368508	0.122977	0.00666171	0.423909	256.037	302.433	283.366	259.086	382.414	300.933
ENSMUSG00000053716	Dusp7	protein_coding	chr9	106270963	106278055	3356	+	0.560297	0.0111311	0.00409183	0.0787266	0.0488363	78.1031	94.6746	101.202	59.1204	102.846	104.305
ENSMUSG00000042709	Atpaf2	protein_coding	chr11	60214128	60231959	2185	-	-0.288517	0.000109957	0.414827	0.00254495	0.73186	303.016	232.303	301.582	415.582	292.605	346.743
ENSMUSG00000045658	Pid1	protein_coding	chr1	84032868	84360755	7054	-	-0.406538	0.0663478	0.000688554	0.245024	0.0127666	231.96	192.856	147.755	175.622	147.751	126.857
ENSMUSG00000035632	Cnot3	protein_coding	chr7	3596892	3612710	4340	+	0.294339	0.000572375	0.0808166	0.00936771	0.338439	214.343	271.751	230.741	199.966	266.531	249.486
ENSMUSG00000020863	Luc7l3	protein_coding	chr11	94149204	94183302	7278	-	0.224384	0.000290568	0.159259	0.00552456	0.482546	1095.2	1233.4	1097.03	1020.7	1316.72	1307.33
ENSMUSG00000034751	Mast4	protein_coding	chr13	103522566	104124577	20337	-	-0.228118	0.000158199	0.293021	0.00341189	0.62983	183.806	125.356	206.452	170.406	111.537	179.714
ENSMUSG00000040565	Btaf1	protein_coding	chr19	37000569	37088547	8509	+	-0.154517	0.0185904	0.00251317	0.110056	0.034116	1337.74	1414.86	866.29	1079.82	1286.3	861.923
ENSMUSG00000036181	Hist1h1c	protein_coding	chr13	23830676	23832235	1560	+	-0.310446	0.00106367	0.044784	0.0150896	0.239129	1671.88	1281.61	1177.99	1377.16	1234.15	1202.32
ENSMUSG00000021357	Exoc2	protein_coding	chr13	30905788	31065916	4427	-	-0.377695	0.0241452	0.00198217	0.131091	0.0286749	263.671	201.622	167.996	234.743	211.487	186.762
ENSMUSG00000074886	Grk6	protein_coding	chr13	55546695	55562286	3241	+	-0.280459	0.000691825	0.0693824	0.010863	0.310624	839.755	639.93	676.03	759.871	667.776	646.971
ENSMUSG00000000378	Ccm2	protein_coding	chr11	6446890	6496747	3675	+	-0.390317	0.0025093	0.0191639	0.0284561	0.141122	240.182	150.778	161.923	217.354	199.898	188.171
ENSMUSG00000072694	1500011B03Rik	protein_coding	chr5	115258205	115263985	1333	-	-0.695587	0.00280707	0.017154	0.0307648	0.130728	64.5965	37.6945	42.5049	50.4262	31.8678	28.8952
ENSMUSG00000020109	Dnajb12	protein_coding	chr10	59342304	59362050	3369	+	-0.352097	0.00558929	0.00865958	0.049605	0.0833022	363.502	291.037	265.15	323.423	262.185	256.533
ENSMUSG00000023345	Poc1a	protein_coding	chr9	106183392	106252852	2578	+	-0.414049	0.0031153	0.015563	0.0332744	0.122313	173.823	139.382	139.659	245.176	163.685	179.714
ENSMUSG00000079173	Zan	protein_coding	chr5	137819865	137918292	17095	-	1.41191	0.0115716	0.00419786	0.0808692	0.0498256	2.93621	14.9025	26.3126	10.433	14.4854	14.0952
ENSMUSG00000085259	Gm4890	lincRNA	chr8	81819022	81831584	2508	+	0.927358	0.000586431	0.0829228	0.00953405	0.342554	17.6172	32.4348	26.3126	13.9107	42.0076	24.6667
ENSMUSG00000033949	Trim36	protein_coding	chr18	46324956	46372261	4849	-	0.70281	0.00479395	0.0101572	0.0444802	0.092262	29.3621	42.0776	50.6011	36.5155	69.5298	57.0857
ENSMUSG00000042821	Snai1	protein_coding	chr2	167363695	167368314	1621	+	1.22962	0.0600724	0.000812027	0.23088	0.014446	5.28517	13.1492	18.2164	6.95534	10.1398	23.9619
ENSMUSG00000022548	Apod	protein_coding	chr16	31296278	31314894	2577	-	1.15079	0.35508	0.00013783	0.622293	0.00342225	9.9831	7.88955	28.3366	6.95534	21.7281	30.3047
ENSMUSG00000091279	Gm17643	lincRNA	chr1	138112651	138121648	1594	+	-0.455523	0.000194061	0.25229	0.00397785	0.589935	103.354	59.6099	78.9377	168.667	117.332	153.638
ENSMUSG00000014763	Fam120b	protein_coding	chr17	15533210	15570544	4518	+	-0.42701	0.000126487	0.389741	0.00284864	0.715149	151.508	93.798	101.202	100.852	65.1842	114.171
ENSMUSG00000020654	Adcy3	protein_coding	chr12	4133103	4213525	6246	+	-0.456285	0.00361618	0.01374	0.0367799	0.113365	122.146	86.785	105.25	182.578	133.265	114.171
ENSMUSG00000020052	Ascl1	protein_coding	chr10	86953564	86956405	2481	-	1.47264	0.00175795	0.028304	0.0218769	0.181074	2.34896	14.9025	6.07213	3.47767	7.24269	13.3905
ENSMUSG00000011256	Adam19	protein_coding	chr11	45868004	45960845	7499	+	-0.279209	9.61116e-05	0.518288	0.00227099	0.801628	318.872	228.797	297.534	335.595	253.494	305.162
ENSMUSG00000042331	Specc1	protein_coding	chr11	61770281	62036515	13276	+	-0.388358	0.00355257	0.0140814	0.0363746	0.114966	213.169	144.642	155.851	213.877	185.413	168.438
ENSMUSG00000066621	Tecpr1	protein_coding	chr5	144955311	144984484	9665	-	-0.495482	0.0525328	0.000954007	0.211007	0.0161945	128.606	106.947	87.0338	137.368	99.9491	83.8666
ENSMUSG00000036923	Stox1	protein_coding	chr10	62121791	62188876	3680	-	1.00551	0.00458103	0.0109812	0.0430482	0.0970855	10.5703	26.2985	28.3366	12.1718	20.2795	21.1428
ENSMUSG00000032939	Nup93	protein_coding	chr8	96738497	96838966	2882	+	-0.262574	0.000266901	0.188947	0.00514783	0.520407	1189.75	883.63	975.589	1036.35	914.027	930.99
ENSMUSG00000048794	Ccdc37	protein_coding	chr6	90353730	90378791	3854	-	1.68758	0.0201602	0.0025022	0.116652	0.0341032	4.69793	12.2726	14.1683	1.73884	7.24269	14.8
ENSMUSG00000022237	Ankrd33b	protein_coding	chr15	31221234	31297514	8706	-	0.531847	0.000722737	0.0702741	0.0112284	0.313128	65.771	88.5383	78.9377	59.1204	115.883	83.1619
ENSMUSG00000027244	Atg13	protein_coding	chr2	91514775	91550733	4368	-	-0.360731	0.00136522	0.0372637	0.0182327	0.214804	290.684	187.596	206.452	257.348	233.215	226.933
ENSMUSG00000036304	Zdhhc23	protein_coding	chr16	43969191	43979206	1389	-	1.00372	0.00129573	0.0396854	0.017471	0.223571	11.7448	28.0517	24.2885	10.433	23.1766	18.3238
ENSMUSG00000063296	Tmem117	protein_coding	chr15	94459616	94926528	2781	+	-1.91192	0.197462	0.000264101	0.454162	0.00576131	6.45965	3.50647	0	6.95534	2.89708	0
ENSMUSG00000028551	Cdkn2c	protein_coding	chr4	109333481	109339794	2686	-	0.893226	0.0269374	0.00193801	0.140338	0.0282802	29.3621	41.201	46.553	15.6495	31.8678	45.1047
ENSMUSG00000030795	Fus	protein_coding	chr7	135110971	135125882	5690	+	0.31902	0.0449344	0.00116578	0.192155	0.0189159	234.309	262.108	327.895	199.966	243.354	255.124
ENSMUSG00000020605	Hs1bp3	protein_coding	chr12	8320239	8350630	2958	+	-0.370771	0.00482445	0.0108653	0.0446505	0.0965897	288.335	223.537	198.356	255.609	205.692	212.133
ENSMUSG00000030101	Sumf1	protein_coding	chr6	108057022	108135576	3405	-	-0.476491	0.0222962	0.00235622	0.124454	0.0325865	146.223	116.59	99.1781	151.279	110.089	101.486
ENSMUSG00000079557	March2	protein_coding	chr17	33822637	33855615	5997	-	-0.485723	0.000924485	0.0568887	0.0135196	0.275737	123.908	66.6229	111.322	128.674	105.743	83.1619
ENSMUSG00000089989	Flt3l	protein_coding	chr7	52386558	52391802	3712	-	2.41284	0.0129747	0.00405456	0.0873922	0.0485732	5.87241	11.396	14.1683	0	13.0368	13.3905
ENSMUSG00000032680	6820408C15Rik	protein_coding	chr2	152241323	152270066	1787	+	-1.39184	0.282568	0.000186184	0.550344	0.00437837	15.2683	7.88955	2.02404	17.3884	17.3825	2.81905
ENSMUSG00000085795	Zfp703	protein_coding	chr8	28087808	28091933	3304	+	0.8747	0.00176611	0.0298039	0.0219564	0.186494	17.6172	41.201	32.3847	8.69418	13.0368	17.619
ENSMUSG00000021256	Vash1	protein_coding	chr12	88019650	88036630	4956	+	0.522088	0.0023529	0.0224554	0.0271652	0.156492	47.5665	79.7721	74.8896	62.5981	79.6696	81.0476
ENSMUSG00000070385	Ampd1	protein_coding	chr3	102877937	102903637	2921	+	1.03298	0.147454	0.000359033	0.387403	0.00744439	7.63413	15.7791	32.3847	6.95534	7.24269	16.9143
ENSMUSG00000029106	Add1	protein_coding	chr5	34916313	34974957	6066	+	-0.328641	0.00440939	0.0120954	0.0419449	0.103595	537.913	428.666	368.376	469.486	402.694	402.419
ENSMUSG00000024750	Zfand5	protein_coding	chr19	21346768	21356779	6193	+	0.254251	0.00358904	0.0148892	0.0366307	0.11894	429.86	544.379	528.275	391.238	417.179	477.828
ENSMUSG00000025375	Aatk	protein_coding	chr11	119868627	119908481	7159	-	1.1162	0.16861	0.000318027	0.417041	0.00671419	7.63413	8.76617	36.4328	8.69418	21.7281	17.619
ENSMUSG00000040272	Accs	protein_coding	chr2	93673624	93690100	8364	-	0.578515	0.0871134	0.000620264	0.287968	0.0117756	29.9493	51.7204	68.8174	34.7767	28.9708	54.2666
ENSMUSG00000068739	Sars	protein_coding	chr3	108227783	108248127	3653	-	-0.285716	0.000419287	0.128926	0.00744235	0.433545	1176.24	902.038	852.122	1622.33	1405.08	1525.81
ENSMUSG00000006288	Ttc5	protein_coding	chr14	51385090	51405193	1841	-	-0.276842	5.68526e-05	0.952531	0.00151645	0.985334	273.067	150.778	228.717	203.444	175.273	236.095
ENSMUSG00000006307	Wbp7	protein_coding	chr7	31353877	31373745	9596	-	0.292109	0.0131296	0.00412558	0.0879675	0.0491612	362.328	413.763	425.049	293.863	353.443	410.876
ENSMUSG00000014786	Slc9a5	protein_coding	chr8	107872158	107893781	5222	+	0.584024	0.0293486	0.00184829	0.147819	0.0272348	44.6303	63.1164	76.9136	39.9932	52.1474	65.5428
ENSMUSG00000021288	Klc1	protein_coding	chr12	112997060	113046055	4072	+	-0.401929	0.00154114	0.0354176	0.0199034	0.208142	294.208	229.674	174.068	238.22	170.927	234.686
ENSMUSG00000019817	Plagl1	protein_coding	chr10	12810497	12851500	7289	+	0.477625	0.0015587	0.0354402	0.0200597	0.208179	61.0731	94.6746	93.106	69.5534	94.155	83.1619
ENSMUSG00000029475	Kdm2b	protein_coding	chr5	123320677	123465089	11818	-	-0.326538	0.0135809	0.00414018	0.0897169	0.0492963	643.616	538.243	447.313	514.695	443.253	415.105
ENSMUSG00000026277	Stk25	protein_coding	chr1	95518479	95532299	3397	-	-0.306869	0.00219082	0.0259483	0.0256971	0.171365	657.123	501.425	467.554	625.981	560.584	549.009
ENSMUSG00000035067	Xkr6	protein_coding	chr14	64225340	64439646	7258	+	-0.352173	0.000169748	0.335417	0.00358445	0.670874	214.343	146.395	180.14	173.884	121.677	162.095
ENSMUSG00000038564	Ift172	protein_coding	chr5	31555653	31593487	5407	-	-0.441874	0.0447531	0.00128739	0.191928	0.0206229	195.551	159.544	107.274	193.011	157.891	153.638
ENSMUSG00000022052	Ppp2r2a	protein_coding	chr14	67633511	67691272	2971	-	0.338284	0.00409819	0.0141021	0.0399146	0.114966	143.874	198.992	218.597	154.756	175.273	167.028
ENSMUSG00000017418	Arl5b	protein_coding	chr2	14971022	15004083	7230	+	0.252514	0.00503101	0.011509	0.0459261	0.099588	520.296	617.138	659.838	511.218	570.724	613.847
ENSMUSG00000008686	Zfp955a	protein_coding	chr17	33378464	33391985	1638	-	-0.666423	0.00260937	0.022326	0.0292451	0.156241	56.9624	36.8179	32.3847	79.9864	46.3532	57.0857
ENSMUSG00000003662	Ciao1	protein_coding	chr2	127066674	127073552	3197	-	-0.327965	0.00231995	0.0252067	0.0269111	0.169245	394.039	317.335	301.582	438.187	346.201	361.543
ENSMUSG00000026774	4931423N10Rik	protein_coding	chr2	23062996	23122649	2004	+	1.69084	0.0414567	0.00141113	0.183355	0.0220852	2.93621	7.01293	16.1923	1.73884	8.69123	8.45714
ENSMUSG00000048022	Tmem229a	protein_coding	chr6	24901141	24906297	5157	-	0.628013	0.196657	0.000303701	0.453119	0.00647524	27.6003	38.5711	68.8174	27.8214	28.9708	45.8095
ENSMUSG00000030986	Dhx32	protein_coding	chr7	140912625	140974409	4173	-	-0.309314	0.00227314	0.0262872	0.0264935	0.172885	564.339	453.211	418.977	622.503	520.025	529.276
ENSMUSG00000025487	Psmd13	protein_coding	chr7	148067867	148084542	3395	+	-0.26035	0.000368043	0.162679	0.00666149	0.488573	877.338	651.326	718.535	813.775	719.923	734.362
ENSMUSG00000031965	Tbx20	protein_coding	chr9	24527648	24578746	4495	-	0.806362	0.00179222	0.0334513	0.0222093	0.201215	25.2514	49.0905	34.4087	13.9107	23.1766	32.419
ENSMUSG00000026473	Glul	protein_coding	chr1	155747074	155756853	3329	+	0.173545	0.000106814	0.562217	0.00249181	0.825748	1865.67	2081.96	1937.01	1945.76	2585.64	2045.22
ENSMUSG00000041733	Coq5	protein_coding	chr5	115729675	115746981	2037	+	-0.362032	0.00113519	0.0530616	0.0158449	0.264787	232.547	176.2	202.404	262.564	191.207	199.448
ENSMUSG00000083027	Gm13140	pseudogene	chr4	146316585	146319934	3151	+	2.36804	0.04496	0.00134167	0.192198	0.0211996	6.45965	10.5194	16.1923	0	10.1398	16.9143
ENSMUSG00000044365	Cxxc4	protein_coding	chr3	133899784	133925117	5212	+	1.4966	0.000734123	0.0822332	0.0113692	0.340784	5.87241	21.0388	10.1202	1.73884	8.69123	8.45714
ENSMUSG00000015341	Golga7	protein_coding	chr8	24351825	24367546	2383	-	-0.345953	0.000173854	0.34853	0.00364498	0.681861	207.883	149.025	196.332	226.049	150.648	190.99
ENSMUSG00000052316	Lrrc15	protein_coding	chr16	30269388	30283342	5310	-	0.769879	0.0367282	0.00165338	0.16964	0.0251154	17.6172	35.0647	56.6732	24.3437	26.0737	32.419
ENSMUSG00000028245	Nsmaf	protein_coding	chr4	6323354	6381418	8372	-	-0.319807	0.00203797	0.030051	0.0243512	0.187495	534.389	435.678	410.881	443.403	350.546	367.886
ENSMUSG00000006782	Cnp	protein_coding	chr11	100436218	100453043	3639	+	-0.542286	0.00195643	0.0316742	0.0236073	0.194563	89.2606	57.8567	62.7453	102.591	68.0813	74
ENSMUSG00000025265	Fgd1	protein_coding	chrX	147480693	147524064	5784	+	-0.33921	0.00159714	0.0389419	0.0203767	0.221263	310.063	229.674	232.765	307.774	253.494	261.467
ENSMUSG00000038354	Ankrd35	protein_coding	chr3	96474054	96494932	3688	+	0.540647	0.00275486	0.0225806	0.0303737	0.157292	48.741	76.2656	74.8896	45.2097	63.7357	61.3143
ENSMUSG00000079477	Rab7	protein_coding	chr6	87949100	87995264	2610	-	-0.332642	0.00179374	0.0348879	0.0222094	0.206235	435.146	353.276	315.751	392.977	299.847	346.743
ENSMUSG00000066415	Msl2	protein_coding	chr9	100978451	101007114	4908	+	0.296996	0.000792726	0.0790862	0.0120483	0.334884	278.94	331.361	289.438	226.049	321.575	294.59
ENSMUSG00000000811	Txnrd3	protein_coding	chr6	89593982	89625523	2836	+	0.539892	0.00081088	0.07828	0.0122482	0.333237	37.5834	63.1164	52.6251	57.3816	86.9123	74
ENSMUSG00000036606	Plxnb2	protein_coding	chr15	88985979	89011218	7319	-	-0.263762	0.00049888	0.12736	0.00851572	0.431712	831.533	624.151	696.271	709.445	627.217	613.847
ENSMUSG00000024937	Ehbp1l1	protein_coding	chr19	5707376	5726317	6440	-	0.552286	0.121652	0.000523164	0.349189	0.0101951	91.0224	100.811	123.467	48.6874	72.4269	102.895
ENSMUSG00000008035	Mid1ip1	protein_coding	chrX	10292139	10296816	2128	+	0.401948	0.085065	0.000754693	0.283878	0.0136569	98.0693	118.343	161.923	104.33	121.677	138.133
ENSMUSG00000031370	Zrsr2	protein_coding	chrX	160373375	160396593	7194	-	0.281637	0.0219975	0.00292488	0.123537	0.0381069	344.711	399.737	398.736	314.729	354.892	455.276
ENSMUSG00000040829	Zmynd15	protein_coding	chr11	70272935	70279704	4409	+	0.900145	0.0626209	0.00102934	0.236591	0.0172595	12.3321	25.4219	34.4087	12.1718	13.0368	27.4857
ENSMUSG00000022200	Golph3	protein_coding	chr15	12251205	12281346	3027	+	-0.238144	0.000166461	0.388191	0.00355077	0.714305	664.757	522.463	584.948	773.782	622.871	717.447
ENSMUSG00000029111	Whsc2	protein_coding	chr5	34239585	34279062	4927	-	-0.321015	0.00236652	0.0274869	0.0272577	0.177805	621.301	410.257	447.313	497.307	489.606	435.543
ENSMUSG00000039230	Tbcd	protein_coding	chr11	121313263	121478478	8096	+	-0.279107	0.000866147	0.0752719	0.0128714	0.325768	747.558	567.171	609.237	895.5	789.453	756.914
ENSMUSG00000037405	Icam1	protein_coding	chr9	20820404	20833241	2540	+	-0.305224	0.00401497	0.0162556	0.0393125	0.126308	798.061	677.625	621.381	1013.74	837.255	795.676
ENSMUSG00000074461	Gm10699	protein_coding	chr8	14090461	14092590	2130	+	1.25868	0.0175867	0.00373594	0.10628	0.0453792	24.0769	33.3114	34.4087	6.95534	27.5222	36.6476
ENSMUSG00000038020	Rapgefl1	protein_coding	chr11	98698099	98715011	5677	+	1.12478	0.0214666	0.00309173	0.121672	0.0393621	9.39586	14.9025	28.3366	10.433	28.9708	21.8476
ENSMUSG00000041115	Iqsec2	protein_coding	chrX	148578811	148659779	6980	+	1.39925	0.0708217	0.000939115	0.25361	0.0159777	8.22138	12.2726	28.3366	3.47767	14.4854	12.6857
ENSMUSG00000027703	Lrriq4	protein_coding	chr3	30543429	30571353	2762	+	0.680168	0.00332679	0.0203945	0.03475	0.146464	27.6003	46.4607	40.4809	31.299	50.6988	54.2666
ENSMUSG00000044452	Zfp507	protein_coding	chr7	36557365	36588008	7118	-	-0.330995	0.00560812	0.0122213	0.049682	0.104376	375.247	281.394	291.462	318.207	283.913	243.848
ENSMUSG00000058997	1300010F03Rik	protein_coding	chr14	79248985	79602117	8702	+	-0.360653	0.000914901	0.0757298	0.0134463	0.326624	261.322	199.869	180.14	304.296	225.972	284.724
ENSMUSG00000044095	2410075B13Rik	pseudogene	chr15	75810302	75812715	2301	-	0.589551	0.0397899	0.0017482	0.178454	0.0261173	59.3114	72.7592	85.0098	43.4709	68.0813	83.1619
ENSMUSG00000071324	Armc2	protein_coding	chr10	41634796	41738248	7188	-	1.25266	0.0473393	0.00147142	0.198614	0.0228427	4.11069	11.396	24.2885	10.433	15.9339	19.7333
ENSMUSG00000032503	Arpp21	protein_coding	chr9	111967595	112138442	16488	-	1.15451	0.0179314	0.00389195	0.107566	0.0469338	9.39586	20.1622	30.3606	5.21651	11.5883	11.2762
ENSMUSG00000025436	Xrcc6bp1	protein_coding	chr10	126305486	126338427	1362	-	0.573192	0.00376792	0.0187079	0.0376503	0.139055	48.741	63.993	85.0098	55.6427	101.398	66.9523
ENSMUSG00000050192	Eif5a2	protein_coding	chr3	28680233	28697768	4992	+	0.352071	0.00103307	0.0684213	0.0147408	0.307796	188.504	222.661	202.404	156.495	252.046	204.381
ENSMUSG00000043259	Fam13c	protein_coding	chr10	69903416	70021479	3520	+	0.885381	0.00136418	0.0521037	0.0182327	0.261455	14.0938	29.805	34.4087	13.9107	30.4193	16.2095
ENSMUSG00000040370	Lyrm5	protein_coding	chr6	145159654	145165459	2682	+	-0.445723	0.0676205	0.00105222	0.247702	0.0175649	132.716	99.0577	85.0098	173.884	156.442	116.286
ENSMUSG00000021958	Pinx1	protein_coding	chr14	64479149	64538696	1351	+	-0.398828	0.00355406	0.0200233	0.0363746	0.144972	215.517	158.668	145.731	186.055	144.854	157.867
ENSMUSG00000036893	Ehmt1	protein_coding	chr2	24646289	24775129	7115	-	-0.268498	0.000578468	0.123419	0.00943591	0.424755	741.686	596.976	647.694	702.489	573.621	580.724
ENSMUSG00000030641	4632434I11Rik	protein_coding	chr7	100006039	100022743	3369	-	0.238721	0.00195913	0.0365887	0.0236204	0.212293	458.635	570.677	570.78	512.956	569.275	579.314
ENSMUSG00000034006	Pqlc1	protein_coding	chr18	80450031	80489464	6100	+	0.413479	0.115027	0.000624056	0.338109	0.011803	142.7	128.863	198.356	121.718	211.487	176.895
ENSMUSG00000024544	D18Ertd653e	protein_coding	chr18	68092911	68415203	2644	+	-0.563773	0.00014586	0.492734	0.00319479	0.785542	68.12	35.0647	66.7934	53.9039	28.9708	40.1714
ENSMUSG00000025408	Ddit3	protein_coding	chr10	126727830	126733344	1713	+	0.348437	0.350217	0.000207012	0.617274	0.00476412	101.593	160.421	206.452	153.018	105.743	182.533
ENSMUSG00000047604	Frat2	protein_coding	chr19	41920468	41922622	2155	-	0.522828	0.119994	0.000606888	0.346203	0.01158	65.1838	63.993	111.322	64.3369	110.089	97.2571
ENSMUSG00000027650	Tti1	protein_coding	chr2	157807539	157854169	4129	-	-0.375404	0.0316427	0.0023178	0.154708	0.0321127	260.148	224.414	198.356	281.691	217.281	195.219
ENSMUSG00000029726	Mepce	protein_coding	chr5	138223134	138227943	3292	-	0.285852	0.00367562	0.0199808	0.0370512	0.144734	283.637	326.978	348.135	306.035	396.899	369.295
ENSMUSG00000020553	Pctp	protein_coding	chr11	89843979	89864208	2723	-	-0.581957	0.0240932	0.00305297	0.130905	0.039111	71.0562	54.3502	38.4568	128.674	89.8093	86.6857
ENSMUSG00000027227	Sord	protein_coding	chr2	122060485	122091076	2352	+	-0.380455	0.00159345	0.0461757	0.0203643	0.243673	297.144	243.699	218.597	281.691	185.413	245.962
ENSMUSG00000046138	9930021J03Rik	protein_coding	chr19	29788892	29880479	8134	-	0.313518	0.000754248	0.0986994	0.0115712	0.376086	241.943	286.654	257.053	189.533	286.81	238.209
ENSMUSG00000030592	Ryr1	protein_coding	chr7	29788359	29910170	15362	-	0.425884	0.249887	0.000300294	0.516691	0.00642986	60.4858	89.4149	133.587	90.4194	72.4269	114.171
ENSMUSG00000026925	Inpp5e	protein_coding	chr2	26251769	26264723	4301	-	0.544148	0.0045173	0.0166306	0.0426721	0.128132	64.0093	95.5512	64.7694	45.2097	60.8386	102.895
ENSMUSG00000087449	Gm12971	sense_intronic	chr4	130314478	130318294	511	+	1.40518	0.036705	0.00204909	0.169591	0.0293146	4.11069	10.5194	20.2404	3.47767	8.69123	9.86666
ENSMUSG00000041420	Meis3	protein_coding	chr7	16760439	16771859	2755	+	0.764633	0.033652	0.00224575	0.160945	0.0315493	22.3152	40.3244	46.553	12.1718	13.0368	27.4857
ENSMUSG00000045467	Ttll13	protein_coding	chr7	87391262	87405707	3924	+	1.14041	0.0216276	0.00350054	0.12216	0.0432164	8.22138	17.5323	28.3366	6.95534	14.4854	14.0952
ENSMUSG00000053141	Ptprt	protein_coding	chr2	161347726	162486883	12620	-	-1.14741	0.000833879	0.0911195	0.0125569	0.36075	24.0769	6.13632	10.1202	10.433	4.34561	7.04762
ENSMUSG00000047166	Tigd5	pseudogene	chr15	75740221	75742136	1914	+	0.90944	0.00516315	0.0147344	0.0468124	0.118016	21.1407	35.0647	38.4568	13.9107	33.3164	26.7809
ENSMUSG00000050511	Oprd1	protein_coding	chr4	131666641	131700401	4021	-	1.04539	0.0456823	0.00166641	0.194325	0.0252289	6.45965	17.5323	34.4087	5.21651	5.79415	7.75238
ENSMUSG00000036813	Entpd8	protein_coding	chr2	24935824	24941239	2718	+	1.62923	0.0046215	0.016521	0.0432901	0.127515	1.17448	8.76617	14.1683	5.21651	13.0368	7.04762
ENSMUSG00000036864	BC053749	protein_coding	chr7	31324153	31337315	3579	-	1.07967	0.00157574	0.0488055	0.0201906	0.252642	13.5065	26.2985	22.2645	8.69418	28.9708	19.7333
ENSMUSG00000049690	Nckap5	protein_coding	chr1	127810197	128727376	12100	-	-1.64665	0.00112185	0.0700562	0.0157477	0.312434	10.5703	1.75323	6.07213	10.433	1.44854	2.81905
ENSMUSG00000031819	Cox4nb	protein_coding	chr8	123177814	123192012	4933	-	-0.270972	0.000589825	0.135185	0.00954799	0.445515	1101.08	912.558	922.963	925.06	732.96	792.152
ENSMUSG00000002257	Def6	protein_coding	chr17	28344723	28365553	2524	+	-0.313824	0.000679232	0.118656	0.0107225	0.416158	338.251	237.563	257.053	260.825	220.178	241.733
ENSMUSG00000033491	Prss35	protein_coding	chr9	86636434	86650680	2525	+	1.11089	0.00132737	0.0611369	0.0178648	0.288443	21.7279	39.4477	28.3366	6.95534	26.0737	21.1428
ENSMUSG00000059588	Calcrl	protein_coding	chr2	84170783	84265568	4882	-	2.03844	0.10255	0.000793599	0.3163	0.0141593	6.45965	11.396	24.2885	0	4.34561	8.45714
ENSMUSG00000026017	Carf	protein_coding	chr1	60155091	60207876	3314	+	-0.892434	0.0056511	0.0145106	0.0499724	0.11674	37.5834	22.792	16.1923	43.4709	20.2795	27.4857
ENSMUSG00000035773	Kiss1r	protein_coding	chr10	79379716	79385018	3163	+	1.20866	0.0446925	0.00184228	0.191786	0.0271727	4.11069	18.4089	32.3847	12.1718	10.1398	16.9143
ENSMUSG00000025856	Pdgfa	protein_coding	chr5	139451968	139473324	3119	-	0.249572	0.000947769	0.0871785	0.0138077	0.352608	347.059	413.763	406.833	325.162	417.179	362.952
ENSMUSG00000018166	Erbb3	protein_coding	chr10	128004579	128026708	6016	-	0.259179	0.0031508	0.0264457	0.0334675	0.173398	328.268	400.614	398.736	312.99	366.48	370.705
ENSMUSG00000023045	Soat2	protein_coding	chr15	101980957	101993905	2218	+	0.998431	0.23822	0.000353642	0.504194	0.00736298	18.2045	15.7791	42.5049	10.433	31.8678	31.0095
ENSMUSG00000034111	Tmed8	protein_coding	chr12	88507192	88541179	7179	-	-0.312412	0.00363667	0.0231851	0.0368354	0.160465	460.397	350.647	338.015	377.327	331.715	322.076
ENSMUSG00000031302	Nlgn3	protein_coding	chrX	98491178	98521302	11008	+	0.668478	0.0251286	0.00336707	0.134345	0.0419811	24.6641	42.9542	46.553	33.0379	39.1105	57.0857
ENSMUSG00000023484	Prph	protein_coding	chr15	98885605	98889409	1865	+	0.53156	0.00250728	0.0337761	0.0284552	0.202219	75.1669	104.317	85.0098	48.6874	79.6696	84.5714
ENSMUSG00000025209	Peo1	protein_coding	chr19	45080563	45087252	3603	+	0.2699	0.00209954	0.0410067	0.0248246	0.227256	313.587	374.315	366.352	271.258	343.303	325.6
ENSMUSG00000040940	Arhgef1	protein_coding	chr7	25687931	25711611	7495	+	0.24066	0.548788	0.000157838	0.778001	0.00383132	287.161	218.278	370.4	184.317	233.215	290.362
ENSMUSG00000022437	Samm50	protein_coding	chr15	84022663	84044733	1673	+	-0.27335	0.00118635	0.074381	0.0164024	0.324489	873.228	671.488	708.415	872.895	773.519	739.295
ENSMUSG00000030609	Aen	protein_coding	chr7	86040740	86056095	5687	+	-0.280372	0.000716777	0.124047	0.0111594	0.425168	1416.43	1207.1	1222.52	1707.54	1345.69	1353.14
ENSMUSG00000056656	Apol8	protein_coding	chr15	77578229	77585678	2684	-	0.695001	0.361931	0.000246741	0.628981	0.00551836	20.5534	25.4219	64.7694	15.6495	18.831	24.6667
ENSMUSG00000028140	Mrpl9	protein_coding	chr3	94247240	94255052	2703	+	-0.358924	0.00209451	0.042992	0.0248246	0.2333	310.651	258.602	265.15	335.595	228.869	255.124
ENSMUSG00000056106	Gm9990	protein_coding	chr7	104869349	104871434	2086	+	1.35699	0.106434	0.000851189	0.322462	0.0149369	7.63413	12.2726	24.2885	3.47767	10.1398	16.2095
ENSMUSG00000033717	Adra2a	protein_coding	chr19	54119672	54123472	3801	+	0.875905	0.0038238	0.023813	0.0379988	0.163014	12.3321	31.5582	34.4087	12.1718	17.3825	15.5048
ENSMUSG00000024431	Nr3c1	protein_coding	chr18	39570199	39650955	7425	-	0.233924	0.00112323	0.0816358	0.015752	0.339751	364.089	526.847	423.025	363.417	365.032	412.286
ENSMUSG00000079021	Flrt3	protein_coding	chr2	140476652	140497186	737	-	1.64452	0.00564401	0.0163296	0.0499398	0.126751	4.11069	13.1492	10.1202	1.73884	8.69123	11.2762
ENSMUSG00000060176	Kif27	protein_coding	chr13	58388877	58456223	4462	-	1.05884	0.0594453	0.00156117	0.22949	0.0239888	7.04689	16.6557	26.3126	10.433	13.0368	22.5524
ENSMUSG00000020023	Tmcc3	protein_coding	chr10	93774694	94053701	7153	+	-0.481992	0.000493405	0.188576	0.00845172	0.519861	137.414	85.9084	111.322	59.1204	37.662	47.219
ENSMUSG00000007989	Fzd3	protein_coding	chr14	65819863	65881300	4227	-	0.479089	0.0592257	0.00157475	0.228933	0.0241728	81.6265	85.0318	119.419	79.9864	133.265	120.514
ENSMUSG00000085936	2610307P16Rik	lincRNA	chr13	28551903	28977489	3293	-	1.3841	0.00234656	0.0398987	0.0271555	0.224268	18.2045	33.3114	26.3126	3.47767	20.2795	16.2095
ENSMUSG00000028607	Cpt2	protein_coding	chr4	107576586	107596215	2391	-	-0.578668	0.00117151	0.080531	0.016221	0.338141	108.052	67.4995	46.553	67.8146	44.9047	74.7047
ENSMUSG00000028898	Trnau1ap	protein_coding	chr4	131867678	131885453	2710	-	0.301382	0.230841	0.000413118	0.494847	0.00833647	146.81	167.434	202.404	166.928	172.376	238.209
ENSMUSG00000017288	Vps53	protein_coding	chr11	75859728	75993149	5203	-	-0.363146	0.141458	0.000676755	0.378491	0.0125943	200.836	159.544	141.683	224.31	217.281	150.114
ENSMUSG00000022040	Ephx2	protein_coding	chr14	66703214	66743337	2167	-	-0.440211	0.0728504	0.00131507	0.257286	0.0209549	178.521	123.603	93.106	286.908	286.81	232.571
ENSMUSG00000021265	Slc25a29	protein_coding	chr12	110064083	110074093	2606	-	-1.83425	0.0568268	0.0016901	0.22236	0.0254004	8.22138	3.50647	0	13.9107	5.79415	2.81905
ENSMUSG00000042978	Sbk1	protein_coding	chr7	133416133	133438513	4092	+	-0.343173	0.0260609	0.00371099	0.137528	0.0451853	270.131	208.635	204.428	319.946	289.708	232.571
ENSMUSG00000033020	Polr2f	protein_coding	chr15	78971781	78982204	543	+	-0.323061	0.0900999	0.00107561	0.293809	0.0178369	675.915	593.469	429.097	671.19	612.732	537.733
ENSMUSG00000035504	Reep6	protein_coding	chr10	79792698	79799186	2506	+	0.53357	0.395589	0.000247929	0.658465	0.00553671	25.2514	39.4477	56.6732	38.2544	27.5222	69.0666
ENSMUSG00000041096	Tspyl2	protein_coding	chrX	148771395	148776968	2807	-	0.325293	0.0376828	0.00261005	0.171942	0.0349103	157.381	196.362	210.5	132.151	144.854	179.009
ENSMUSG00000074001	Kbtbd5	protein_coding	chr9	121686725	121692937	2455	+	1.21962	0.118755	0.000829767	0.344386	0.0146634	5.87241	7.88955	22.2645	6.95534	18.831	20.4381
ENSMUSG00000069094	Pde7a	protein_coding	chr3	19123108	19211322	7748	-	-0.301887	0.000969048	0.102114	0.0140316	0.383092	501.504	407.627	421.001	427.754	323.024	358.724
ENSMUSG00000027967	Neurog2	protein_coding	chr3	127336054	127338549	2226	+	1.73971	0.024399	0.00406975	0.131884	0.0486499	3.52345	7.88955	12.1443	1.73884	11.5883	11.9809
ENSMUSG00000056305	Usp39	protein_coding	chr6	72268672	72295178	2425	-	-0.261958	0.000531196	0.190341	0.00892277	0.522243	617.19	480.386	506.011	552.95	454.841	508.838
ENSMUSG00000055850	Rnf181	protein_coding	chr6	72309708	72312715	2070	-	-0.281802	0.0013532	0.0747484	0.018146	0.324995	635.395	513.697	536.371	660.757	543.202	538.438
ENSMUSG00000019832	Rab32	protein_coding	chr10	10264809	10278031	2108	-	-1.03913	0.00161307	0.0628331	0.0205614	0.292691	34.06	17.5323	28.3366	27.8214	8.69123	9.86666
ENSMUSG00000036438	Calm2	protein_coding	chr17	87832752	87846275	1467	-	0.216409	0.000960908	0.105618	0.0139412	0.390985	1029.43	1183.43	1088.93	926.799	1108.13	1162.15
ENSMUSG00000046351	Zfp322a	protein_coding	chr13	23444972	23461077	5197	-	0.275586	0.00153341	0.0670344	0.0198385	0.304518	219.628	283.147	255.029	184.317	225.972	216.362
ENSMUSG00000000751	Rpa1	protein_coding	chr11	75111668	75161826	5578	-	-0.297224	0.00161733	0.063611	0.02058	0.294856	2074.72	1663.82	1580.78	2314.39	2022.16	1900.74
ENSMUSG00000058189	Hist1h2bm	protein_coding	chr13	21813913	21814436	524	+	-0.34782	0.0356556	0.002905	0.166464	0.0378805	379.358	348.017	283.366	455.575	341.855	336.876
ENSMUSG00000021686	Ap3b1	protein_coding	chr13	95128915	95336271	4020	+	-0.292036	0.00173364	0.0604062	0.0216292	0.286431	566.1	457.594	433.145	610.331	498.297	537.028
ENSMUSG00000042644	Itpr3	protein_coding	chr17	27194249	27259168	8990	+	0.245353	0.00239783	0.0439538	0.027497	0.236291	368.2	431.295	463.506	495.568	596.798	551.828
ENSMUSG00000041920	Slc16a6	protein_coding	chr11	109312169	109334912	4883	-	0.403858	0.0289653	0.0036456	0.146895	0.0445466	123.908	148.148	163.947	95.6359	127.471	140.248
ENSMUSG00000031458	2410022L05Rik	protein_coding	chr8	13884788	13890271	802	-	-0.385725	0.0012923	0.0818697	0.0174435	0.340349	186.743	130.616	153.827	165.189	123.126	131.086
ENSMUSG00000032540	Abhd5	protein_coding	chr9	122260726	122290642	3618	+	0.265022	0.000560614	0.190941	0.00924561	0.523338	193.202	267.368	198.356	154.756	185.413	190.286
ENSMUSG00000027646	Src	protein_coding	chr2	157244180	157297598	4371	+	-0.296764	0.000439255	0.243777	0.00772216	0.581899	405.784	325.225	364.328	391.238	276.671	336.876
ENSMUSG00000034486	Gbx2	protein_coding	chr1	91824537	91829865	4240	-	0.228045	0.00030672	0.350725	0.00574982	0.683643	239.007	297.173	242.885	283.43	378.068	317.143
ENSMUSG00000004268	Emg1	protein_coding	chr6	124654399	124662196	1404	-	-0.289162	0.00297831	0.0372315	0.0321021	0.214701	981.867	798.598	759.016	1201.54	1041.5	988.076
ENSMUSG00000074813	Gm14005	lincRNA	chr2	128021729	128255085	2045	-	-0.833717	0.000501318	0.222467	0.0085375	0.556776	37.5834	8.76617	24.2885	17.3884	13.0368	13.3905
ENSMUSG00000041329	Atp1b2	protein_coding	chr11	69413238	69419444	4085	-	0.74744	0.110404	0.00101257	0.329701	0.0170248	15.8555	22.792	34.4087	29.5602	40.5591	59.2
ENSMUSG00000031502	Col4a1	protein_coding	chr8	11198423	11312826	6818	-	0.273835	0.00393506	0.0284148	0.0387105	0.181647	507.376	590.84	621.381	179.1	231.766	207.905
ENSMUSG00000028431	Ikbkap	protein_coding	chr4	56762552	56815203	7399	-	-0.292062	0.00252901	0.0443193	0.0286135	0.237663	1266.09	1069.47	965.468	1159.8	957.484	969.752
ENSMUSG00000051367	Six1	protein_coding	chr12	74137916	74154874	8721	-	0.444869	0.003287	0.0341666	0.0345229	0.203648	61.6603	101.688	91.0819	62.5981	72.4269	77.5238
ENSMUSG00000029408	Abcb9	protein_coding	chr5	124511539	124545807	5817	-	1.04331	0.267089	0.000424475	0.536622	0.00853137	5.87241	10.5194	26.3126	8.69418	10.1398	21.8476
ENSMUSG00000033499	Larp4b	protein_coding	chr13	9093151	9172332	4684	+	-0.268471	0.000882392	0.129803	0.0130599	0.435199	1440.5	1174.67	1141.56	1321.51	1106.68	1159.33
ENSMUSG00000039270	Megf9	protein_coding	chr4	70088099	70196029	8226	-	0.551926	0.000446757	0.256408	0.00783531	0.594081	42.2814	71.8826	32.3847	27.8214	49.2503	57.7904
ENSMUSG00000039238	Zfp750	protein_coding	chr11	121372292	121380647	3232	-	-0.570745	0.0853166	0.00134685	0.284331	0.0212591	65.771	57.8567	40.4809	111.285	72.4269	63.4285
ENSMUSG00000024426	Atat1	protein_coding	chr17	36034540	36047020	4586	-	0.663978	0.0284608	0.00406356	0.14492	0.0486144	24.6641	42.0776	48.577	31.299	37.662	51.4476
ENSMUSG00000022537	Tmem44	protein_coding	chr16	30511941	30550928	8822	-	0.37021	0.277492	0.000417831	0.545109	0.00842031	92.1969	98.1811	155.851	130.413	152.096	174.781
ENSMUSG00000034274	Thoc5	protein_coding	chr11	4795323	4828870	2861	+	-0.278991	0.00127533	0.0912673	0.0173071	0.360931	638.331	487.399	467.554	699.012	614.18	655.428
ENSMUSG00000029452	Tmem116	protein_coding	chr5	121901902	121974192	3732	+	1.09018	0.607754	0.000191868	0.81564	0.00448406	8.22138	7.88955	26.3126	5.21651	10.1398	23.9619
ENSMUSG00000019975	Ikbip	protein_coding	chr10	90545685	90565352	4894	+	-0.501503	0.170924	0.000683423	0.419937	0.0127027	147.398	141.135	119.419	159.973	108.64	74.7047
ENSMUSG00000030861	Acadsb	protein_coding	chr7	138554115	138589725	4474	+	-0.399357	0.0277597	0.00421213	0.142652	0.0499164	215.517	187.596	155.851	227.787	160.788	168.438
ENSMUSG00000024524	Gnal	protein_coding	chr18	67247990	67386446	7920	+	0.645886	0.00184069	0.063989	0.0226193	0.295699	33.4727	52.597	46.553	29.5602	56.493	44.4
ENSMUSG00000028389	Zfp37	protein_coding	chr4	61850574	61869480	3692	-	0.395738	0.00213647	0.055231	0.0251802	0.270925	133.304	175.323	145.731	85.2029	123.126	124.038
ENSMUSG00000025340	Rabgef1	protein_coding	chr5	130647668	130690212	4168	+	0.334146	0.00546771	0.0218319	0.0488207	0.15411	151.508	191.102	174.068	142.585	182.516	195.219
ENSMUSG00000022711	Pmm2	protein_coding	chr16	8637767	8657624	4519	+	-0.334335	0.0639967	0.0018657	0.24	0.0274377	327.093	250.712	214.549	243.437	243.354	190.99
ENSMUSG00000053907	Mat2a	protein_coding	chr6	72382793	72389552	3389	-	0.138866	0.000155138	0.77539	0.00336789	0.921986	1463.99	1676.97	1404.69	1389.33	1752.73	1472.95
ENSMUSG00000006494	Pdk1	protein_coding	chr2	71711281	71741915	7779	+	-0.243761	0.000451645	0.266773	0.0078834	0.604986	987.74	808.241	886.531	1382.37	1122.62	1178.36
ENSMUSG00000048661	Lemd3	protein_coding	chr10	120360469	120416388	4809	-	-0.130423	0.00120529	0.10092	0.0165863	0.380889	269.544	213.018	303.606	241.698	162.236	281.2
ENSMUSG00000055817	Mta3	protein_coding	chr17	84105503	84220856	5319	+	-0.29295	0.00213995	0.0573437	0.025201	0.277317	516.772	403.244	380.52	570.338	489.606	512.362
ENSMUSG00000037426	Depdc5	protein_coding	chr5	33206350	33336882	11772	+	0.292373	0.045476	0.00274087	0.193784	0.0363696	292.446	314.705	400.76	267.781	334.612	327.714
ENSMUSG00000036890	Gtdc1	protein_coding	chr2	44419932	44783177	7958	-	-0.612369	0.037239	0.00336334	0.170724	0.0419811	98.6565	87.6617	58.6972	102.591	52.1474	68.3619
ENSMUSG00000032411	Tfdp2	protein_coding	chr9	96096694	96224065	7459	+	-0.255293	0.000654554	0.192981	0.0104189	0.52485	621.888	470.743	554.588	657.28	567.827	554.647
ENSMUSG00000023913	Pla2g7	protein_coding	chr17	43705047	43749150	2905	+	0.364319	0.0447845	0.00283011	0.191928	0.0371778	105.116	134.999	157.875	130.413	144.854	168.438
ENSMUSG00000020773	Trim47	protein_coding	chr11	115967066	115988524	2735	-	0.558501	0.00129185	0.0983184	0.0174435	0.375203	27.6003	59.6099	48.577	26.0825	30.4193	28.8952
ENSMUSG00000020932	Gfap	protein_coding	chr11	102748650	102762226	4218	-	0.890621	0.437216	0.000299264	0.693535	0.00641693	7.04689	12.2726	28.3366	12.1718	10.1398	29.6
ENSMUSG00000020628	Ttc15	protein_coding	chr12	29375494	29435331	5439	-	-0.362821	0.00285247	0.0461999	0.0311187	0.243673	216.692	136.752	174.068	203.444	183.964	161.39
ENSMUSG00000020492	Fam33a	protein_coding	chr11	86922736	86938137	3272	+	-0.298807	0.00152528	0.0864675	0.0197855	0.350662	478.602	387.465	368.376	453.836	354.892	405.943
ENSMUSG00000045730	Adrb2	protein_coding	chr18	62337471	62339613	2143	-	0.423345	0.00152884	0.0864408	0.0198143	0.350648	64.0093	103.441	95.13	64.3369	81.1181	69.7714
ENSMUSG00000021559	Dapk1	protein_coding	chr13	60703308	60864546	5934	+	-0.313709	0.088658	0.00149896	0.29085	0.0231571	449.239	376.069	311.703	448.62	422.973	342.514
ENSMUSG00000039197	Adk	protein_coding	chr14	21871855	22267769	1701	+	-0.288108	0.00188669	0.0706052	0.0230522	0.314046	568.449	438.308	522.203	471.224	408.488	344.628
ENSMUSG00000059555	A830007P12Rik	protein_coding	chr2	25048486	25052406	3301	-	0.417513	0.116408	0.00114659	0.340401	0.0187255	81.6265	96.4278	119.419	78.2476	94.155	121.219
ENSMUSG00000047215	Rpl9	protein_coding	chr5	65779603	65782682	3080	-	0.26347	0.037208	0.00359661	0.170724	0.0441492	268.956	331.361	356.232	340.812	349.098	424.266
ENSMUSG00000021298	Gpr132	protein_coding	chr12	114089087	114099127	2439	-	1.02451	0.0349928	0.00387277	0.164415	0.0468149	8.22138	15.7791	28.3366	13.9107	24.6251	24.6667
ENSMUSG00000026271	Gpr35	protein_coding	chr1	94869696	94882968	4498	+	0.933135	0.187142	0.000724799	0.442054	0.0132592	13.5065	21.0388	36.4328	6.95534	8.69123	21.1428
ENSMUSG00000003812	Dnase2a	protein_coding	chr8	87432459	87446814	5389	+	0.275939	0.768529	0.000177096	0.902956	0.00420402	140.351	142.889	226.693	140.846	140.508	185.352
ENSMUSG00000076432	Ywhaq	protein_coding	chr12	21395932	21423498	3061	-	0.222602	0.00119537	0.114419	0.0165093	0.408098	399.324	486.522	408.857	401.671	475.12	505.314
ENSMUSG00000026584	Scyl3	protein_coding	chr1	165859231	165885257	5809	+	-0.447945	0.15484	0.000884262	0.399174	0.0153741	195.551	159.544	87.0338	170.406	160.788	142.362
ENSMUSG00000070080	Mir431	miRNA	chr12	110828657	110828747	91	+	0.797958	0.00071496	0.191742	0.0111429	0.523797	15.2683	33.3114	22.2645	13.9107	30.4193	20.4381
ENSMUSG00000039814	Xkr5	protein_coding	chr8	18932729	18950975	4141	-	-0.371333	0.0718071	0.00191514	0.255347	0.0280491	220.215	157.791	139.659	161.712	166.582	122.629
ENSMUSG00000049076	Acap2	protein_coding	chr16	31092499	31201324	6514	-	-0.225702	0.000216518	0.637144	0.00434128	0.863515	515.598	366.426	459.458	462.53	396.899	454.571
ENSMUSG00000038984	Tspyl5	protein_coding	chr15	33613631	33617638	4008	-	0.638274	0.0613438	0.00225209	0.233446	0.0315796	33.4727	44.7074	54.6492	31.299	44.9047	61.3143
ENSMUSG00000060733	Ipmk	protein_coding	chr10	70810511	70896075	7093	+	0.212762	0.00081359	0.169917	0.0122765	0.497658	520.296	584.703	578.876	582.51	759.034	645.562
ENSMUSG00000034813	Grip1	protein_coding	chr10	118891090	119524317	7860	+	-0.663009	0.00208262	0.0676707	0.024724	0.305684	76.3413	45.5841	46.553	33.0379	17.3825	26.0762
ENSMUSG00000050468	Astl	protein_coding	chr2	127164375	127183387	2560	+	1.14548	0.220997	0.000645569	0.483836	0.0121338	5.28517	9.64278	22.2645	5.21651	7.24269	16.9143
ENSMUSG00000022055	Nefl	protein_coding	chr14	68701920	68707152	3380	+	0.20241	0.000559268	0.257607	0.00923989	0.59528	902.59	1032.65	874.386	504.262	646.048	623.009
ENSMUSG00000028333	Anp32b	protein_coding	chr4	46463774	46485529	1716	+	0.27651	0.00294163	0.0492043	0.0318593	0.253574	326.506	378.698	313.727	286.908	373.723	426.381
ENSMUSG00000078236	Pou3f1	protein_coding	chr4	124334050	124337899	3850	+	0.441956	0.000580391	0.252107	0.00945677	0.589872	98.0693	134.122	85.0098	60.8592	108.64	99.3714
ENSMUSG00000070348	Ccnd1	protein_coding	chr7	152115836	152125774	3835	-	0.201417	0.000512571	0.286705	0.00867886	0.623996	984.803	1091.39	1086.91	648.586	876.365	686.438
ENSMUSG00000090125	Pou3f1	pseudogene	chr4	124334889	124337899	3010	+	0.441956	0.000584576	0.252136	0.00951441	0.589872	98.0693	134.122	85.0098	60.8592	108.64	99.3714
ENSMUSG00000018761	Mpdu1	protein_coding	chr11	69470199	69476144	2420	-	-0.189349	0.000161618	0.92808	0.00346758	0.976674	667.106	533.86	623.405	808.558	635.908	812.59
ENSMUSG00000091454	Dynlt1b	protein_coding	chr17	6429221	6435441	807	+	-0.470722	0.169846	0.000883609	0.418829	0.0153741	113.925	89.4149	68.8174	102.591	95.6035	62.019
ENSMUSG00000061259	Tmprss11d	protein_coding	chr5	86731242	86802445	2796	-	-1.89716	0.0629212	0.00240415	0.237271	0.0330758	8.80862	4.38308	0	10.433	2.89708	2.11428
ENSMUSG00000003518	Dusp3	protein_coding	chr11	101832457	101848327	4682	-	-0.30673	0.00298825	0.0507274	0.0321156	0.257897	359.979	270.875	281.342	375.588	321.575	317.847
ENSMUSG00000020828	Pld2	protein_coding	chr11	70353566	70371612	6168	+	0.487877	0.0014589	0.104469	0.0190591	0.388828	54.0262	82.402	60.7213	48.6874	75.324	72.5904
ENSMUSG00000029007	Agtrap	protein_coding	chr4	147451170	147462140	4236	-	-0.278329	0.00112987	0.135554	0.0158149	0.445578	479.776	400.614	408.857	625.981	475.12	534.914
ENSMUSG00000031134	Rbmx	protein_coding	chrX	54636707	54646213	4330	-	0.324398	0.00181391	0.0844557	0.022316	0.346167	167.364	203.375	186.212	151.279	223.075	187.467
ENSMUSG00000068699	Flnc	protein_coding	chr6	29383153	29411888	9543	+	0.230087	0.00105608	0.147084	0.0150108	0.464225	1048.23	1203.59	1145.61	295.602	385.311	342.514
ENSMUSG00000068284	Gm608	protein_coding	chr16	44173359	44227578	13050	+	0.182249	0.679298	0.000229227	0.857341	0.00519603	177.934	208.635	317.775	226.049	152.096	266.4
ENSMUSG00000037033	Clca4	protein_coding	chr3	144485587	144512321	3361	-	0.675915	0.00119633	0.13026	0.0165093	0.436051	19.379	46.4607	26.3126	17.3884	23.1766	28.1905
ENSMUSG00000037239	Spred3	protein_coding	chr7	29943848	29954860	5997	-	0.480912	0.226235	0.000690528	0.490522	0.0127875	64.0093	68.3761	123.467	52.1651	72.4269	70.4762
ENSMUSG00000022577	Ly6h	protein_coding	chr15	75381698	75397685	3963	-	1.39985	0.00415534	0.0380544	0.0403109	0.217945	2.93621	11.396	12.1443	3.47767	11.5883	6.34285
ENSMUSG00000056770	Setd3	protein_coding	chr12	109344641	109417524	6035	-	-0.310028	0.000388252	0.411313	0.00693333	0.729335	261.91	203.375	206.452	307.774	210.038	310.8
ENSMUSG00000025423	Pias2	protein_coding	chr18	77303947	77394447	5457	+	-0.19077	0.000208703	0.765684	0.00421713	0.919714	1236.14	962.525	1167.87	1276.31	1073.37	1215.01
ENSMUSG00000020212	Mdm1	protein_coding	chr10	117578843	117606053	3149	+	0.307596	0.00162257	0.0994871	0.0206288	0.378131	144.461	187.596	157.875	151.279	201.347	188.876
ENSMUSG00000026404	Ddx59	protein_coding	chr1	138311848	138336735	2953	+	-0.391946	0.00199374	0.082376	0.0238964	0.340949	169.125	117.467	125.491	163.451	123.126	140.952
ENSMUSG00000024271	Elp2	protein_coding	chr18	24762462	24798008	3466	+	-0.262313	0.00166095	0.0996406	0.0210077	0.378238	1103.43	859.084	898.675	968.531	863.329	827.39
ENSMUSG00000028098	Rnf115	protein_coding	chr3	96531534	96595078	2265	+	-0.311058	0.000454392	0.365951	0.00791255	0.697212	287.748	232.303	279.318	332.118	214.384	276.267
ENSMUSG00000035237	Lcat	protein_coding	chr8	108463451	108467282	1342	-	0.624955	0.350291	0.000476185	0.617274	0.00939531	21.1407	28.9283	58.6972	15.6495	14.4854	26.7809
ENSMUSG00000059182	Skap2	protein_coding	chr6	51809165	51962548	1638	-	-0.312498	0.00279017	0.0598197	0.0306481	0.284455	325.919	259.479	257.053	394.716	311.436	334.057
ENSMUSG00000041617	Ccdc74a	protein_coding	chr16	17646563	17650831	1278	+	1.36332	0.05676	0.00294916	0.222276	0.0382578	2.34896	12.2726	22.2645	13.9107	14.4854	21.8476
ENSMUSG00000028960	Ube4b	protein_coding	chr4	148702525	148800858	7084	-	-0.192327	0.000227845	0.73706	0.00451909	0.906383	1208.54	926.584	1139.54	1034.61	885.057	981.028
ENSMUSG00000085379	2310058D17Rik	lincRNA	chr11	58779250	58791552	3201	-	0.742623	0.000985728	0.170426	0.0142171	0.497951	17.6172	38.5711	20.2404	15.6495	28.9708	28.8952
ENSMUSG00000037907	Ankrd13b	protein_coding	chr11	77283987	77303180	3839	-	0.652078	0.675858	0.000248656	0.855416	0.00554474	41.1069	33.3114	72.8655	22.6049	42.0076	54.2666
ENSMUSG00000037544	Dlgap5	protein_coding	chr14	48007454	48038082	4714	-	-0.28964	0.00473446	0.0356145	0.0441473	0.20873	1003.01	751.26	688.174	839.857	796.696	771.009
ENSMUSG00000034336	Ina	protein_coding	chr19	47089188	47099817	3240	+	0.14969	0.000177474	0.950379	0.00370501	0.984741	492.108	561.035	427.073	519.912	719.923	575.085
ENSMUSG00000026490	Cdc42bpa	protein_coding	chr1	181890603	182095734	18977	+	0.256278	0.00377604	0.0448104	0.0376503	0.239129	283.637	348.893	340.039	215.616	256.391	250.895
ENSMUSG00000000278	Scpep1	protein_coding	chr11	88785334	88816779	2097	-	-0.235146	0.000559536	0.303258	0.00923989	0.639298	977.169	779.312	807.593	1032.87	863.329	976.095
ENSMUSG00000020310	Madcam1	protein_coding	chr10	79127319	79131281	1420	+	1.06816	0.0698597	0.00245854	0.251698	0.0336604	9.9831	16.6557	30.3606	6.95534	14.4854	16.2095
ENSMUSG00000020525	Ppm1d	protein_coding	chr11	85124746	85160568	3173	+	0.243015	0.00199463	0.0862358	0.0238964	0.350288	270.131	339.251	303.606	279.952	330.267	330.533
ENSMUSG00000024858	Adrbk1	protein_coding	chr19	4286001	4306222	4476	-	-0.24672	0.000373013	0.462469	0.00671012	0.766208	482.125	380.452	410.881	493.829	379.517	481.352
ENSMUSG00000003420	Fcgrt	protein_coding	chr7	52348363	52359192	1738	-	0.56842	0.814634	0.000212068	0.924632	0.00485824	27.6003	21.0388	72.8655	27.8214	43.4561	44.4
ENSMUSG00000041923	Nol4	protein_coding	chr18	22851656	23200154	5718	-	1.54414	0.0480521	0.00359643	0.200658	0.0441492	7.04689	14.9025	14.1683	1.73884	5.79415	20.4381
ENSMUSG00000028988	Ctnnbip1	protein_coding	chr4	148892345	148940546	2792	+	-0.351482	0.000303121	0.580073	0.00570419	0.833619	142.112	88.5383	119.419	158.234	114.434	156.457
ENSMUSG00000040007	Bahd1	protein_coding	chr2	118726113	118750264	4664	+	0.472786	0.0019327	0.0918927	0.0234171	0.362615	64.5965	94.6746	80.9617	48.6874	75.324	64.8381
ENSMUSG00000035486	Plk5	protein_coding	chr10	79819204	79828234	2678	+	0.445734	0.124224	0.00143513	0.352798	0.0223946	61.0731	78.0189	107.274	64.3369	70.9784	90.9142
ENSMUSG00000034724	Cnot6l	protein_coding	chr5	96499352	96593190	10313	-	-0.123821	0.00501744	0.035534	0.0458876	0.20842	103.354	77.1423	159.899	104.33	60.8386	109.238
ENSMUSG00000039768	Dnajc11	protein_coding	chr4	151307800	151356246	10678	+	-0.281318	0.00515477	0.0346135	0.0467657	0.205096	1116.35	899.409	842.002	989.397	886.505	832.323
ENSMUSG00000057863	Rpl36	protein_coding	chr17	56752818	56753666	404	+	0.9552	0.000753861	0.239339	0.0115712	0.576701	13.5065	29.805	8.09617	6.95534	23.1766	26.7809
ENSMUSG00000056394	Lig1	protein_coding	chr7	13862632	13896782	4866	+	-0.262961	0.00196496	0.0921131	0.0236519	0.363105	816.265	629.411	629.477	813.775	730.063	735.066
ENSMUSG00000005078	Jkamp	protein_coding	chr12	73186576	73202448	2692	+	-0.402793	0.0737864	0.00246782	0.258602	0.0337262	180.283	156.914	141.683	193.011	147.751	119.809
ENSMUSG00000027259	Adal	protein_coding	chr2	120966164	120982416	5317	+	0.342086	0.101637	0.00180115	0.314966	0.026723	111.576	145.518	192.284	147.801	146.302	172.667
ENSMUSG00000026915	Strbp	protein_coding	chr2	37338748	37559379	18487	-	-0.22117	0.00034175	0.535934	0.00631785	0.811509	657.123	469.867	574.828	539.039	478.017	525.752
ENSMUSG00000024795	Kif20b	protein_coding	chr19	34996848	35050221	5567	+	0.0337469	0.00056114	0.327649	0.00924561	0.663397	1015.34	1193.08	801.521	836.38	990.8	835.847
ENSMUSG00000070345	Hsf5	protein_coding	chr11	87430666	87473044	4158	+	0.681915	0.0951661	0.00194653	0.303159	0.0283772	22.9024	32.4348	52.6251	26.0825	34.7649	42.2857
ENSMUSG00000020734	Grin2c	protein_coding	chr11	115110483	115128557	5037	-	2.24716	0.0734282	0.00254757	0.258149	0.0344476	5.28517	7.01293	16.1923	0	11.5883	10.5714
ENSMUSG00000020340	Cyfip2	protein_coding	chr11	46007357	46125852	8369	-	-0.30035	0.00156578	0.120328	0.0201138	0.419188	332.966	262.108	271.222	372.111	288.259	324.895
ENSMUSG00000022602	Arc	protein_coding	chr15	74499513	74503000	3057	-	0.24477	0.00264746	0.0720748	0.0294603	0.317756	260.735	322.595	291.462	297.341	353.443	357.314
ENSMUSG00000090687	9330151L19Rik	lincRNA	chr12	70298198	70300855	2546	+	0.785157	0.0785432	0.00243425	0.269393	0.0333885	12.3321	33.3114	46.553	26.0825	18.831	34.5333
ENSMUSG00000068394	Cep152	protein_coding	chr2	125388824	125450849	5768	-	0.269017	0.000947224	0.202156	0.0138077	0.533698	344.123	395.354	319.799	246.915	363.583	331.943
ENSMUSG00000032497	Lrrfip2	protein_coding	chr9	111020615	111128172	3533	+	-0.310763	0.00371783	0.0516341	0.037323	0.260661	337.076	233.18	269.198	321.685	296.95	265.695
ENSMUSG00000031972	Acta1	protein_coding	chr8	126415669	126418651	1446	-	0.400969	0.106146	0.00182521	0.321855	0.0269951	105.116	133.246	149.779	36.5155	34.7649	65.5428
ENSMUSG00000042564	4933432B09Rik	protein_coding	chr15	79440006	79489386	6564	-	0.76607	0.194412	0.00100047	0.450728	0.0168882	14.0938	23.6686	40.4809	12.1718	11.5883	24.6667
ENSMUSG00000046806	3110062M04Rik	protein_coding	chr6	34821771	34828060	4269	-	0.632194	0.101806	0.00191658	0.315198	0.0280491	40.5196	49.0905	68.8174	27.8214	43.4561	52.1524
ENSMUSG00000069601	Ank3	protein_coding	chr10	68996970	69490184	10620	+	-0.462267	0.00209306	0.0934279	0.0248246	0.365231	123.321	87.6617	93.106	111.285	69.5298	90.9142
ENSMUSG00000019647	Sema6a	protein_coding	chr18	47395252	47528524	8757	-	-0.439686	0.183155	0.00108654	0.435994	0.0179589	177.347	175.323	117.394	173.884	112.986	119.809
ENSMUSG00000008682	Rpl10	protein_coding	chrX	71516151	71518474	2053	+	0.24515	0.00375683	0.0536234	0.0376374	0.266421	388.754	426.036	481.722	472.963	619.974	525.047
ENSMUSG00000072946	Ptgr2	protein_coding	chr12	85626182	85656782	5929	+	-0.394842	0.00402477	0.0510117	0.0393822	0.258826	196.139	162.174	147.755	231.265	146.302	195.219
ENSMUSG00000031387	Renbp	protein_coding	chrX	71167460	71176189	2494	-	-0.277051	0.00100853	0.204228	0.0144186	0.537361	402.847	309.446	307.654	457.314	372.274	443.295
ENSMUSG00000031631	4933411K20Rik	protein_coding	chr8	47237125	47280944	5157	+	-0.382683	0.0619996	0.00333478	0.235029	0.0417166	221.39	182.336	137.635	170.406	143.405	136.019
ENSMUSG00000022419	Deptor	protein_coding	chr15	54943872	55090826	8874	+	-0.273611	0.000315537	0.658454	0.00587762	0.87276	234.309	158.668	220.621	234.743	183.964	219.181
ENSMUSG00000038560	Sp6	protein_coding	chr11	96874708	96886048	3841	+	0.302141	0.00366096	0.0572217	0.036954	0.277083	145.636	191.102	214.549	219.093	262.185	219.886
ENSMUSG00000027981	Rnpc3	protein_coding	chr3	113307985	113333067	6627	-	0.224173	0.00133194	0.157452	0.0179098	0.480062	289.51	373.439	303.606	260.825	299.847	312.914
ENSMUSG00000019188	H13	protein_coding	chr2	152495197	152534406	9031	+	-0.22326	0.000326949	0.64567	0.00608141	0.867349	500.329	380.452	431.121	452.097	365.032	459.505
ENSMUSG00000032803	Cdv3	protein_coding	chr9	103255432	103268110	4552	-	0.21637	0.00340472	0.0621133	0.035214	0.290866	943.696	1068.6	1133.46	897.239	1047.29	1030.36
ENSMUSG00000026482	Rgl1	protein_coding	chr1	154363889	154613481	5590	-	0.479698	0.000357482	0.591848	0.00654286	0.839514	28.7748	58.7333	26.3126	22.6049	34.7649	31.0095
ENSMUSG00000034636	Zyg11b	protein_coding	chr4	107902329	107973701	9057	-	-0.312761	0.00135569	0.156082	0.0181628	0.478159	309.476	256.849	285.39	380.805	260.737	304.457
ENSMUSG00000049532	Sall2	protein_coding	chr14	52930847	52948437	5433	-	0.256092	0.000282238	0.750577	0.00539531	0.913393	106.291	163.051	105.25	111.285	143.405	116.286
ENSMUSG00000005892	Trh	protein_coding	chr6	92192055	92194644	1384	-	0.177196	0.000535223	0.397353	0.00897908	0.720175	709.975	792.461	815.689	759.871	992.248	742.114
ENSMUSG00000042115	Klhdc8a	protein_coding	chr1	134195203	134203934	4269	+	1.00124	0.0868697	0.0024659	0.287421	0.0337262	9.9831	18.4089	28.3366	6.95534	10.1398	18.3238
ENSMUSG00000008393	Carhsp1	protein_coding	chr16	8658680	8672246	2849	-	0.206421	0.00283095	0.0756812	0.0309112	0.326508	773.397	919.571	920.939	782.476	872.02	879.542
ENSMUSG00000024833	Pola2	protein_coding	chr19	5940543	5964206	2872	-	-0.271054	0.0027321	0.0795203	0.0301873	0.336009	681.787	483.016	518.155	525.128	502.643	479.943
ENSMUSG00000069833	Ahnak	protein_coding	chr19	9063750	9151409	18810	+	0.156297	0.000362667	0.599663	0.00660486	0.844048	5911.17	6913	6104.51	3190.76	3764.75	3454.04
ENSMUSG00000011958	Bnip2	protein_coding	chr9	69837273	69856124	3455	+	-0.333081	0.144393	0.00151003	0.383082	0.023298	414.592	396.231	305.63	403.41	314.333	291.067
ENSMUSG00000024597	Slc12a2	protein_coding	chr18	58038332	58106475	6520	+	0.225267	0.00351089	0.06255	0.0361088	0.292365	348.821	433.925	408.857	340.812	380.965	391.143
ENSMUSG00000020456	Ogdh	protein_coding	chr11	6191636	6256645	5456	+	-0.24343	0.00109547	0.200909	0.0154511	0.532251	821.55	609.249	688.174	862.462	783.659	777.352
ENSMUSG00000034297	Med13	protein_coding	chr11	86080535	86171104	10840	-	0.211878	0.00340236	0.0647489	0.035214	0.298114	928.428	1107.17	1143.58	965.054	1054.54	1082.51
ENSMUSG00000067279	Ppp1r3c	protein_coding	chr19	36806227	36811143	2719	-	1.02976	0.00374333	0.058921	0.0375278	0.281871	7.63413	20.1622	18.2164	8.69418	18.831	14.0952
ENSMUSG00000027411	Vps16	protein_coding	chr2	130250075	130270005	3727	+	-0.253195	0.00136711	0.162811	0.0182327	0.488691	633.046	483.016	524.227	646.847	569.275	575.79
ENSMUSG00000037487	Ubr5	protein_coding	chr15	37897083	38008608	9790	-	-0.198727	0.000294887	0.756004	0.00559219	0.915488	7499.66	6011.84	6837.22	6917.09	5763.73	6546.53
ENSMUSG00000021816	Ppp3cb	protein_coding	chr14	21318586	21365795	6018	-	-0.303535	0.000998463	0.228458	0.0143025	0.564995	271.893	198.992	224.669	231.265	179.619	211.428
ENSMUSG00000000340	Dbt	protein_coding	chr3	116215988	116252894	3296	+	-0.327104	0.000862164	0.264646	0.0128251	0.602609	227.262	176.2	172.044	297.341	208.589	290.362
ENSMUSG00000055271	9330161L09Rik	protein_coding	chr12	104645032	104646030	999	-	0.968171	0.0666249	0.00345788	0.245636	0.04283	12.3321	15.7791	32.3847	12.1718	30.4193	24.6667
ENSMUSG00000001472	Tcf25	protein_coding	chr8	125897724	125928073	3771	+	-0.247965	0.00111854	0.206203	0.0157162	0.539515	1600.82	1296.52	1297.41	1344.12	1145.79	1207.26
ENSMUSG00000049323	Smcr8	protein_coding	chr11	60591027	60601789	8077	+	-0.0708107	0.00106171	0.219393	0.0150763	0.553958	837.406	661.846	906.771	852.029	732.96	950.723
ENSMUSG00000023791	Pigx	protein_coding	chr16	32084504	32099824	2394	-	0.38686	0.00372199	0.0627505	0.0373393	0.292667	110.989	140.259	123.467	95.6359	144.854	132.495
ENSMUSG00000039115	Itga9	protein_coding	chr9	118515808	118810121	7691	+	-0.332931	0.00128606	0.182467	0.0174215	0.512233	199.662	148.148	161.923	245.176	179.619	219.886
ENSMUSG00000027356	Fermt1	protein_coding	chr2	132729915	132771772	6048	-	-0.545767	0.0839109	0.00281549	0.281176	0.0370661	91.6096	69.2527	46.553	71.2923	59.3901	47.9238
ENSMUSG00000078952	Gm11019	lincRNA	chr13	98204925	98266960	2724	+	-0.260766	0.00240556	0.0999769	0.027539	0.379022	721.132	556.652	607.213	1036.35	924.167	866.857
ENSMUSG00000032977	1810008A18Rik	protein_coding	chr10	76949401	76978558	2508	-	-0.30746	0.00298932	0.0805827	0.0321156	0.338169	357.63	293.667	319.799	372.111	279.568	286.838
ENSMUSG00000042694	Obfc1	protein_coding	chr19	47575528	47611528	2349	-	-0.372344	0.066481	0.00363514	0.245372	0.0445135	212.581	165.681	127.515	187.794	173.825	153.638
ENSMUSG00000018920	Cxcl16	protein_coding	chr11	70267485	70273486	3021	-	0.3709	0.00409193	0.0603908	0.03988	0.286431	85.15	126.233	129.539	52.1651	63.7357	53.5619
ENSMUSG00000037138	Aff3	protein_coding	chr1	38234171	38721800	6704	-	-0.721559	0.00405002	0.0616543	0.0395766	0.289589	44.0431	21.0388	20.2404	48.6874	34.7649	39.4666
ENSMUSG00000027201	Myef2	protein_coding	chr2	124910364	124949397	5936	-	-0.28001	0.00455187	0.054906	0.0428839	0.27021	553.768	433.925	410.881	488.613	431.664	436.952
ENSMUSG00000070392	Hist2h3c1	processed_transcript	chr3	96049477	96052432	2956	+	0.668692	0.420122	0.000598713	0.679542	0.0114566	17.03	21.9154	50.6011	19.1272	20.2795	32.419
ENSMUSG00000093769	Hist2h3c1.1	protein_coding	chr3	96050608	96052427	1820	+	0.668692	0.420154	0.000598901	0.679542	0.0114566	17.03	21.9154	50.6011	19.1272	20.2795	32.419
ENSMUSG00000079260	Glb1	protein_coding	chr9	114310223	114316394	2921	+	0.248498	0.000550613	0.463733	0.00913358	0.76646	165.602	216.524	178.116	159.973	218.729	166.324
ENSMUSG00000029554	Mad1l1	protein_coding	chr5	140484643	140797506	3649	-	-0.277328	0.000900413	0.283927	0.0132723	0.620818	321.808	232.303	257.053	295.602	244.803	286.133
ENSMUSG00000004233	Wars2	protein_coding	chr3	98944991	99043109	5946	+	-0.579352	0.000712239	0.35952	0.0111123	0.691956	50.5027	21.9154	40.4809	43.4709	28.9708	35.9428
ENSMUSG00000021243	Fcf1	protein_coding	chr12	86311847	86324253	1117	+	-0.328359	0.0625244	0.00410381	0.236354	0.0489405	340.013	307.692	269.198	398.193	315.781	281.2
ENSMUSG00000045252	Zfp574	protein_coding	chr7	25862265	25868511	4195	+	0.314668	0.00259635	0.0999981	0.0291287	0.379022	192.028	231.427	198.356	142.585	207.141	189.581
ENSMUSG00000031577	Tti2	protein_coding	chr8	32260788	32275174	5076	+	-0.348528	0.307092	0.000849366	0.576563	0.0149223	242.531	220.907	149.779	208.66	183.964	159.276
ENSMUSG00000084941	Gm11944	processed_transcript	chr11	3208999	3220725	873	+	0.660801	0.0653774	0.00399243	0.242823	0.0479537	26.4259	37.6945	46.553	26.0825	36.2134	49.3333
ENSMUSG00000088354	AC164075.1	miRNA	chr7	87297706	87297765	60	-	0.893408	0.00203992	0.128595	0.0243547	0.433311	10.5703	18.4089	14.1683	13.9107	43.4561	26.0762
ENSMUSG00000056501	Cebpb	protein_coding	chr2	167514415	167515918	1504	+	0.35014	0.00206653	0.127109	0.0245925	0.431056	86.9117	126.233	109.298	106.069	136.163	120.514
ENSMUSG00000021144	Mta1	protein_coding	chr12	114336489	114375417	3104	+	-0.306937	0.00411456	0.063878	0.0399945	0.295367	341.187	260.355	246.933	253.87	212.935	233.276
ENSMUSG00000004446	Bid	protein_coding	chr6	120841948	120866871	3550	-	-0.349293	0.0843601	0.00312132	0.282102	0.0396718	292.446	262.108	186.212	333.856	270.877	272.743
ENSMUSG00000083397	Gm5466	pseudogene	chr2	181631528	181633417	1890	+	1.03126	0.0041855	0.0629727	0.0405232	0.29325	5.28517	19.2856	22.2645	6.95534	11.5883	6.34285
ENSMUSG00000025969	Nrp2	protein_coding	chr1	62749859	62865269	9509	+	0.141493	0.000371519	0.710951	0.00669144	0.896027	470.38	552.268	423.025	625.981	780.762	704.057
ENSMUSG00000020949	Fkbp3	protein_coding	chr12	66163423	66174931	947	-	-0.269859	0.0032757	0.0808964	0.0344864	0.338543	897.892	762.656	690.199	945.926	770.622	840.781
ENSMUSG00000091444	2010300F17Rik	lincRNA	chr11	96574296	96608750	2832	-	1.08844	0.147628	0.00182666	0.387588	0.0269951	5.28517	11.396	18.2164	6.95534	8.69123	21.1428
ENSMUSG00000020656	Grhl1	protein_coding	chr12	25257152	25302256	3500	+	0.570064	0.326567	0.000831429	0.595553	0.0146756	40.5196	37.6945	78.9377	34.7767	59.3901	56.3809
ENSMUSG00000019951	Uhrf1bp1l	protein_coding	chr10	89207736	89282614	6446	+	-0.262651	0.000625954	0.435276	0.0100105	0.749351	320.634	234.933	275.27	302.557	241.906	289.657
ENSMUSG00000020434	4921536K21Rik	protein_coding	chr11	3786091	3795101	2590	-	0.884857	0.305705	0.000891617	0.574986	0.0154584	6.45965	14.0259	24.2885	8.69418	5.79415	22.5524
ENSMUSG00000085984	1700001G11Rik	lincRNA	chr14	66914171	66915966	1080	-	2.04129	0.110789	0.00248521	0.330477	0.0339023	4.69793	7.01293	18.2164	0	7.24269	6.34285
ENSMUSG00000085233	B230208H11Rik	lincRNA	chr10	12636446	12642898	1153	-	-0.322783	0.00117181	0.236475	0.016221	0.573644	289.51	256.849	423.025	733.789	504.091	336.171
ENSMUSG00000026048	Ercc5	protein_coding	chr1	44204589	44238105	4495	+	-0.270783	0.00357214	0.0779932	0.0365089	0.33258	631.284	511.944	542.443	514.695	433.113	413.695
ENSMUSG00000024757	Slc22a19	protein_coding	chr19	7747551	7785800	5431	-	1.19353	0.101196	0.0027581	0.314103	0.0365018	8.22138	8.76617	28.3366	5.21651	23.1766	11.9809
ENSMUSG00000055373	Fut9	protein_coding	chr4	25536479	25727391	13824	-	-0.391757	0.000781459	0.358326	0.0119104	0.690596	115.099	68.3761	107.274	113.024	84.0152	91.619
ENSMUSG00000049657	Zbtb5	protein_coding	chr4	45004114	45025284	5606	-	0.322676	0.00263822	0.106209	0.0294188	0.391802	106.878	160.421	131.563	106.069	121.677	123.333
ENSMUSG00000042772	Smg7	protein_coding	chr1	154684126	154749776	6097	-	0.190721	0.00170321	0.16653	0.0213585	0.492308	1064.08	1219.37	1212.4	968.531	1137.1	1072.65
ENSMUSG00000021662	Rgnef	protein_coding	chr13	98668550	98976120	6289	-	-0.468601	0.00154413	0.185208	0.0199246	0.515392	149.746	109.577	127.515	104.33	56.493	83.1619
ENSMUSG00000061130	Ppm1b	protein_coding	chr17	85356081	85423331	4971	+	-0.226341	0.000343459	0.833918	0.00633353	0.945758	343.536	237.563	323.847	307.774	257.84	300.228
ENSMUSG00000059013	Sh2d3c	protein_coding	chr2	32576575	32611032	5233	+	0.565983	0.0679855	0.00421737	0.248183	0.0499392	27.6003	47.3373	52.6251	29.5602	27.5222	48.6285
ENSMUSG00000043670	Diras1	protein_coding	chr10	80482334	80488407	3035	-	0.973256	0.352854	0.000812672	0.619656	0.014446	7.63413	10.5194	28.3366	6.95534	10.1398	17.619
ENSMUSG00000008999	Bmp7	protein_coding	chr2	172693513	172765822	4019	-	0.278684	0.000452916	0.638272	0.0078962	0.86424	46.9793	71.0059	42.5049	53.9039	97.052	47.9238
ENSMUSG00000040270	Bach2	protein_coding	chr4	32325779	32673083	10427	+	-0.551434	0.000295769	0.978471	0.00560128	0.994168	49.3283	21.9154	58.6972	36.5155	18.831	27.4857
ENSMUSG00000036022	Fam122b	protein_coding	chrX	50596592	50622982	4409	-	0.220572	0.00339352	0.0854725	0.0351725	0.348408	315.936	397.984	356.232	342.551	382.414	398.895
ENSMUSG00000047443	Fam132b	protein_coding	chr1	93263007	93270793	2814	+	0.838455	0.00378579	0.0776188	0.0376963	0.33178	12.9193	28.0517	26.3126	12.1718	23.1766	16.9143
ENSMUSG00000021458	2010111I01Rik	protein_coding	chr13	63066253	63427404	7403	+	-0.267694	0.000503417	0.584636	0.00856334	0.83605	283.05	207.758	261.101	246.915	185.413	230.457
ENSMUSG00000019986	Ahi1	protein_coding	chr10	20672391	20800234	5094	+	-0.405118	0.21409	0.00140878	0.474939	0.0220748	152.683	135.876	99.1781	158.234	130.368	107.124
ENSMUSG00000048264	Dip2c	protein_coding	chr13	9275774	9668174	8244	+	-0.309047	0.00328119	0.092303	0.0344947	0.363297	249.577	179.706	214.549	290.386	246.251	233.981
ENSMUSG00000023972	Ptk7	protein_coding	chr17	46701400	46766453	4709	-	-0.263827	0.00332282	0.0920221	0.0347337	0.362841	1244.95	1052.82	1018.09	1022.44	848.843	856.285
ENSMUSG00000009563	Tor2a	protein_coding	chr2	32612754	32617764	3050	+	-0.338366	0.000750394	0.410169	0.0115482	0.728534	172.062	120.973	153.827	172.145	118.78	154.343
ENSMUSG00000028458	Tesk1	protein_coding	chr4	43454811	43460936	4434	+	0.350996	0.00185757	0.166174	0.022791	0.491981	90.4351	127.986	113.346	92.1583	126.023	101.486
ENSMUSG00000009293	Ube2g2	protein_coding	chr10	77085020	77108738	2431	+	-0.255381	0.000367015	0.841088	0.00665107	0.948618	261.91	179.706	281.342	227.787	179.619	192.4
ENSMUSG00000071337	Tia1	protein_coding	chr6	86354213	86383397	12945	+	-0.341641	0.00351466	0.0884026	0.0361224	0.354882	315.348	258.602	275.27	243.437	168.03	190.286
ENSMUSG00000031984	2810004N23Rik	protein_coding	chr8	127363255	127386929	1382	-	-0.249125	0.00188969	0.165264	0.0230522	0.491593	791.601	596.976	554.588	592.943	544.65	611.733
ENSMUSG00000030816	Rnf40	protein_coding	chr7	134732212	134747119	4154	+	-0.267514	0.00511322	0.0612524	0.0465031	0.288627	749.907	594.346	530.299	681.623	615.629	640.628
ENSMUSG00000005198	Polr2a	protein_coding	chr11	69547499	69572139	7067	-	0.188628	0.00140837	0.222426	0.0185974	0.556766	699.991	788.955	823.785	570.338	715.578	578.609
ENSMUSG00000026110	Mgat4a	protein_coding	chr1	37496185	37597861	7371	-	0.345631	0.00199288	0.157922	0.0238964	0.480621	83.3882	130.616	115.37	97.3748	115.883	99.3714
ENSMUSG00000021266	Wars	protein_coding	chr12	110098240	110132384	3447	-	-0.247437	0.001804	0.174491	0.022299	0.502631	599.573	464.607	532.323	686.84	598.246	576.495
ENSMUSG00000079020	Slc45a4	protein_coding	chr15	73407854	73476192	8471	-	0.310415	0.00327995	0.0977275	0.0344947	0.3738	143.874	174.447	172.044	153.018	218.729	175.486
ENSMUSG00000022673	Mcm4	protein_coding	chr16	15623990	15637493	3589	-	-0.200533	0.000539483	0.594498	0.00900998	0.841373	2071.79	1619.99	1854.02	2098.77	1817.92	1985.31
ENSMUSG00000032485	Scap	protein_coding	chr9	110235792	110287450	5205	+	-0.142473	0.000834845	0.385578	0.0125586	0.712829	389.341	305.939	443.265	387.76	295.502	382.686
ENSMUSG00000056043	Rgs9bp	protein_coding	chr7	36364017	36370601	6585	-	0.60866	0.108166	0.00298571	0.3261	0.0385992	28.1876	36.8179	62.7453	33.0379	44.9047	47.219
ENSMUSG00000030447	Cyfip1	protein_coding	chr7	63097115	63186070	8925	+	-0.258886	0.00335866	0.0975782	0.0349635	0.373608	1216.18	1008.99	951.3	1008.52	860.431	888
ENSMUSG00000024069	Slc30a6	protein_coding	chr17	74794972	74823569	2132	+	-0.403161	0.00149279	0.220481	0.0194499	0.554971	115.099	72.7592	99.1781	114.763	84.0152	93.0285
ENSMUSG00000004040	Stat3	protein_coding	chr11	100746412	100800854	9527	-	-0.269889	0.00527968	0.0628206	0.0475929	0.292691	1236.14	999.343	983.685	1323.25	1182.01	1088.86
ENSMUSG00000043702	Pde12	protein_coding	chr14	27483603	27489332	3529	-	0.2143	0.0021724	0.152875	0.0255218	0.473398	358.804	421.653	358.256	358.2	444.701	446.114
ENSMUSG00000026435	Slc45a3	protein_coding	chr1	133867186	133879540	3339	+	0.883863	0.131177	0.00256257	0.3641	0.0345203	14.681	19.2856	34.4087	12.1718	23.1766	27.4857
ENSMUSG00000022292	Rrm2b	protein_coding	chr15	37853707	37891073	6437	-	0.566736	0.432578	0.000793724	0.689844	0.0141593	25.8386	29.805	76.9136	33.0379	37.662	42.2857
ENSMUSG00000033805	Ephx4	protein_coding	chr5	107831755	107859054	1646	+	1.51793	0.126694	0.00275136	0.357015	0.0364595	5.87241	9.64278	16.1923	1.73884	7.24269	14.8
ENSMUSG00000058298	Mcm9	protein_coding	chr10	53256135	53350245	4898	-	-0.513702	0.00177908	0.195974	0.0220651	0.528559	64.0093	39.4477	52.6251	76.5088	46.3532	58.4952
ENSMUSG00000035529	Prdm4	protein_coding	chr10	85354715	85379887	4514	-	0.212304	0.00496296	0.0702654	0.0455879	0.313128	487.997	563.664	578.876	460.791	540.305	517.295
ENSMUSG00000000787	Ddx3x	protein_coding	chrX	12858096	12871178	5277	+	0.206959	0.00143367	0.249513	0.0188467	0.58757	4077.22	4721.46	4655.3	4011.49	4584.62	4712.74
ENSMUSG00000024330	Col11a2	protein_coding	chr17	34176382	34203630	6831	+	0.481437	0.281883	0.0012712	0.550032	0.0204069	36.4089	49.0905	62.7453	31.299	27.5222	59.9047
ENSMUSG00000024276	Zfp397	protein_coding	chr18	24113189	24123172	5487	+	0.231503	0.00159719	0.224477	0.0203767	0.5593	207.883	275.258	228.717	177.361	210.038	195.924
ENSMUSG00000017858	Ift52	protein_coding	chr2	162843090	162871877	2802	+	-0.354868	0.00253914	0.141892	0.0286839	0.456036	186.155	124.48	127.515	177.361	147.751	172.667
ENSMUSG00000062380	Tubb3	protein_coding	chr8	125935324	125945915	1868	+	0.229367	0.001438	0.252047	0.0188699	0.589872	222.564	277.887	257.053	213.877	272.325	220.59
ENSMUSG00000000374	Trappc10	protein_coding	chr10	77649470	77707387	5048	-	-0.253596	0.00115989	0.312792	0.0161124	0.649094	385.817	280.517	364.328	377.327	323.024	317.143
ENSMUSG00000044017	Gpr133	protein_coding	chr5	129602625	129710474	8321	+	0.823326	0.00369019	0.0998953	0.037147	0.379014	14.0938	27.1751	18.2164	13.9107	30.4193	28.1905
ENSMUSG00000020122	Egfr	protein_coding	chr11	16652206	16818161	11326	+	-0.340658	0.147533	0.00251969	0.387541	0.0341256	331.204	296.296	208.476	187.794	154.994	156.457
ENSMUSG00000027569	1600027N09Rik	protein_coding	chr2	180316009	180321009	3499	+	0.336163	0.0023573	0.157794	0.0271941	0.480425	145.049	176.2	147.755	118.241	185.413	155.752
ENSMUSG00000013419	Zfp651	protein_coding	chr9	121669151	121680860	6353	+	0.437156	0.127976	0.00294401	0.359033	0.0382315	62.2476	76.2656	113.346	52.1651	62.2871	66.9523
ENSMUSG00000029093	Sorcs2	protein_coding	chr5	36359829	36740788	8803	-	-0.753905	0.00163508	0.231747	0.020734	0.568823	41.1069	13.1492	16.1923	24.3437	18.831	28.1905
ENSMUSG00000040506	Ambra1	protein_coding	chr2	91570291	91759006	6143	+	-0.234498	0.000710685	0.534206	0.0110998	0.810621	400.498	284.024	356.232	352.984	304.193	338.286
ENSMUSG00000031696	Vps35	protein_coding	chr8	87784296	87823412	3180	-	-0.19973	0.000623878	0.613269	0.00999906	0.85105	2766.49	2314.27	2416.71	2387.42	1942.49	2307.39
ENSMUSG00000072566	Pvt1	lincRNA	chr15	61869542	62209651	5595	+	-0.322985	0.000965145	0.396804	0.0139889	0.719904	163.253	119.22	159.899	206.921	141.957	171.257
ENSMUSG00000086918	4930429F24Rik	lincRNA	chr9	79641448	79651042	1520	+	1.31628	0.00500245	0.0769032	0.0458075	0.329797	5.28517	14.0259	8.09617	3.47767	14.4854	13.3905
ENSMUSG00000033066	Gas7	protein_coding	chr11	67268939	67502492	11342	+	-0.722861	0.00468926	0.0820502	0.0438132	0.340636	46.9793	13.1492	32.3847	52.1651	49.2503	35.9428
ENSMUSG00000040354	Mars	protein_coding	chr10	126733277	126748842	3423	-	-0.253414	0.00363667	0.106245	0.0368354	0.391802	839.168	691.651	698.295	1159.8	992.248	978.209
ENSMUSG00000028717	Tal1	protein_coding	chr4	114729031	114744360	4379	+	0.970348	0.172058	0.00225101	0.421036	0.0315796	9.39586	14.0259	26.3126	8.69418	14.4854	22.5524
ENSMUSG00000091878	C430002E04Rik	lincRNA	chr3	41292726	41297114	986	-	0.411225	0.000893998	0.433538	0.0131919	0.748157	46.9793	73.6358	50.6011	50.4262	81.1181	59.2
ENSMUSG00000035578	Iqcg	protein_coding	chr16	33015471	33056304	3462	-	-0.376556	0.591188	0.000656342	0.805329	0.0122751	86.9117	96.4278	46.553	111.285	105.743	68.3619
ENSMUSG00000050555	Hyls1	protein_coding	chr9	35368405	35377688	5675	-	0.301503	0.00144175	0.270042	0.0189023	0.608463	148.572	190.226	151.803	114.763	166.582	140.248
ENSMUSG00000083580	Rpsa-ps3	pseudogene	chr11	22286295	22288199	876	+	1.01441	0.121897	0.00321999	0.349316	0.0405498	8.80862	14.9025	24.2885	6.95534	11.5883	19.0286
ENSMUSG00000031529	Tnks	protein_coding	chr8	35892233	36028744	6444	-	-0.236454	0.00191851	0.208327	0.0232992	0.541293	964.25	796.844	821.761	782.476	648.945	694.895
ENSMUSG00000032446	Eomes	protein_coding	chr9	118387330	118395250	4155	+	0.529631	0.287776	0.00139102	0.555628	0.0218646	29.9493	39.4477	56.6732	33.0379	33.3164	59.2
ENSMUSG00000038900	Rpl12	protein_coding	chr2	32817079	32820016	2612	+	0.229893	0.00542638	0.0738578	0.0485551	0.322986	676.502	801.228	1092.98	1052	1151.59	950.723
ENSMUSG00000000884	Gnb1l	protein_coding	chr16	18498861	18566772	4164	+	-0.387242	0.000476069	0.845441	0.00822183	0.95042	84.5627	44.7074	72.8655	99.1136	70.9784	102.19
ENSMUSG00000024176	Sox8	protein_coding	chr17	25702837	25707631	3118	-	0.92973	0.00281273	0.143136	0.0308038	0.456834	7.63413	22.792	14.1683	8.69418	15.9339	14.0952
ENSMUSG00000024811	Tnks2	protein_coding	chr19	36908722	36967967	10406	+	-0.276952	0.00282516	0.142998	0.0308938	0.456834	3400.71	2921.76	2744.6	3354.21	2784.09	2703.47
ENSMUSG00000022031	Elp3	protein_coding	chr14	66149292	66211837	2770	-	-0.257186	0.00356864	0.113302	0.0364984	0.405295	981.867	730.222	734.727	942.449	887.954	880.247
ENSMUSG00000074030	Exoc8	protein_coding	chr8	127414200	127421605	7406	-	-0.292391	0.00554026	0.0738386	0.0492889	0.322986	398.737	321.718	303.606	337.334	272.325	301.638
ENSMUSG00000038456	Dennd2a	protein_coding	chr6	39412377	39507866	5429	-	-0.279481	0.00111675	0.36915	0.0157061	0.699832	283.05	206.882	263.126	222.571	175.273	190.99
ENSMUSG00000060098	Prmt7	protein_coding	chr8	108734836	108776694	6125	+	-0.250868	0.00393868	0.10504	0.0387203	0.389754	939.586	753.89	769.136	977.225	864.777	837.962
ENSMUSG00000027165	B230118H07Rik	protein_coding	chr2	101400938	101489689	4289	-	-0.510414	0.00255593	0.162988	0.0288292	0.488933	112.75	81.5253	72.8655	85.2029	44.9047	82.4571
ENSMUSG00000037415	Ranbp10	protein_coding	chr8	108292208	108351250	5308	-	-0.168964	0.000874029	0.476737	0.0129623	0.775256	265.433	183.213	285.39	234.743	194.104	238.914
ENSMUSG00000021567	Nkd2	protein_coding	chr13	73955982	73985079	4728	-	0.653795	0.210776	0.00203622	0.471833	0.0291768	31.1238	31.5582	54.6492	26.0825	47.8017	51.4476
ENSMUSG00000043243	Fam129c	protein_coding	chr8	74121547	74131835	3560	+	0.535585	0.225739	0.00191035	0.490072	0.0280123	36.9962	42.9542	89.0579	31.299	42.0076	38.0571
ENSMUSG00000045284	Dcaf12l1	protein_coding	chrX	42139747	42143374	3531	-	0.257178	0.00196484	0.219956	0.0236519	0.554178	237.245	278.764	228.717	196.488	279.568	249.486
ENSMUSG00000043929	Klhl15	protein_coding	chrX	91479938	91523063	9741	+	0.493833	0.000848115	0.51188	0.0126803	0.796787	25.8386	45.5841	28.3366	33.0379	59.3901	38.7619
ENSMUSG00000035595	1600002K03Rik	protein_coding	chr10	79635689	79637891	678	+	0.530351	0.0033803	0.128456	0.035085	0.433311	41.1069	67.4995	42.5049	27.8214	40.5591	50.7428
ENSMUSG00000056579	Tug1	lincRNA	chr11	3539797	3548815	6672	-	0.188068	0.00304455	0.143106	0.0326373	0.456834	886.147	1094.89	1101.08	1008.52	1070.47	1043.05
ENSMUSG00000071550	Wdr52	protein_coding	chr16	44394909	44482541	8493	+	0.855151	0.219597	0.00199213	0.481919	0.0287637	7.63413	14.9025	30.3606	5.21651	4.34561	10.5714
ENSMUSG00000028041	Adam15	protein_coding	chr3	89142464	89153932	6159	-	0.374907	0.236816	0.00187444	0.502466	0.0275394	115.686	118.343	153.827	90.4194	121.677	140.952
ENSMUSG00000020982	Nemf	protein_coding	chr12	70412531	70458153	3711	-	0.140466	0.000703852	0.640488	0.0110165	0.865118	476.253	602.236	463.506	438.187	491.054	469.371
ENSMUSG00000029647	Pan3	protein_coding	chr5	148241737	148360078	7316	+	0.208821	0.00551026	0.0818682	0.0490584	0.340349	388.166	488.275	495.89	406.887	433.113	424.971
ENSMUSG00000063254	B230325K18Rik	protein_coding	chr7	135126593	135129215	2623	+	0.549483	0.734698	0.000614201	0.884586	0.01169	14.681	20.1622	78.9377	17.3884	11.5883	16.9143
ENSMUSG00000018677	Slc25a39	protein_coding	chr11	102264299	102269260	2756	-	-0.244631	0.00268063	0.16844	0.0297113	0.49536	736.4	565.418	609.237	1076.34	967.623	955.657
ENSMUSG00000033114	Slc35d2	protein_coding	chr13	64197618	64230638	2276	-	0.176633	0.343995	0.00132695	0.611108	0.0210552	27.0131	26.2985	68.8174	27.8214	13.0368	38.7619
ENSMUSG00000027996	Sfrp2	protein_coding	chr3	83570243	83578238	2153	+	0.390927	0.00240594	0.192124	0.027539	0.523797	55.7879	92.9214	74.8896	59.1204	72.4269	64.8381
ENSMUSG00000021754	Map3k1	protein_coding	chr13	112536636	112599201	7447	-	-0.262409	0.00480737	0.0966099	0.0445485	0.371944	519.121	390.971	406.833	399.932	366.48	356.609
ENSMUSG00000018412	1700081L11Rik	protein_coding	chr11	104194543	104330175	7121	-	-0.046415	0.0025928	0.179551	0.0291111	0.50789	1126.33	960.772	1327.77	1184.15	964.726	1270.69
ENSMUSG00000049357	4933408B17Rik	protein_coding	chr18	34739500	34757122	2434	-	0.703982	0.312463	0.00149936	0.581165	0.0231571	12.3321	21.0388	40.4809	17.3884	14.4854	28.8952
ENSMUSG00000022178	Jub	protein_coding	chr14	55186309	55196253	3255	-	-0.222903	0.001258	0.375322	0.0171034	0.705167	2467.59	1932.94	2036.19	2030.96	1799.08	1911.31
ENSMUSG00000021143	Pacs2	protein_coding	chr12	114252719	114312612	5722	+	-0.328889	0.00551102	0.0867634	0.0490584	0.351484	213.169	164.804	176.092	219.093	166.582	180.419
ENSMUSG00000047139	Cd24a	protein_coding	chr10	43298975	43304068	1813	+	0.218912	0.00168942	0.283114	0.0212338	0.620818	365.851	429.542	370.4	255.609	338.958	298.114
ENSMUSG00000026398	Nr5a2	protein_coding	chr1	138740161	138857004	3836	-	0.100457	0.000626735	0.764721	0.0100121	0.919691	368.787	490.029	344.087	474.702	522.922	459.505
ENSMUSG00000036120	Rfxank	protein_coding	chr8	72654711	72663096	3676	-	0.358381	0.00194302	0.246956	0.0235033	0.584858	73.4051	109.577	91.0819	60.8592	82.5667	66.2476
ENSMUSG00000053838	Nudcd3	protein_coding	chr11	6005694	6100418	6496	-	-0.208698	0.00114796	0.427316	0.015992	0.743412	798.061	629.411	704.367	805.081	692.401	753.39
ENSMUSG00000003992	Ssbp2	protein_coding	chr13	91599888	91843034	7961	+	-0.701277	0.00395041	0.124381	0.0388096	0.42601	42.8686	16.6557	16.1923	15.6495	13.0368	16.9143
ENSMUSG00000062234	Gak	protein_coding	chr5	108998430	109058758	5938	-	-0.223649	0.001567	0.315449	0.0201138	0.652094	857.959	706.553	702.343	712.923	586.658	690.666
ENSMUSG00000057329	Bcl2	protein_coding	chr1	108434755	108610851	7191	-	0.962706	0.340465	0.00146785	0.607923	0.0228106	19.9662	22.792	46.553	5.21651	11.5883	16.2095
ENSMUSG00000056771	Gm10010	protein_coding	chr6	128137864	128150641	2318	-	0.767602	0.757281	0.000662414	0.896982	0.0123733	6.45965	9.64278	32.3847	12.1718	8.69123	22.5524
ENSMUSG00000053470	Kdm3a	protein_coding	chr6	71538968	71582899	4964	-	0.168457	0.00171737	0.292501	0.0214993	0.629789	1513.91	1782.16	1635.43	1535.39	1725.21	1714.68
ENSMUSG00000024943	Smc5	protein_coding	chr19	23283224	23348367	3462	-	-0.214329	0.00107673	0.474122	0.0152431	0.773727	658.885	521.587	524.227	612.07	514.231	637.809
ENSMUSG00000068744	Psrc1	protein_coding	chr3	108186757	108191149	3012	+	-0.250823	0.00366834	0.139167	0.0370031	0.451506	1334.8	1124.7	1030.24	1246.74	1050.19	1134.67
ENSMUSG00000066477	Gm16551	lincRNA	chr9	74695790	74707941	6220	+	0.433352	0.000806352	0.636179	0.0122175	0.863243	6.45965	16.6557	2.02404	8.69418	28.9708	9.86666
ENSMUSG00000001910	Nacc1	protein_coding	chr8	87194382	87211761	4300	-	-0.225334	0.0018144	0.28483	0.022316	0.62207	1135.14	933.597	920.939	925.06	776.416	883.771
ENSMUSG00000021952	Xpo4	protein_coding	chr14	58199839	58284267	7266	-	-0.192418	0.000684886	0.755739	0.0107771	0.915272	744.034	616.261	714.487	699.012	547.547	657.543
ENSMUSG00000070980	Actl7b	protein_coding	chr4	56752879	56754297	1419	-	1.03587	0.309657	0.00167426	0.578203	0.0252884	3.52345	8.76617	28.3366	8.69418	7.24269	13.3905
ENSMUSG00000062518	Zfp534	protein_coding	chr4	147047611	147076662	2885	-	-0.410581	0.688628	0.000753807	0.860826	0.0136569	108.052	119.22	74.8896	140.846	101.398	81.0476
ENSMUSG00000029038	Ssu72	protein_coding	chr4	155078909	155107988	2689	+	-0.231675	0.00258734	0.200991	0.029072	0.532353	764.001	620.645	657.814	841.596	719.923	739.295
ENSMUSG00000004667	Polr2e	protein_coding	chr10	79498694	79502540	2670	-	-0.252215	0.00555771	0.0937857	0.0493545	0.366155	936.062	764.41	740.8	1055.47	928.513	921.828
ENSMUSG00000036613	Tssc1	protein_coding	chr12	29436693	29552356	1692	+	-0.299309	0.00440691	0.119562	0.0419449	0.417764	253.688	185.843	218.597	227.787	191.207	186.762
ENSMUSG00000022685	Parn	protein_coding	chr16	13538057	13668263	2902	-	-0.290247	0.00326053	0.162214	0.0343513	0.487581	305.953	230.55	222.645	262.564	217.281	257.943
ENSMUSG00000022961	Son	protein_coding	chr16	91647751	91679466	14907	+	0.183989	0.00154739	0.343	0.0199491	0.677372	4112.45	4830.16	4588.5	3851.52	4334.03	4350.49
ENSMUSG00000052298	Cdc42se2	protein_coding	chr11	54530958	54601177	3661	-	-0.211499	0.0012573	0.422233	0.0171034	0.738198	968.361	733.728	837.954	1085.03	974.866	1024.02
ENSMUSG00000073617	Hdac4	protein_coding	chr1	93825362	93827753	2392	-	-0.431879	0.801949	0.00066702	0.920098	0.0124285	71.6434	78.8955	46.553	88.6806	78.221	41.5809
ENSMUSG00000045176	2310047M10Rik	protein_coding	chr11	68873277	68875078	1802	+	0.448295	0.177626	0.00302597	0.428757	0.0389469	48.1538	51.7204	68.8174	66.0757	91.2579	109.943
ENSMUSG00000027326	Casc5	protein_coding	chr2	118872855	118931237	8542	+	0.17413	0.00190382	0.284953	0.0231455	0.622159	504.44	600.482	548.516	450.358	527.268	482.057
ENSMUSG00000051149	Adnp	protein_coding	chr2	168006486	168032612	5350	-	0.157769	0.494901	0.00110315	0.740763	0.0181737	474.491	476.003	765.088	490.352	414.282	556.057
ENSMUSG00000020409	Slu7	protein_coding	chr11	43247246	43261483	4048	+	-0.226943	0.00211659	0.258729	0.0249859	0.596276	729.353	574.184	572.804	721.617	634.46	706.876
ENSMUSG00000044148	1810030O07Rik	protein_coding	chrX	12232005	12250794	2699	-	-0.335874	0.00453434	0.122048	0.042801	0.422818	205.534	165.681	188.236	231.265	159.339	178.305
ENSMUSG00000030982	9030624J02Rik	protein_coding	chr7	125883740	125986480	8969	+	-0.264612	0.00533928	0.104167	0.0479361	0.388091	506.202	427.789	443.265	556.427	444.701	451.047
ENSMUSG00000038827	BC026590	protein_coding	chr4	56815217	56822473	5574	+	0.376564	0.000996611	0.558972	0.0142899	0.824482	56.3751	87.6617	48.577	43.4709	68.0813	59.9047
ENSMUSG00000036995	Asap3	protein_coding	chr4	135762280	135801131	4225	+	-0.381817	0.00239853	0.23499	0.027497	0.572274	119.21	78.0189	113.346	126.935	94.155	94.4381
ENSMUSG00000065979	Cpped1	protein_coding	chr16	11803814	11909538	5205	-	-0.350689	0.573471	0.000994922	0.794161	0.0168133	158.555	139.382	107.274	132.151	134.714	81.7523
ENSMUSG00000033632	AW554918	protein_coding	chr18	25327500	25625822	7014	+	-0.683	0.154902	0.00373518	0.399193	0.0453792	60.4858	49.0905	22.2645	46.9486	33.3164	31.7143
ENSMUSG00000011179	Odc1	protein_coding	chr12	17551679	17558308	2547	+	0.217424	0.00525643	0.110317	0.0474725	0.399163	1323.64	1407.85	1352.06	850.291	1087.85	1118.46
ENSMUSG00000061175	Fnip2	protein_coding	chr3	79259893	79371718	8367	-	-0.229276	0.00123199	0.471513	0.0168121	0.771757	442.78	315.582	439.217	422.537	376.62	354.495
ENSMUSG00000057522	Spop	protein_coding	chr11	95275394	95354720	3159	+	-0.281538	0.00107092	0.544153	0.0151777	0.815964	206.709	151.655	202.404	224.31	163.685	195.219
ENSMUSG00000045314	Sowahb	protein_coding	chr5	93470149	93474048	3900	-	0.491057	0.00544352	0.107102	0.0486343	0.39363	31.711	63.993	56.6732	48.6874	52.1474	50.7428
ENSMUSG00000053291	Rab4b	protein_coding	chr7	27953443	27963915	1970	-	-0.36886	0.00226416	0.259333	0.0264098	0.596276	108.64	71.0059	93.106	165.189	123.126	140.952
ENSMUSG00000039458	Mtmr12	protein_coding	chr15	12134783	12201995	4785	+	-0.244171	0.00206009	0.288204	0.0245556	0.625403	466.269	362.919	374.448	387.76	323.024	377.752
ENSMUSG00000034480	Diap2	protein_coding	chrX	126284278	127000370	11605	+	-0.336766	0.00364314	0.164105	0.0368755	0.491013	180.87	129.739	133.587	189.533	149.199	177.6
ENSMUSG00000030309	Caprin2	protein_coding	chr6	148791014	148844759	7656	-	0.225457	0.00193899	0.310141	0.0234739	0.646322	165.015	220.031	174.068	201.705	241.906	224.114
ENSMUSG00000025465	Echs1	protein_coding	chr7	147291609	147302375	5274	-	-0.242993	0.0037819	0.161886	0.0376831	0.487378	604.271	469.867	483.746	697.273	622.871	638.514
ENSMUSG00000010342	Tex14	protein_coding	chr11	87218567	87369325	5014	+	-0.383672	0.00365581	0.168173	0.0369275	0.494883	114.512	73.6358	89.0579	166.928	131.817	144.476
ENSMUSG00000020032	Nuak1	protein_coding	chr10	83833650	83903342	5625	-	0.320635	0.173326	0.00355993	0.423012	0.043806	122.733	142.889	186.212	71.2923	78.221	90.2095
ENSMUSG00000029504	Ddx51	protein_coding	chr5	111082470	111089515	5248	+	0.376231	0.213071	0.00294109	0.474278	0.0382315	163.253	153.408	206.452	97.3748	154.994	147.295
ENSMUSG00000026960	Arl6ip6	protein_coding	chr2	53050760	53078254	2703	+	-0.215647	0.000808091	0.778113	0.0122312	0.923565	250.752	193.732	271.222	272.997	191.207	255.828
ENSMUSG00000029196	Tada2b	protein_coding	chr5	36816319	36826934	3791	-	-0.406508	0.00365519	0.172208	0.0369275	0.500167	112.75	62.2398	89.0579	102.591	89.8093	85.9809
ENSMUSG00000047921	Trappc9	protein_coding	chr15	72420051	72891634	6377	-	-0.38371	0.00460182	0.13722	0.0431608	0.448459	151.508	102.564	93.106	205.183	169.479	204.381
ENSMUSG00000037216	Lipt1	protein_coding	chr1	37928583	37934232	3210	+	0.411685	0.00167809	0.376613	0.0211517	0.705728	49.9155	79.7721	50.6011	34.7767	50.6988	47.219
ENSMUSG00000020814	Mxra7	protein_coding	chr11	116664376	116689360	2391	-	0.521796	0.212674	0.00297493	0.474035	0.0385151	29.3621	38.5711	66.7934	53.9039	59.3901	71.8857
ENSMUSG00000035851	Ythdc1	protein_coding	chr5	87233246	87265684	10352	+	0.159977	0.00162897	0.388939	0.0206745	0.714559	1351.83	1514.79	1303.48	1123.29	1357.28	1341.16
ENSMUSG00000045136	Tubb2b	protein_coding	chr13	34218877	34222223	1922	-	0.148764	0.000760515	0.833258	0.011643	0.945758	498.568	550.515	423.025	504.262	699.644	586.362
ENSMUSG00000024045	Akap8	protein_coding	chr17	32440621	32458098	3695	-	0.205318	0.00448509	0.142171	0.0424725	0.456088	1203.26	1275.48	1208.35	1088.51	1386.25	1419.39
ENSMUSG00000001761	Smo	protein_coding	chr6	29685694	29711365	3779	+	-0.235443	0.00111057	0.576142	0.0156341	0.831475	338.838	248.959	301.582	267.781	220.178	258.647
ENSMUSG00000062785	Kcnc3	protein_coding	chr7	51846034	51860124	5344	+	0.612192	0.44109	0.00145306	0.69654	0.0226128	32.8855	32.4348	52.6251	24.3437	37.662	57.0857
ENSMUSG00000052397	Ezr	protein_coding	chr17	6942390	6987133	3290	-	-0.219877	0.00144853	0.44301	0.0189625	0.754749	1919.1	1399.08	1566.61	1658.85	1541.24	1630.11
ENSMUSG00000044393	Dsg2	protein_coding	chr18	20716575	20763022	8268	+	-0.394748	0.292934	0.00219483	0.56109	0.0310947	218.454	220.031	143.707	172.145	115.883	128.267
ENSMUSG00000025812	Pard3	protein_coding	chr8	129587793	130136186	14486	+	-0.183218	0.000648625	0.994172	0.0103393	0.997945	481.538	354.153	445.289	398.193	340.406	411.581
ENSMUSG00000029622	Arpc1b	protein_coding	chr5	145875084	145891574	5103	+	-0.255668	0.00248596	0.261248	0.0282753	0.598488	336.489	260.355	291.462	389.499	318.678	348.857
ENSMUSG00000045932	Ifit2	protein_coding	chr19	34625184	34650909	3927	+	-1.02571	0.00266445	0.247634	0.0295543	0.585911	18.7917	3.50647	10.1202	10.433	5.79415	7.75238
ENSMUSG00000017837	Nkiras2	protein_coding	chr11	100480558	100488921	3578	+	-0.312461	0.00522412	0.128834	0.0473068	0.433394	206.122	156.038	159.899	257.348	204.244	231.162
ENSMUSG00000028640	Tfap2c	protein_coding	chr2	172375093	172384122	3679	+	0.178679	0.00247899	0.272701	0.0282213	0.610932	333.553	405.873	333.967	481.657	557.687	560.99
ENSMUSG00000065845	U1	snRNA	chr2	117074007	117074170	164	+	-0.461152	0.969698	0.00069759	0.986205	0.0128394	149.159	127.109	42.5049	92.1583	120.229	79.6381
ENSMUSG00000017737	Mmp9	protein_coding	chr2	164766280	164781350	3539	+	1.14524	0.00198028	0.341657	0.0238169	0.676699	5.87241	14.9025	6.07213	3.47767	18.831	9.1619
ENSMUSG00000021453	Gadd45g	protein_coding	chr13	51942047	51943837	1173	+	0.374652	0.58906	0.00115428	0.80395	0.0188104	187.917	190.226	240.861	52.1651	60.8386	98.6666
ENSMUSG00000025178	Pi4k2a	protein_coding	chr19	42164925	42196708	3771	+	-0.2918	0.00535424	0.127408	0.0480411	0.431777	262.497	194.609	214.549	239.959	202.795	207.905
ENSMUSG00000019173	Rab5c	protein_coding	chr11	100576323	100599529	2194	-	-0.231597	0.00349181	0.196697	0.0359678	0.528907	657.123	499.671	558.636	714.661	654.739	634.285
ENSMUSG00000020770	Unk	protein_coding	chr11	115891636	115922528	4438	+	-0.310335	0.00258191	0.267987	0.0290332	0.60637	207.296	157.791	180.14	208.66	150.648	183.943
ENSMUSG00000022848	Dirc2	protein_coding	chr16	35694148	35769442	5395	-	0.270953	0.386456	0.00180051	0.651621	0.026723	192.615	183.213	275.27	175.622	223.075	216.362
ENSMUSG00000063856	Gpx1	protein_coding	chr9	108241607	108242671	847	+	0.164834	0.0018145	0.391136	0.022316	0.716556	2166.92	2365.11	2145.49	1940.54	2395.88	2297.52
ENSMUSG00000035202	Lars2	protein_coding	chr9	123276058	123371782	3881	+	-0.348073	0.0012047	0.589965	0.0165863	0.83848	126.844	66.6229	107.274	104.33	89.8093	102.895
ENSMUSG00000036712	Cyld	protein_coding	chr8	91220927	91275844	8070	+	-0.302844	0.00428719	0.166008	0.0411823	0.491832	360.566	298.926	285.39	264.303	186.861	245.257
ENSMUSG00000024856	Cdk2ap2	protein_coding	chr19	4097182	4099019	1636	+	0.346696	0.234875	0.00306062	0.499749	0.0391645	75.1669	90.2915	127.515	125.196	130.368	155.752
ENSMUSG00000010755	Cars	protein_coding	chr7	150743135	150785995	4651	-	-0.23306	0.00359431	0.201924	0.0366552	0.533646	805.108	670.612	639.597	945.926	796.696	888.704
ENSMUSG00000074899	Spnb5	protein_coding	chr2	119871893	119911508	10292	-	1.1356	0.266397	0.00273676	0.535855	0.0363471	4.11069	6.13632	16.1923	5.21651	10.1398	16.2095
ENSMUSG00000021271	Zfp839	protein_coding	chr12	112088489	112107312	2829	+	-0.65472	0.196064	0.00375066	0.452291	0.0455212	57.5496	49.9671	22.2645	60.8592	42.0076	40.8762
ENSMUSG00000029364	Wsb2	protein_coding	chr5	117807313	117828610	5857	+	-0.228595	0.0019198	0.38362	0.0232992	0.710844	452.763	341.004	392.664	424.276	367.929	396.781
ENSMUSG00000001962	Fam50a	protein_coding	chrX	71558372	71565488	2288	+	-0.257243	0.00207563	0.35756	0.0246808	0.690476	359.979	241.07	242.885	248.653	233.215	286.838
ENSMUSG00000029577	Ube3b	protein_coding	chr5	114830637	114871177	5264	+	-0.233722	0.00460125	0.16505	0.0431608	0.491593	677.676	532.983	564.708	577.293	518.577	512.362
ENSMUSG00000024339	Tap2	protein_coding	chr17	34340472	34353266	3781	+	0.731897	0.329483	0.00231043	0.598419	0.0320694	17.03	21.0388	34.4087	13.9107	18.831	34.5333
ENSMUSG00000031700	Gpt2	protein_coding	chr8	88016475	88051459	5643	+	-0.280492	0.00390662	0.197947	0.038534	0.529388	257.799	197.239	210.5	302.557	244.803	274.152
ENSMUSG00000030276	Ttll3	protein_coding	chr6	113339254	113364577	5059	+	-0.269219	0.00247035	0.313203	0.0281447	0.649681	253.688	181.46	232.765	264.303	221.626	226.933
ENSMUSG00000062127	Cttnbp2nl	protein_coding	chr3	104804833	104856064	5000	-	-0.279503	0.0030014	0.25792	0.0322218	0.595662	259.561	172.693	228.717	175.622	159.339	151.524
ENSMUSG00000035666	Gtf3c4	protein_coding	chr2	28677819	28695880	7230	-	-0.220235	0.00277317	0.281397	0.030507	0.619761	867.355	714.443	759.016	1020.7	863.329	908.438
ENSMUSG00000024120	Lrpprc	protein_coding	chr17	85104587	85190129	8504	-	-0.246473	0.00498369	0.156598	0.045673	0.478517	1653.08	1314.05	1327.77	1777.09	1612.22	1548.36
ENSMUSG00000055612	Cdca7	protein_coding	chr2	72314216	72324950	3202	+	-0.244694	0.00504681	0.154882	0.0460415	0.476759	1435.22	1173.79	1095.01	1478.01	1308.03	1357.37
ENSMUSG00000031563	Wwc2	protein_coding	chr8	48911437	49075897	6546	-	-0.241519	0.00518992	0.151233	0.047026	0.470427	705.864	540.872	483.746	434.709	404.142	455.276
ENSMUSG00000015837	Sqstm1	protein_coding	chr11	50012868	50024329	3356	-	-0.210456	0.00161726	0.486725	0.02058	0.781181	2431.77	2122.29	2159.65	2707.37	2145.28	2458.91
ENSMUSG00000003410	Elavl3	protein_coding	chr9	21819449	21856467	5027	-	0.620534	0.00532624	0.148669	0.0478509	0.466131	31.1238	41.201	26.3126	26.0825	63.7357	55.6762
ENSMUSG00000046574	Prr12	protein_coding	chr7	52283077	52308251	6879	-	0.301107	0.349801	0.00226946	0.616874	0.0316922	97.482	113.96	139.659	81.7253	78.221	118.4
ENSMUSG00000000861	Bcl11a	protein_coding	chr11	23978056	24074123	13175	+	0.522792	0.00265515	0.299223	0.0294957	0.635907	43.4558	61.3632	42.5049	31.299	65.1842	47.9238
ENSMUSG00000031465	Angpt2	protein_coding	chr8	18690263	18741562	3690	-	0.866251	0.00137313	0.587119	0.0182633	0.837389	14.0938	34.188	10.1202	3.47767	10.1398	10.5714
ENSMUSG00000075705	Sepx1	protein_coding	chr17	24873587	24879723	1258	+	0.239924	0.00362227	0.225761	0.0368123	0.561015	146.81	198.115	143.707	159.973	188.31	200.857
ENSMUSG00000021377	Dek	protein_coding	chr13	47180144	47201589	3133	-	-0.19377	0.0014741	0.560421	0.0192405	0.824656	1203.26	998.466	1064.65	1086.77	899.542	1044.46
ENSMUSG00000028274	Rngtt	protein_coding	chr4	33397286	33589589	7094	+	-0.20795	0.00088608	0.943355	0.0131013	0.982351	382.294	315.582	384.568	424.276	296.95	409.466
ENSMUSG00000034574	Daam1	protein_coding	chr12	72932065	73093354	6004	+	-0.251805	0.00279995	0.298742	0.0307097	0.635063	342.362	233.18	275.27	253.87	236.112	247.371
ENSMUSG00000028780	Sema3c	protein_coding	chr5	17080099	17236086	7140	+	-0.513388	0.00289948	0.28998	0.0314957	0.62768	98.0693	63.993	82.9857	41.732	23.1766	31.7143
ENSMUSG00000042138	BC024479	protein_coding	chr9	37296906	37331733	2289	+	-0.314649	0.00548252	0.15449	0.048864	0.476233	268.956	233.18	242.885	316.468	207.141	257.238
ENSMUSG00000042569	Dhrs7b	protein_coding	chr11	60644133	60673697	3325	+	-0.287202	0.207494	0.00408597	0.467219	0.048805	315.936	271.751	222.645	349.506	333.164	272.038
ENSMUSG00000031486	Gpr124	protein_coding	chr8	28196313	28233890	5499	+	0.475541	0.338032	0.00251809	0.605401	0.0341256	76.9286	77.1423	125.491	34.7767	55.0444	51.4476
ENSMUSG00000059851	Suv420h2	protein_coding	chr7	4691717	4699116	4001	+	-0.255493	0.00242655	0.355203	0.0277102	0.687952	315.936	213.894	263.126	318.207	289.708	304.457
ENSMUSG00000056313	1810011O10Rik	protein_coding	chr8	25548088	25549418	1331	-	1.00782	0.00440561	0.196019	0.0419449	0.528585	14.681	28.9283	14.1683	5.21651	17.3825	17.619
ENSMUSG00000026213	Stk11ip	protein_coding	chr1	75518104	75533910	5743	+	-0.275266	0.00387686	0.222852	0.0383176	0.557212	282.463	185.843	224.669	219.093	205.692	207.2
ENSMUSG00000027620	Rbm39	protein_coding	chr2	155972975	156005974	6946	-	0.194136	0.00474154	0.18238	0.0441473	0.512233	2404.75	2835.85	2710.19	2564.78	2778.3	3052.32
ENSMUSG00000037085	Trmt12	protein_coding	chr15	58704204	58708336	4133	+	0.307263	0.00348552	0.249099	0.0359485	0.587303	93.9586	125.356	109.298	109.547	150.648	121.219
ENSMUSG00000060402	Chst8	protein_coding	chr7	35459487	35597730	2787	-	1.03693	0.0016269	0.540096	0.020666	0.814418	2.34896	16.6557	6.07213	12.1718	20.2795	11.9809
ENSMUSG00000073805	Fam196a	protein_coding	chr7	142073609	142130113	4709	-	0.369063	0.00130093	0.675447	0.0175249	0.881414	52.2645	78.0189	50.6011	45.2097	76.7725	52.1524
ENSMUSG00000026578	4930455F23Rik	protein_coding	chr1	166205716	166217978	1909	+	0.455897	0.00488618	0.182009	0.0451365	0.511985	73.9924	95.5512	72.8655	48.6874	88.3608	76.1143
ENSMUSG00000038023	Atp6v0a2	protein_coding	chr5	125079673	125204824	5303	+	-0.266668	0.00305647	0.291772	0.0327174	0.629208	329.442	263.862	265.15	326.901	250.597	315.028
ENSMUSG00000040054	Baz2a	protein_coding	chr10	127496046	127566359	8488	+	-0.082926	0.00238969	0.376466	0.02746	0.705712	914.922	739.864	1038.33	1013.74	873.468	1018.38
ENSMUSG00000034173	2410018M08Rik	protein_coding	chr5	130371593	130379493	2583	+	0.532396	0.00403631	0.224049	0.0394688	0.558928	52.2645	63.993	52.6251	38.2544	91.2579	58.4952
ENSMUSG00000042350	1110018G07Rik	protein_coding	chr12	86259098	86311850	6044	-	-0.259451	0.00235295	0.384706	0.0271652	0.711972	386.992	310.322	396.712	311.252	237.56	241.028
ENSMUSG00000029387	Gtf2h3	protein_coding	chr5	125029149	125047689	3840	+	-0.202895	0.00217056	0.419209	0.0255206	0.735819	779.269	633.794	722.583	756.393	641.702	673.047
ENSMUSG00000028766	Alpl	protein_coding	chr4	137297648	137352299	4033	-	-0.286476	0.00357851	0.255018	0.0365485	0.592409	229.611	158.668	180.14	318.207	278.119	302.343
ENSMUSG00000068959	Zfp619	protein_coding	chr7	46773136	46795790	5969	+	0.393663	0.00562913	0.162426	0.0498381	0.488121	48.741	80.6487	68.8174	53.9039	63.7357	59.2
ENSMUSG00000093283	AC102240.1	other RNA	chr18	65587123	65587464	342	+	-1.10927	0.227578	0.00405327	0.491529	0.0485732	52.2645	42.9542	4.04809	26.0825	17.3825	22.5524
ENSMUSG00000029223	Uchl1	protein_coding	chr5	67067337	67078470	1616	+	-0.185912	0.000958106	0.967204	0.0139231	0.990417	426.924	304.186	421.001	452.097	398.348	435.543
ENSMUSG00000087236	Gm1305	protein_coding	chr1	181625428	181675316	3449	-	0.641298	0.230259	0.00403411	0.494247	0.0484158	17.03	24.5453	44.5289	20.866	23.1766	31.7143
ENSMUSG00000020427	Igfbp3	protein_coding	chr11	7106089	7113926	3130	-	0.1565	0.00153113	0.612403	0.0198264	0.850833	288.335	380.452	297.534	212.138	236.112	216.362
ENSMUSG00000088025	RNaseP_nuc	other RNA	chr8	3803069	3803358	290	-	-0.205973	0.00142431	0.660624	0.0187404	0.874092	7716.35	6645.63	8158.92	11236.4	9017.15	8685.48
ENSMUSG00000021537	Cetn3	protein_coding	chr13	81922291	81936142	999	+	0.259923	0.00264796	0.357454	0.0294603	0.69036	201.424	247.206	174.068	133.89	186.861	186.762
ENSMUSG00000066150	Slc31a1	protein_coding	chr4	62021761	62052803	4280	+	-0.117884	0.00554525	0.171668	0.0493034	0.499185	166.189	116.59	184.188	170.406	137.611	195.219
ENSMUSG00000047793	Sned1	protein_coding	chr1	95132418	95197642	9491	+	0.329426	0.00370655	0.262273	0.0372607	0.599925	203.185	223.537	186.212	128.674	231.766	177.6
ENSMUSG00000024194	Cuta	protein_coding	chr17	27074918	27076423	812	-	-0.321749	0.00249799	0.392494	0.0283717	0.716671	143.874	105.194	131.563	182.578	127.471	159.276
ENSMUSG00000043257	Pigv	protein_coding	chr4	133216302	133228562	4180	-	0.339102	0.79122	0.00125023	0.91464	0.0201346	101.593	86.785	143.707	74.7699	102.846	116.286
ENSMUSG00000063931	Pepd	protein_coding	chr7	35697398	35829729	3079	+	-0.245273	0.00498466	0.199302	0.045673	0.529947	524.994	384.835	388.616	506.001	473.672	503.905
ENSMUSG00000073643	Wdfy1	protein_coding	chr1	79698837	79772718	6308	-	-0.266795	0.00539342	0.184981	0.0483042	0.515392	358.217	296.296	317.775	363.417	279.568	306.571
ENSMUSG00000039050	Osbpl2	protein_coding	chr2	179854011	179897385	4187	+	-0.200677	0.00252469	0.39732	0.0285866	0.720175	139.176	100.811	153.827	151.279	102.846	158.571
ENSMUSG00000020671	Rab10	protein_coding	chr12	3247430	3309969	3511	-	0.144662	0.0026244	0.386971	0.0293235	0.713871	691.183	860.838	809.617	787.692	837.255	759.028
ENSMUSG00000053702	Nebl	protein_coding	chr2	17265536	17653091	13995	-	1.70769	0.00481451	0.213584	0.0445866	0.546568	6.45965	19.2856	4.04809	0	4.34561	10.5714
ENSMUSG00000021391	Cenpp	protein_coding	chr13	49559396	49748124	1269	-	-0.380954	0.00412265	0.250578	0.0400466	0.588076	119.21	85.9084	109.298	121.718	81.1181	95.1428
ENSMUSG00000087497	2810001G20Rik	lincRNA	chr11	63892986	63896761	1057	+	0.353662	0.0029817	0.347544	0.032104	0.680866	53.4389	86.785	62.7453	53.9039	68.0813	60.6095
ENSMUSG00000052533	Nup188	protein_coding	chr2	30141917	30199786	6241	+	-0.223407	0.00361145	0.291962	0.0367572	0.629368	1186.81	1037.91	1068.69	1297.17	1034.26	1111.41
ENSMUSG00000030697	Ppp4c	protein_coding	chr7	133929421	133935985	1293	-	-0.220676	0.00401206	0.26703	0.0393125	0.605477	1338.32	1064.21	1169.9	1403.24	1263.13	1215.71
ENSMUSG00000040325	Vprbp	protein_coding	chr9	106724205	106785649	8091	+	-0.225949	0.00492936	0.218548	0.0454212	0.553497	1335.39	1074.73	1105.13	1319.78	1183.46	1180.48
ENSMUSG00000026491	Ahctf1	protein_coding	chr1	181675025	181733811	9655	-	-0.0962227	0.00192457	0.575027	0.0233378	0.830879	2623.21	2018.85	2667.69	2220.49	2012.02	2397.6
ENSMUSG00000059000	Zfp799	protein_coding	chr17	32956289	32959145	1944	-	-0.457434	0.00503102	0.220386	0.0459261	0.554971	79.8648	50.8438	52.6251	74.7699	52.1474	70.4762
ENSMUSG00000038633	Degs1	protein_coding	chr1	184205903	184212935	2591	-	0.16236	0.00407906	0.27183	0.0398074	0.610121	529.104	619.768	609.237	563.383	643.151	574.381
ENSMUSG00000069520	Tmem19	protein_coding	chr10	114777795	114799318	3010	-	-0.23752	0.00312663	0.354716	0.033347	0.687538	509.138	436.555	455.41	539.039	402.694	486.285
ENSMUSG00000014554	Dguok	protein_coding	chr6	83430211	83456963	2191	-	-0.465024	0.00466762	0.239572	0.0436665	0.576701	70.4689	43.8308	48.577	71.2923	49.2503	64.8381
ENSMUSG00000027395	Polr1b	protein_coding	chr2	128926731	128952330	5805	+	0.09409	0.00112766	0.999831	0.0157991	0.999872	906.113	1067.72	931.06	951.143	1095.09	885.885
ENSMUSG00000058793	Cds2	protein_coding	chr2	132088884	132137786	9125	+	-0.208314	0.00315149	0.358345	0.0334675	0.690596	1363.57	1116.81	1267.05	1251.96	1086.4	1063.49
ENSMUSG00000027570	Col9a3	protein_coding	chr2	180332495	180356894	3853	+	0.396976	0.00181419	0.625265	0.022316	0.857684	26.4259	52.597	24.2885	31.299	42.0076	39.4666
ENSMUSG00000020744	Slc25a19	protein_coding	chr11	115475492	115489595	4012	-	-0.245275	0.00152322	0.750255	0.0197762	0.913148	156.206	88.5383	153.827	163.451	141.957	169.848
ENSMUSG00000086930	Gm14873	antisense	chr17	47836920	47838945	1064	-	0.659179	0.00409174	0.285152	0.03988	0.622232	12.3321	28.9283	24.2885	15.6495	24.6251	14.8
ENSMUSG00000027365	Trpm7	protein_coding	chr2	126617301	126701966	11315	-	-0.0683812	0.00398867	0.293309	0.0391332	0.63018	873.815	707.43	894.627	700.751	614.18	797.79
ENSMUSG00000074781	Ube2n	protein_coding	chr10	94977779	95008292	3868	+	-0.227882	0.0014373	0.826722	0.0188699	0.943618	185.568	121.85	157.875	177.361	144.854	205.79
ENSMUSG00000089093	Snord11	snoRNA	chr1	59761633	59761718	86	+	-0.0957431	0.00209749	0.56663	0.0248246	0.827332	839.168	739.864	1305.51	1464.1	1134.21	1056.44
ENSMUSG00000026932	Nacc2	protein_coding	chr2	25911055	25978740	7815	-	0.310825	0.386993	0.00308223	0.651675	0.0393075	69.8817	87.6617	115.37	67.8146	57.9415	91.619
ENSMUSG00000038446	Cdc40	protein_coding	chr10	40551432	40602949	2323	-	-0.284713	0.00208251	0.574541	0.024724	0.830879	167.364	121.85	188.236	199.966	146.302	150.819
ENSMUSG00000064923	U1	snRNA	chr4	51825355	51825519	165	-	-0.604853	0.00136602	0.877497	0.0182327	0.959968	32.8855	17.5323	32.3847	39.9932	14.4854	36.6476
ENSMUSG00000017774	Myo1c	protein_coding	chr11	75464006	75488134	7307	+	-0.204242	0.00324892	0.36918	0.0342781	0.699832	1266.68	1020.38	1117.27	1119.81	989.351	1012.04
ENSMUSG00000051184	Zfp524	protein_coding	chr7	4967103	4970088	1110	+	0.856755	0.00494916	0.242659	0.045518	0.580795	7.04689	19.2856	14.1683	8.69418	17.3825	10.5714
ENSMUSG00000020994	Pnn	protein_coding	chr12	60167906	60175004	3469	+	0.164116	0.00391433	0.308371	0.0385837	0.644446	609.556	683.761	593.044	540.778	656.188	644.152
ENSMUSG00000018548	Trim37	protein_coding	chr11	86940579	87034185	7214	+	-0.213556	0.00382392	0.316377	0.0379988	0.653297	895.543	751.26	750.92	1008.52	844.498	946.495
ENSMUSG00000078786	BC024978	protein_coding	chr7	27980800	27990405	2756	+	0.578683	0.330047	0.00370248	0.598961	0.0451181	20.5534	26.2985	44.5289	24.3437	27.5222	40.8762
ENSMUSG00000032135	Mcam	protein_coding	chr9	43942552	43950810	3350	+	-0.202507	0.477695	0.00259472	0.727005	0.0347965	374.073	386.588	261.101	462.53	470.775	358.724
ENSMUSG00000026867	Gapvd1	protein_coding	chr2	34531704	34625210	8441	-	-0.186253	0.00209942	0.594074	0.0248246	0.841304	1122.22	932.72	997.853	963.315	802.49	933.104
ENSMUSG00000024169	Ift140	protein_coding	chr17	25153036	25236440	7572	+	-0.275944	0.390079	0.00319947	0.65363	0.0404449	258.973	226.167	180.14	267.781	265.082	206.495
ENSMUSG00000049999	Ppp1r3d	protein_coding	chr2	178145911	178149177	3267	-	0.766157	0.521137	0.00240707	0.759662	0.0330758	12.9193	15.7791	28.3366	8.69418	10.1398	26.7809
ENSMUSG00000039981	Zc3h12d	protein_coding	chr10	7552268	7590195	4093	+	0.916612	0.929244	0.00136195	0.973005	0.0214749	11.7448	11.396	26.3126	3.47767	4.34561	21.8476
ENSMUSG00000029027	Dffb	protein_coding	chr4	153338558	153349235	2351	-	0.225918	0.00431275	0.298676	0.0412567	0.635014	168.538	213.894	170.02	165.189	205.692	194.514
ENSMUSG00000030811	Fbxl19	protein_coding	chr7	134890289	134912441	3409	+	-0.205416	0.00293543	0.442351	0.0318157	0.754434	862.657	743.371	797.473	898.978	712.681	804.838
ENSMUSG00000083844	2210015D19Rik	pseudogene	chr11	5662132	5684713	3102	+	-0.600743	0.00325683	0.400055	0.0343369	0.722211	39.3452	13.1492	30.3606	43.4709	34.7649	37.3524
ENSMUSG00000021103	Mnat1	protein_coding	chr12	74224704	74374975	2505	+	-0.294332	0.00387613	0.339598	0.0383176	0.675332	271.305	225.29	220.621	264.303	178.17	255.828
ENSMUSG00000042515	Mum1l1	protein_coding	chrX	135744581	135772874	4859	+	0.381577	0.00417148	0.316172	0.0404408	0.653053	44.0431	73.6358	52.6251	38.2544	47.8017	45.1047
ENSMUSG00000078766	Fut9	protein_coding	chr4	25726376	25727293	624	-	-1.47719	0.00263348	0.504843	0.0293882	0.792048	11.7448	4.38308	8.09617	13.9107	0	11.2762
ENSMUSG00000039236	Isg20	protein_coding	chr7	86058310	86065248	1826	+	0.365611	0.493936	0.00270652	0.74007	0.0359772	82.801	86.785	111.322	57.3816	65.1842	100.076
ENSMUSG00000058440	Nrf1	protein_coding	chr6	29997988	30103458	10282	+	-0.183204	0.00168819	0.803862	0.0212338	0.933664	639.506	454.964	510.059	530.345	493.951	603.276
ENSMUSG00000028161	Ppp3ca	protein_coding	chr3	136333088	136600691	5512	+	-0.291327	0.0021151	0.645771	0.0249859	0.867358	155.619	111.33	147.755	170.406	121.677	155.752
ENSMUSG00000022283	Pabpc1	protein_coding	chr15	36525416	36538728	5768	-	0.158165	0.0046859	0.293637	0.0438096	0.630342	1641.93	1960.11	1781.16	1514.53	1626.71	1688.61
ENSMUSG00000022529	Zfp263	protein_coding	chr16	3744093	3750790	4521	+	-0.22111	0.00355174	0.387582	0.0363746	0.714204	453.35	354.153	376.472	436.448	373.723	424.971
ENSMUSG00000028173	Wls	protein_coding	chr3	159502701	159598797	3304	+	-0.427764	0.00321508	0.430074	0.0340187	0.745421	194.964	143.765	188.236	73.0311	42.0076	53.5619
ENSMUSG00000018167	Stard3	protein_coding	chr11	98219682	98242426	3557	+	-0.341649	0.0045735	0.302667	0.0430482	0.63926	132.716	91.1681	115.37	126.935	95.6035	108.533
ENSMUSG00000038738	Shank1	protein_coding	chr7	51565623	51613721	8293	+	0.790215	0.732948	0.00190752	0.883791	0.0279981	8.22138	8.76617	26.3126	6.95534	8.69123	17.619
ENSMUSG00000028977	Casz1	protein_coding	chr4	148178538	148328998	12240	+	0.371821	0.00296214	0.47674	0.0320107	0.775256	40.5196	68.3761	60.7213	64.3369	84.0152	55.6762
ENSMUSG00000024791	Cdca5	protein_coding	chr19	6084983	6091777	2129	+	-0.190418	0.00289558	0.491933	0.0314957	0.785113	967.186	761.78	872.362	904.194	806.836	840.781
ENSMUSG00000039976	Tbc1d16	protein_coding	chr11	119004359	119089813	7119	-	-0.236449	0.00177786	0.81194	0.0220651	0.936218	225.501	144.642	214.549	234.743	207.141	225.524
ENSMUSG00000032307	Ube2q2	protein_coding	chr9	54996661	55055336	4305	+	0.227332	0.00328856	0.441352	0.0345229	0.753191	125.082	177.953	133.587	139.107	160.788	149.409
ENSMUSG00000008373	Prpf31	protein_coding	chr7	3581587	3594088	5439	+	-0.203952	0.0044079	0.33007	0.0419449	0.666385	947.22	739.864	797.473	848.552	776.416	800.609
ENSMUSG00000059659	Gm10069	lincRNA	chr6	128388775	128425635	3694	+	0.538109	0.419018	0.00349879	0.678601	0.0432164	20.5534	25.4219	50.6011	36.5155	39.1105	52.1524
ENSMUSG00000031691	Tnpo2	protein_coding	chr8	87560814	87581482	4990	+	-0.198409	0.00322996	0.45497	0.0341026	0.760988	2305.51	1882.1	2121.2	1996.18	1752.73	1745.69
ENSMUSG00000032280	Tle3	protein_coding	chr9	61220190	61266297	11629	+	0.137512	0.00348458	0.424538	0.0359485	0.741114	556.117	677.625	601.141	596.421	646.048	612.438
ENSMUSG00000038552	Fndc4	protein_coding	chr5	31594628	31598250	2261	-	0.411793	0.0033088	0.452022	0.034661	0.759789	56.9624	82.402	48.577	34.7767	57.9415	54.2666
ENSMUSG00000036036	Zfp57	protein_coding	chr17	37138108	37147580	3786	+	0.0426189	0.00228792	0.660168	0.0266025	0.873807	2214.49	2504.49	1868.19	2295.26	2655.17	2340.51
ENSMUSG00000030269	Mtmr14	protein_coding	chr6	113187837	113231386	2879	+	-0.200939	0.00265051	0.576318	0.0294663	0.831491	580.781	490.029	558.636	638.153	501.194	572.971
ENSMUSG00000043733	Ptpn11	protein_coding	chr5	121580542	121641406	7492	-	-0.188096	0.00290923	0.525939	0.031555	0.807096	719.958	568.048	651.742	612.07	540.305	575.79
ENSMUSG00000031586	Rbpms	protein_coding	chr8	34893116	35040313	2776	-	-0.14903	0.00222314	0.694562	0.0260139	0.889459	486.823	412.886	536.371	573.816	433.113	537.733
ENSMUSG00000065999	Gm13154	protein_coding	chr4	146927386	146959307	2871	+	-0.217198	0.553182	0.00280124	0.780537	0.036943	432.797	465.483	305.63	380.805	353.443	295.295
ENSMUSG00000010914	Pdhx	protein_coding	chr2	102861232	102913670	3930	-	-0.25795	0.00390566	0.398584	0.038534	0.721165	239.594	184.966	210.5	272.997	212.935	251.6
ENSMUSG00000046449	C77370	protein_coding	chrX	101272773	101396524	11532	-	-0.239138	0.971697	0.00161641	0.987183	0.0246866	304.778	291.037	238.837	323.423	333.164	215.657
ENSMUSG00000090262	Mpv17	protein_coding	chr5	31443033	31460526	3258	-	-0.236776	0.00444139	0.356615	0.0421129	0.689663	359.392	290.16	354.207	384.283	305.641	314.324
ENSMUSG00000028249	Sdcbp	protein_coding	chr4	6292797	6335570	6904	+	-0.237938	0.00340339	0.466161	0.035214	0.767678	430.448	364.673	455.41	441.664	325.921	344.628
ENSMUSG00000050240	Hic2	protein_coding	chr16	17233665	17263523	6354	+	-0.17851	0.00199665	0.800201	0.0238964	0.932301	540.849	407.627	477.674	575.555	511.334	592.704
ENSMUSG00000024423	Impact	protein_coding	chr18	13130761	13151457	3432	+	-0.219844	0.00539035	0.297368	0.0483042	0.633394	1995.45	1722.55	1605.07	1610.16	1342.79	1511.01
ENSMUSG00000028572	Hook1	protein_coding	chr4	95633931	95692104	8318	+	-0.203734	0.00424563	0.377954	0.0408899	0.706153	745.209	632.041	696.271	836.38	688.055	728.723
ENSMUSG00000029161	Cgref1	protein_coding	chr5	31235519	31247853	1328	-	-0.389008	0.629519	0.00257992	0.82818	0.0347083	113.338	110.454	68.8174	111.285	94.155	74.7047
ENSMUSG00000010592	Dazl	protein_coding	chr17	50418719	50432924	3014	-	0.383957	0.00305114	0.533626	0.0326841	0.81014	32.8855	56.9801	46.553	55.6427	73.8754	50.7428
ENSMUSG00000012076	Brms1l	protein_coding	chr12	56937353	56970722	2566	+	-0.287002	0.00168129	0.969057	0.0211739	0.990771	125.67	73.6358	137.635	125.196	101.398	107.829
[truncated: 342 more rows]
