# Supplementary material for: The non-coding snRNA 7SK controls transcriptional termination, poising, and bidirectionality in embryonic stem cells
Source: Genome Biol. 2013 Sep 17;14(9):R98. doi: 10.1186/gb-2013-14-9-r98 (PMC4053805; doi:10.1186/gb-2013-14-9-r98)
Supplement: Additional file 7: Table S3 — Coordinates of genes with failed transcriptional termination regions. [file gb-2013-14-9-r98-S7.xls]

## Sheet: Table_S3_failed_termination
Table S3. Coordinates of genes with failed transcriptional termination regions
chr1	9537535	9581435	Rrs1
chr1	9014683	10014683	Cops5
chr1	16064676	16091376	Rpl7
chr1	20344855	20793055	Mcm3
chr1	30838887	30859187	Phf3
chr1	33799409	34799409	Rab23
chr1	34666664	34870064	Fam168b
chr1	35805575	36392575	4632411B12Rik
chr1	36585082	37226082	Cnnm3
chr1	35849036	36849036	Tmem131
chr1	37495969	37542969	Unc50
chr1	37669012	38040712	Txndc9
chr1	39428753	39603753	Rpl31
chr1	39603726	39749226	D1Bwg0212e
chr1	40083155	40101455	Map4k4
chr1	42962527	43026427	Mrps9
chr1	44018958	44143458	1700029F09Rik
chr1	45880464	45988964	Wdr75
chr1	51501742	51526342	Obfc2a
chr1	51220292	52220292	Gls
chr1	54423979	55134679	Hspd1
chr1	57474797	57474797	9430016H08Rik
chr1	58082743	58633643	Sgol2
chr1	58437833	58467033	Clk1
chr1	59543791	60543791	Fzd7
chr1	58955578	59696278	Sumo1
chr1	63361150	63864550	Zdbf2
chr1	63801229	63861729	Fastkd2
chr1	64651121	64969321	Creb1
chr1	64531034	64777134	Fzd5
chr1	71626205	72166505	Atic
chr1	71602894	71632094	Fn1
chr1	72899048	73261448	Igfbp2
chr1	74300421	74326421	Aamp
chr1	74443859	74872659	Ctdsp1
chr1	74577418	74874018	Rqcd1
chr1	75144483	75637083	Fam134a
chr1	74471144	75471144	Chpf
chr1	78099033	78414533	Farsb
chr1	78703562	78723862	Acsl3
chr1	79690337	79698837	Wdfy1
chr1	80023198	80261498	Cul3
chr1	84703764	84717764	Trip12
chr1	87955494	88241294	Ncl
chr1	88427273	88958573	Ptma
chr1	88946672	89946672	Dis3l2
chr1	89347371	89983271	Gigyf2
chr1	89617082	89921682	Inpp5d
chr1	90072190	90155690	Hjurp
chr1	91649437	91824537	Gbx2
chr1	92509916	92558116	Cops8
chr1	93175060	93308060	Hes6
chr1	93456167	93556867	Asb1
chr1	93618162	93825362	Hdac4
chr1	94316287	94335587	Ndufa10
chr1	93556222	94533722	Myeov2
chr1	95270066	95855366	Ppp1r7
chr1	94437117	95302517	Hdlbp
chr1	95406837	95735537	2012-09-02
chr1	95592339	95736339	Bok
chr1	95424753	95689153	Dtymk
chr1	107651708	107725208	2310035C23Rik
chr1	120230399	121019699	Mki67ip
chr1	120671282	121366882	Ralb
chr1	121009857	122009857	Dbi
chr1	123422812	123450412	Ddx18
chr1	127271483	127289483	Actr3
chr1	129704638	129788638	Ccnt2
chr1	130214268	130228168	Mcm6
chr1	132348781	132950281	Mapkapk2
chr1	133084235	134084235	Eif2d
chr1	133832898	134832898	Nucks1
chr1	134402242	134671742	Rbbp5
chr1	135036377	135347477	Ppp1r15b
chr1	135219847	135971747	Btg2
chr1	136329928	137329928	Adipor1
chr1	136529454	137181954	Kdm5b
chr1	136870739	137870739	Ube2t
chr1	137052846	137366846	Arl8a
chr1	136629651	137150151	Elf3
chr1	137931607	138893807	Tmem9
chr1	138121648	138172748	Gm17643
chr1	152297065	152455765	Tpr
chr1	153211575	153232275	Ivns1abp
chr1	154515926	154684126	Smg7
chr1	154271552	155066052	Lamc1
chr1	154302888	155302888	Dhx9
chr1	155756853	155943553	Glul
chr1	156901697	156943497	Ier5
chr1	157915991	158248491	Tor1aip2
chr1	158579699	158708599	Abl2
chr1	163571443	163746243	AI848100
chr1	165235040	165315040	Gorab
chr1	166195516	166464916	Slc19a2
chr1	166172631	166219931	Blzf1
chr1	166291398	166367398	Atp1b1
chr1	166738753	167145053	Tiprl
chr1	167211012	167522312	Mpzl1
chr1	167794385	167795285	Pou2f1
chr1	169264109	169569709	Tmco1
chr1	171761951	172123551	Uhmk1
chr1	172966984	173164984	Ndufs2
chr1	173349273	173448973	Usf1
chr1	173543944	173996144	Ncstn
chr1	174314230	174666630	Pigm
chr1	174437511	174643711	Tagln2
chr1	177841527	177862527	Exo1
chr1	180182729	180189629	Pppde1
chr1	181592225	181675025	Ahctf1
chr1	182531384	182760784	Parp1
chr1	182654063	182730963	H3f3a
chr1	182567486	182906286	Ephx1
chr1	182640059	183103359	Wdr26
chr1	183428003	184205903	Degs1
chr1	184392563	184432563	Trp53bp2
chr1	190753677	190794977	Kctd3
chr1	192770841	193236441	Angel2
chr1	192908437	193826037	Nsl1
chr1	192973075	192994175	Atf3
chr1	192972844	193361244	Dtl
chr1	193446551	193757351	Ints7
chr1	194428197	194930597	Diexf
chr10	4547381	4603781	Fbxo5
chr10	5876400	5891400	1700052N19Rik
chr10	7482948	7790248	Katna1
chr10	11636446	12636446	B230208H11Rik
chr10	20016012	20030312	4933406P04Rik
chr10	20081475	20376675	Fam54a
chr10	21088695	22088695	Hbs1l
chr10	22410385	22423685	Tbpl1
chr10	31048010	31061110	Hddc2
chr10	33692461	33716361	Rwdd1
chr10	36845849	36853049	Marcks
chr10	39609565	40007265	Amd1
chr10	41250848	41475248	Cd164
chr10	41382447	41901647	Foxo3
chr10	42255187	42708087	Snx3
chr10	45092026	45096426	Lin28b
chr10	50571008	50590208	Ascc3
chr10	56110225	56218425	Gja1
chr10	57232939	57232939	Hsf2
chr10	57214180	57235580	Serinc1
chr10	58604398	58604398	2012-09-10
chr10	59362050	59915350	Dnajb12
chr10	59319623	59412423	Ddit4
chr10	59765345	59777345	Psap
chr10	60471490	60561390	Sgpl1
chr10	60023505	60782405	X99384
chr10	60888086	61443886	Nodal
chr10	61165521	61506621	Tysnd1
chr10	61201774	62001374	2510003E04Rik
chr10	61206676	62206676	Ccar1
chr10	62436933	62599333	Dna2
chr10	62780622	62797422	Herc4
chr10	61781753	62781753	Sirt1
chr10	68782483	68799383	Cdk1
chr10	74587614	75359514	Smarcb1
chr10	76019883	76124783	Lss
chr10	76224723	76514923	Col18a1
chr10	76732331	76811631	Pofut2
chr10	77108738	77794738	Ube2g2
chr10	76449692	77449692	Pfkl
chr10	76863107	77863107	Rrp1
chr10	79174724	80174724	Bsg
chr10	79458807	80458807	Cnn2
chr10	79160996	79593196	Dos
chr10	79635531	80635531	Cirbp
chr10	79781008	80781008	Apc2
chr10	78843100	79843100	Mex3d
chr10	80103516	81103516	Csnk1g2
chr10	79666645	80258845	Plekhj1
chr10	80267669	81225169	Sf3a2
chr10	79362195	80362195	Timm13
chr10	80394949	81394949	Gadd45b
chr10	80545304	81545304	Thop1
chr10	79808793	80808793	Hmg20b
chr10	80854305	81176505	Dohh
chr10	81029107	81123307	Aes
chr10	82032646	82211446	Nfyb
chr10	82360469	83360469	Txnrd1
chr10	83059214	83507214	A230046K03Rik
chr10	84189922	84603822	Polr3b
chr10	84976582	85401382	D10Wsu52e
chr10	87708897	87910197	Ccdc53
chr10	87935981	88017581	Sycp3
chr10	88206839	88208339	Arl1
chr10	88122752	88209352	Utp20
chr10	89610316	90610316	Tmpo
chr10	96085447	96127647	Btg1
chr10	98730122	98781022	Dusp6
chr10	99897236	99906536	Tmtc3
chr10	110945705	111300705	Phlda1
chr10	111425488	111435588	Krr1
chr10	112356594	112362494	Atxn7l3b
chr10	114503433	114634933	Tbc1d15
chr10	114869828	114944428	Zfc3h1
chr10	116143854	116488054	Cct2
chr10	116103698	116652198	Yeats4
chr10	116125944	117125944	Mdm2
chr10	117606053	117615353	Mdm1
chr10	118623511	118636311	Cand1
chr10	119669127	119677127	Llph
chr10	120169669	120360469	Lemd3
chr10	120603411	120983511	Tbk1
chr10	126437031	127437031	Ctdsp2
chr10	126125477	126619577	Arhgef25
chr10	126733344	127733344	Ddit3
chr10	126751845	126766945	Gli1
chr10	125954195	126954195	Shmt2
chr10	127138105	128138105	Tmem194
chr10	127566359	128566359	Baz2a
chr10	126751864	127646964	Spryd4
chr10	127799535	128637435	Cs
chr10	127481904	127947304	Esyt1
chr10	127348613	128254513	Ormdl2
chr10	128314694	128607994	Sarnp
chr11	2999959	3244259	Limk2
chr11	3000197	3539797	Tug1
chr11	3590480	3850080	Morc2a
chr11	3880007	4880007	Pes1
chr11	2991483	3991483	Mtfp1
chr11	4083371	4380871	Mtmr3
chr11	4585702	5585702	Ascc2
chr11	4828870	5828870	Thoc5
chr11	3844957	4838757	Nefh
chr11	3954135	4954135	Gas2l1
chr11	5425896	6425896	Xbp1
chr11	4603986	5603986	Mrps24
chr11	4772183	5772183	Pold2
chr11	5111016	6111016	Npc1l1
chr11	6319820	6643220	Ppia
chr11	5367609	6367609	Purb
chr11	5515601	6515601	Tbrg4
chr11	11551111	11830511	Grb10
chr11	19924029	20924029	Spred2
chr11	20126859	20779959	Rab1
chr11	20553024	20808724	Sertad2
chr11	22903780	23135080	Cct4
chr11	23389744	23591444	Usp34
chr11	23632876	23636476	Pus10
chr11	29030809	29070909	A630052C17Rik
chr11	29394946	29445846	Rps27a
chr11	29644331	29853731	Rtn4
chr11	29847995	29999395	Spnb2
chr11	31478981	31565181	Bod1
chr11	32108984	32839284	Snrnp25
chr11	32079485	32109585	Rhbdf1
chr11	32646816	32671516	Fbxw11
chr11	33068294	33111794	Ranbp17
chr11	34568792	34622692	Ccdc99
chr11	35604787	35616187	Pank3
chr11	35171683	35621883	Rars
chr11	40487316	40492816	Mat2b
chr11	40553548	40606848	Nudcd2
chr11	43261483	43267583	Slu7
chr11	46256223	46268823	Med7
chr11	48315206	48619906	Trim41
chr11	49751968	50012868	Sqstm1
chr11	50048605	50813905	Mgat4b
chr11	50200030	50773930	Hnrnph1
chr11	51095268	51207868	Clk4
chr11	51437216	52437216	Nhp2
chr11	51605427	52034727	Sar1b
chr11	51790836	52021936	Cdkn2aipnl
chr11	50933299	51798999	Ube2b
chr11	52060360	52704360	Skp1a
chr11	52202899	52591699	Vdac1
chr11	52624716	53073316	Hspa4
chr11	53146803	53954403	Zcchc10
chr11	52634224	53241424	Uqcrq
chr11	52575721	53463021	Rad50
chr11	53591876	53945176	Irf1
chr11	54723879	55702379	Gpx3
chr11	54427102	55208002	Sparc
chr11	55318340	55814240	G3bp1
chr11	57347317	58347317	Mfap3
chr11	57623719	58262119	Sap30l
chr11	57932096	58450596	Cnot8
chr11	58576790	58745790	Rnf187
chr11	58804960	59804960	Trim11
chr11	59024240	60024240	2310033P09Rik
chr11	58557914	59024914	Arf1
chr11	58604910	59604910	Flcn
chr11	59012591	60012591	Srebf1
chr11	59214128	60214128	Atpaf2
chr11	60282256	60374556	Drg2
chr11	60505125	60527625	Flii
chr11	60505448	60715748	Gm16515
chr11	60766313	60908713	Map2k3
chr11	59965287	60965287	Usp22
chr11	61241114	61302314	Mapk7
chr11	60543152	61543152	Prpsap2
chr11	62141953	63141953	Ttc19
chr11	62366715	63336715	Ubb
chr11	62730282	62781882	Fam18b
chr11	64815571	65044271	Elac2
chr11	66880572	67199972	Sco1
chr11	68536936	68634936	Ndel1
chr11	68720491	69720491	Rpl26
chr11	68865166	69865166	Aurkb
chr11	68486489	69112989	Cntrob
chr11	68547499	69547499	Polr2a
chr11	69781387	70172087	Cldn7
chr11	68823685	69823685	Acadvl
chr11	69048708	70048708	Rnasek
chr11	70267229	71267229	Med11
chr11	69457698	70457698	Slc25a11
chr11	70464923	70986923	Rnf167
chr11	69756560	70756560	Nup88
chr11	70840873	70853873	Mis12
chr11	72265270	73265270	Mybbp1a
chr11	74484349	75121949	1300001I01Rik
chr11	74150063	74662763	Sgsm2
chr11	74915245	74991145	Dph1
chr11	74905846	75254446	Wdr81
chr11	75520410	76520410	Crk
chr11	76064121	76604221	Rnmtl1
chr11	76800881	77800881	Blmh
chr11	77321288	77364688	Git1
chr11	77115564	77342664	Taok1
chr11	77555294	78555294	Nufip2
chr11	77873936	78873936	Flot2
chr11	78005695	79005695	Rab34
chr11	77020248	78020248	Supt6h
chr11	78336238	78488238	Poldip2
chr11	77336352	78336352	Tnfaip1
chr11	78184374	79052874	Wsb1
chr11	79323823	79745823	Utp6
chr11	79949296	80653796	Atad5
chr11	80286750	80687350	Psmd11
chr11	80635535	80642535	Tmem98
chr11	82581124	82761024	Zfp830
chr11	83320245	84320245	Taf15
chr11	83597256	84215256	Heatr6
chr11	84180752	84724452	Znhit3
chr11	84200464	85000764	Appbp2
chr11	85756673	86312373	Rps6kb1
chr11	87429804	88429804	Mtmr4
chr11	87622627	87793027	Dynll2
chr11	87898231	88197531	Vezf1
chr11	88025009	88201609	Mrps23
chr11	88450793	88896493	Dgke
chr11	93808299	94143899	Mbtd1
chr11	93105028	93811128	Nme2
chr11	94076809	94440409	Tob1
chr11	93449804	94149204	Luc7l3
chr11	94203155	95203155	Ankrd40
chr11	94868213	95078313	Ppp1r9b
chr11	95253090	95757590	Slc35b1
chr11	95542087	95768387	Phb
chr11	95908744	96235044	Snf8
chr11	94908746	95908746	Ube2z
chr11	95799139	96799139	Pnpo
chr11	96895272	97895272	Scrn2
chr11	96090656	97067156	Npepps
chr11	97191234	98191234	Mrpl45
chr11	97546777	98546777	Mllt6
chr11	97241871	97576471	Pip4k2b
chr11	97891806	98891806	Rpl19
chr11	98139818	99139818	Cdk12
chr11	98316687	99122887	Grb7
chr11	98138870	98442570	Ormdl3
chr11	98557293	99122993	Psmd3
chr11	97565905	98565905	Med24
chr11	98836256	99041056	Rara
chr11	97854257	98854257	Top2a
chr11	100183410	100443210	Eif1
chr11	99884270	100269770	Leprel4
chr11	99900632	100444132	Dnajc7
chr11	100488921	101488921	Nkiras2
chr11	99818047	100818047	Ptrf
chr11	100925033	101910533	Atp6v0a1
chr11	99953137	100953137	Psmc3ip
chr11	101120860	102120860	Ramp2
chr11	100147266	101147266	Becn1
chr11	101333167	101892167	Rnd2
chr11	100350078	101350078	Brca1
chr11	101529146	102391346	Arl4d
chr11	100631056	101631056	Etv4
chr11	100832457	101832457	Dusp3
chr11	102126501	102390101	BC030867
chr11	101150614	102150614	Atxn7l3
chr11	102298362	102391862	Grn
chr11	101437712	102437712	Gm11627
chr11	101546500	102546000	Ccdc43
chr11	101699787	102699787	Eftud2
chr11	102930226	103930226	Nmt1
chr11	101931618	102931618	Plcd3
chr11	103194543	104194543	1700081L11Rik
chr11	105145273	106145273	Tlk2
chr11	106124434	106333134	Psmc5
chr11	106168861	106363461	Tex2
chr11	105894395	106894395	Bptf
chr11	107365676	107917176	Psmd12
chr11	109530970	109680570	Prkar1a
chr11	112856364	113588164	Cdc42ep4
chr11	115042495	116042495	Slc9a3r1
chr11	115068438	115129338	Fdxr
chr11	115292588	116292588	Kctd2
chr11	115445299	116445299	Nup85
chr11	114588259	115505359	Grb2
chr11	114926271	115869771	Galk1
chr11	114993131	115993131	Mrpl38
chr11	115106480	116106480	Srp68
chr11	115459479	116459479	Rhbdf2
chr11	116537113	116935713	1810032O08Rik
chr11	115698746	116698746	Jmjd6
chr11	117020582	118020582	Sec14l1
chr11	116676840	117676840	Tk1
chr11	117717069	118636969	Birc5
chr11	117539293	117827393	Socs3
chr11	117885325	118080225	Pgs1
chr11	117120965	118120965	Usp36
chr11	117943703	118267603	Cant1
chr11	118609277	119149677	Eif4a3
chr11	119780862	120780862	Chmp6
chr11	119697369	120230369	2310003H01Rik
chr11	120350379	121350379	Mrpl12
chr11	120469512	121469512	Anapc11
chr11	120582442	121582442	Lrrc45
chr11	119650515	120650515	Dus1l
chr11	119819779	120819779	Csnk1d
chr11	121009633	121703933	Tex19.1
chr11	120188538	121188538	Wdr45l
chr11	121292602	121725202	Fn3krp
chr12	3220530	3247430	Rab10
chr12	3506852	4333752	Asxl2
chr12	3652854	3962554	Efr3b
chr12	4110602	4280802	Dnajc27
chr12	8350630	9350630	Hs1bp3
chr12	8800521	9403221	Sdc1
chr12	16486275	16542475	Lpin1
chr12	17291576	18291576	Pdia6
chr12	17558308	17970008	Odc1
chr12	21265570	21329370	Adam17
chr12	25757466	25778666	Id2
chr12	29344456	30044856	Rnaseh1
chr12	32515119	32611119	Hbp1
chr12	36793733	36818433	Bzw2
chr12	45292484	45306884	Dnajb9
chr12	52551083	52567983	Scfd1
chr12	56461398	56590398	Nfkbia
chr12	56970722	56974822	Brms1l
chr12	60030370	60059370	Sec23a
chr12	60129455	60134555	Sip1
chr12	60266142	60301642	Fbxo33
chr12	66164373	66435473	Prpf39
chr12	70176318	70283718	Rpl36al
chr12	70476966	70523266	Arf6
chr12	70598499	71065999	Sav1
chr12	75048517	75107717	Hif1a
chr12	77420807	78023907	Mthfd1
chr12	78022399	78030299	Fntb
chr12	77865556	78038256	Max
chr12	79941698	80941698	Mpp5
chr12	79931712	79941712	Atp6v1d
chr12	79906834	80333334	Zfyve26
chr12	80746529	81268529	Actn1
chr12	82434139	82575339	Synj2bp
chr12	84882938	84970838	Dcaf4
chr12	85076149	85278649	Psen1
chr12	85293903	85324903	2410016O06Rik
chr12	85476526	85490126	C130039O16Rik
chr12	85714746	86295046	Coq6
chr12	85882710	86095510	Npc2
chr12	86567578	87535678	Eif2b2
chr12	86818223	87818223	Fos
chr12	87862578	88862578	Esrrb
chr12	87944853	88221653	6430527G18Rik
chr12	88306312	88863312	2310044G17Rik
chr12	87781692	88507192	Tmed8
chr12	88614947	88860847	Ahsa1
chr12	88793156	88862756	1810035L17Rik
chr12	92715656	92794356	Gtf2a1
chr12	101361574	102361574	Psmc1
chr12	101538934	102149734	Ccdc88c
chr12	104015911	104034711	Ubr7
chr12	104276586	104646186	Ddx24
chr12	106398949	106851749	Atg2b
chr12	109325741	109344641	Setd3
chr12	109441569	110441569	Ccnk
chr12	109926723	110926723	Evl
chr12	110092740	110098240	Wars
chr12	110266662	111266662	Wdr25
chr12	111821271	112705871	Ppp2r5c
chr12	111386915	111928815	Hsp90aa1
chr12	112042450	113042450	Wdr20a
chr12	111110832	112110832	Cinp
chr12	112354112	113354112	Rcor1
chr12	111907566	112907566	Ckb
chr12	112041403	113041403	Xrcc3
chr12	113563032	113892032	Akt1
chr12	114022848	114058448	Cdca4
chr13	5869639	5955939	Klf6
chr13	12530944	12683544	Heatr1
chr13	14081716	14090216	Tbce
chr13	17954009	17972409	Rala
chr13	23650721	24650721	Hist1h1d
chr13	24934022	25087022	Tdp2
chr13	29037088	29040788	Sox4
chr13	29417144	29998444	E2f3
chr13	33971370	34166170	Tubb2a
chr13	37966470	38063270	Ssr1
chr13	38528648	38591948	Txndc5
chr13	43498227	43507427	Nol7
chr13	46396744	47180144	Dek
chr13	51943837	52352037	Gadd45g
chr13	54138862	54780762	Rnf44
chr13	55426632	56426632	Prelid1
chr13	54445194	55445194	Lman2
chr13	54945456	55597156	Pdlim7
chr13	55782617	55879517	Ddx46
chr13	58512510	58530110	Rmi1
chr13	59736159	59782759	Naa35
chr13	59282240	59873240	Zcchc6
chr13	63427404	63534304	2010111I01Rik
chr13	63927430	64234330	Zfp367
chr13	63912822	64464522	Ctsl
chr13	66944158	67506658	Zfp459
chr13	68694257	68699657	Mtrr
chr13	68731156	68753956	Fastkd3
chr13	72771644	73040844	Irx2
chr13	73758051	74197651	Clptm1l
chr13	73954191	74249591	Slc12a7
chr13	74098342	74225742	Brd9
chr13	74144869	74440569	Pdcd6
chr13	81035296	81332296	Arrdc3
chr13	93159008	93257108	Dhfr
chr13	95336271	95473771	Ap3b1
chr13	95959138	96120638	Aggf1
chr13	97951150	98456750	Gfm2
chr13	98549851	99079851	Btf3
chr13	99126660	99144560	Foxd1
chr13	100185516	100477316	Mrps27
chr13	100594388	100718488	Mccc2
chr13	100907645	101017045	Smn1
chr13	101467194	101471994	Ccdc125
chr13	100572604	101572604	Slc30a5
chr13	103924267	104608867	Erbb2ip
chr13	108126198	108514698	Zswim6
chr13	111191052	111210752	Plk2
chr13	112112888	112215888	Gpbp1
chr13	112508804	112814804	Mier3
chr13	113614788	113657988	Skiv2l2
chr13	114249288	114382388	Snx18
chr14	8964105	8998505	Pdhb
chr14	9056081	9061581	Kctd6
chr14	19090437	19100337	Rpl15
chr14	20619024	20630624	2700060E02Rik
chr14	20476080	20959280	Kcnk5
chr14	21542840	22268040	2310021P13Rik
chr14	22491354	23114154	Myst4
chr14	22770384	22803184	Zfp503
chr14	27484570	28217170	Arf4
chr14	31387908	32387908	Tkt
chr14	31325842	31408542	Prkcd
chr14	31669812	31813012	Spcs1
chr14	31899214	31984114	Nisch
chr14	32073115	32510815	Bap1
chr14	31893752	32893752	Dph3
chr14	33394175	33397275	Ercc6
chr14	37685922	37688122	Gcap14
chr14	46062467	46078467	Fermt2
chr14	46878919	47860619	Wdhd1
chr14	47160569	48160569	Atg14
chr14	49505721	49631821	Exoc5
chr14	51239790	51385090	Ttc5
chr14	51546814	51710614	Apex1
chr14	52325894	52780094	Supt16h
chr14	52916066	52949066	Tox4
chr14	54444624	55126024	Prmt5
chr14	55309579	55955879	1700123O20Rik
chr14	55642972	55863572	Ngdn
chr14	58423817	58622917	Sap18
chr14	57893739	58451539	Zdhhc20
chr14	60425707	60824707	Nupl1
chr14	62224783	62239183	Trim13
chr14	62095518	62238318	Dleu2
chr14	63266367	63295167	Ints6
chr14	63764758	63891858	Ctsb
chr14	63483690	63763990	Fdft1
chr14	66058792	66149292	Elp3
chr14	66600385	66847485	Clu
chr14	66930261	66948961	Trim35
chr14	66703301	67421701	Dpysl2
chr14	67161811	67633511	Ppp2r2a
chr14	70184210	70372210	Tnfrsf10b
chr14	70332784	70537984	2610301G19Rik
chr14	73918352	74285952	Med4
chr14	76248332	77248332	Tpt1
chr14	75843839	76486039	1200011I18Rik
chr14	76907572	77907572	Tsc22d1
chr14	80029562	80063462	Sugt1
chr14	102095341	102106541	Uchl3
chr14	120906416	121906416	Rap2a
chr14	121347264	121463864	Ipo5
chr14	122558826	122845226	Tm9sf2
chr15	7821155	7823055	Wdr70
chr15	10348811	10376511	Dnajc21
chr15	11226318	11313418	Tars
chr15	11692494	11911094	Sub1
chr15	12281346	12579346	Golph3
chr15	12865045	12888645	Drosha
chr15	25743428	25887928	Myo10
chr15	25928237	26001237	Zfp622
chr15	31156255	31520555	Cct5
chr15	35828741	35855641	Cox6c
chr15	35849689	36169689	Rnf19a
chr15	35761516	36525416	Pabpc1
chr15	36013925	36700525	Ywhaz
chr15	37221219	38221219	Klf10
chr15	37417185	38417185	Azin1
chr15	38978402	39002102	Dcaf13
chr15	43359323	43373623	Ttc35
chr15	44200573	44206773	Nudcd1
chr15	51143051	51794151	Rad21
chr15	52879493	52895593	Ext1
chr15	57656557	57701057	Derl1
chr15	57021702	57925602	Atad2
chr15	59162747	59843547	Sqle
chr15	61821929	62344729	Myc
chr15	73589196	73919896	Ptp4a3
chr15	73960942	74532842	Jrk
chr15	74554803	74650503	4930572J05Rik
chr15	74790335	74790335	Ly6e
chr15	75175388	75877588	Scrib
chr15	75153704	76001404	Plec
chr15	76165337	77165337	Gpaa1
chr15	75533984	76533984	Recql4
chr15	76781159	76936959	1110038F14Rik
chr15	76745477	77745477	Txn2
chr15	76989895	77989895	Ift27
chr15	79087104	80087104	Pick1
chr15	79015137	79358137	Ddx17
chr15	79551908	80551908	Gtpbp1
chr15	78746237	79746237	Cbx7
chr15	78908211	79908211	Rpl3
chr15	79949931	80949931	Syngr1
chr15	80087970	80925170	Atf4
chr15	80842719	81842719	Sgsm3
chr15	80982451	81149351	Slc25a17
chr15	81306799	82306799	Rbx1
chr15	81518745	82518745	L3mbtl2
chr15	80871749	81871749	Nhp2l1
chr15	82035806	82794006	Srebf2
chr15	82179521	82442721	1500032L24Rik
chr15	82425463	82943863	Rrp7a
chr15	82428556	83057156	A4galt
chr15	84773385	85773385	Nup50
chr15	85499702	85637402	2210021J22Rik
chr15	85707002	86441202	Gtse1
chr15	88466030	88517730	Brd1
chr15	88657111	89657111	Creld2
chr15	88162987	88928787	Tubgcp6
chr15	88181435	89181435	Lmf2
chr15	89203257	89598957	Ncaph2
chr15	93322344	93343544	Pphln1
chr15	94352482	94408382	Twf1
chr15	96235894	96244094	Arid2
chr15	96211629	96242129	Scaf11
chr15	95834425	96517825	Slc38a2
chr15	97216120	97246920	Fam113b
chr15	96825136	97505536	Rpap3
chr15	96965068	97965068	Asb8
chr15	97981243	98349243	2310037I24Rik
chr15	97475565	98475565	Ddx23
chr15	97643229	98643229	Prkag1
chr15	98868536	99868536	Tuba1c
chr15	99240480	100240480	Tmbim6
chr15	98300515	99300515	Bcdin3d
chr15	99846782	100309782	Larp4
chr15	99988301	100310001	Csrnp2
chr15	100451184	101451184	Dazap2
chr15	101121365	101627165	9430023L20Rik
chr15	101781942	101827142	Krt8
chr15	101862457	102862457	Krt18
chr15	101915129	102007429	Csad
chr15	102046037	103046037	Zfp740
chr15	101454878	102168678	Aaas
chr15	102354107	103354107	Tarbp2
chr15	103130293	103242693	Copz1
chr16	3941147	4033647	Cluap1
chr16	3972905	3979105	Slx4
chr16	3628661	4544661	Tfap4
chr16	4624924	5624924	Glis2
chr16	4277459	4710059	Nmral1
chr16	4941025	5021425	Nudt16l1
chr16	5245005	5339605	Alg1
chr16	8592177	8633977	Tmem186
chr16	10260263	11193063	Rsl1d1
chr16	13835544	14019144	Ntan1
chr16	14193021	14216021	Nde1
chr16	15513790	15623990	Mcm4
chr16	16309733	16533433	Yars2
chr16	16395706	17152106	Ube2l3
chr16	17263523	18263523	Hic2
chr16	17526426	18526426	Lztr1
chr16	16528075	17528075	Thap7
chr16	16839575	17839575	Dgcr2
chr16	17239877	18239877	Ranbp1
chr16	18254865	18632565	Trmt2a
chr16	18840251	19350651	2510002D24Rik
chr16	17872111	18872111	Mrpl40
chr16	20232646	21056146	Yeats2
chr16	20276624	20605524	Alg3
chr16	20722340	21035140	Polr2h
chr16	21944622	22244622	Tra2b
chr16	22879707	23879707	Dnajb11
chr16	23114209	23448309	Eif4a2
chr16	23749038	23965138	Bcl6
chr16	28822162	28826262	1600021P15Rik
chr16	30067882	30192882	Hes1
chr16	29923909	30312509	Atp13a3
chr16	30602883	30659883	Fam43a
chr16	31873436	32873436	Dlg1
chr16	32108155	33108155	1500031L02Rik
chr16	31862498	32230198	Fbxo45
chr16	32393833	33393833	Ubxn7
chr16	32632880	33632880	Tfrc
chr16	33797468	33954868	Umps
chr16	35109261	35309661	Ptplb
chr16	35670848	35694148	Dirc2
chr16	38246170	38320670	Gsk3b
chr16	38362383	39026983	Cox17
chr16	38284279	38445479	Adprh
chr16	45188651	45209951	Atg3
chr16	45704838	45729838	Abhd10
chr16	56009026	56038526	Rpl24
chr16	56527745	56690445	Tfg
chr16	57156818	57201318	Tomm70a
chr16	64730577	64751577	4930453N24Rik
chr16	64859333	64864633	Cggbp1
chr16	84653611	84828111	Atp5j
chr16	87483762	88074362	Usp16
chr16	87194871	87483571	Cct8
chr16	87733591	87773391	Bach1
chr16	90147602	90229202	Scaf4
chr16	90531172	90751772	Urb1
chr16	89926054	90926054	1110004E09Rik
chr16	90621431	91621431	Gart
chr16	91679466	92548766	Son
chr16	92112472	92144572	Mrps6
chr16	93610750	94115350	Cbr1
chr16	93751995	93792395	2310043M15Rik
chr16	93906360	94119060	Chaf1b
chr16	94690829	95412129	Ttc3
chr16	94917124	94979724	Dyrk1a
chr16	96135240	96201540	Psmg1
chr16	95867125	96342225	Hmgn1
chr16	96379459	96392959	Wrb
chr16	97945440	97963540	Ripk4
chr17	6086517	6240117	Gtf2h5
chr17	6910390	6942390	Ezr
chr17	7507662	7507662	Rps6ka2
chr17	8389669	8408869	Fgfr1op
chr17	12628772	12875272	Igf2r
chr17	13117933	13424333	Tcp1
chr17	12159662	13159662	Wtap
chr17	14319038	14332238	Dact2
chr17	14943599	15081999	Phf10
chr17	15301585	15612685	Psmb1
chr17	15909574	15913374	Chd1
chr17	21102880	21219580	Ppp2r1a
chr17	23747986	24747986	Zscan10
chr17	23683281	23805581	Thoc6
chr17	23683301	24184701	Kctd5
chr17	24576261	25576261	Eci1
chr17	24775783	25775783	Nthl1
chr17	23830136	24830136	Gfer
chr17	24019556	25019556	Nubp2
chr17	25236440	25793240	Ift140
chr17	25379743	25803443	0610007P22Rik
chr17	24855871	25855871	Chtf18
chr17	25868401	26868401	Rpusd1
chr17	26332756	27332756	Axin1
chr17	25642535	26642535	Dusp1
chr17	27113150	27847250	Zbtb9
chr17	27019855	27156755	Bak1
chr17	27272446	27326546	Lemd2
chr17	27700619	27849019	Hmga1
chr17	26974727	27716327	Nudt3
chr17	27374067	28038067	Taf11
chr17	28463513	29463513	Fance
chr17	28414693	28724593	Srpk1
chr17	28885349	29166549	Mapk14
chr17	29106494	30106494	Kctd20
chr17	28911430	29107830	Stk38
chr17	29237667	30237667	Cdkn1a
chr17	28928317	29469017	Mtch1
chr17	29632390	30632390	Pim1
chr17	31668266	32309966	Ndufv3
chr17	31368468	31749568	Cbs
chr17	31366693	31981193	Sik1
chr17	32199810	32282610	Rrp1b
chr17	31440621	32440621	Akap8
chr17	33986719	34986719	Cd320
chr17	34103929	35103929	Vps52
chr17	33248965	34248965	Brd2
chr17	34334170	35334170	Tap1
chr17	34993317	35993317	Rdbp
chr17	34397281	35133681	D17H6S56E-5
chr17	35153267	36153267	Vars
chr17	34437941	35253141	Csnk2b
chr17	34801479	35792579	Vars2
chr17	34970871	35970871	Tubb5
chr17	36069226	36144026	Ppp1r10
chr17	35093764	36093764	Abcf1
chr17	45340241	45528841	Cdc5l
chr17	44797120	45797120	Tmem63b
chr17	45153942	46153942	Vegfa
chr17	46389486	47077086	Yipf3
chr17	46557869	47153669	Zfp318
chr17	45701400	46701400	Ptk7
chr17	45872654	46872654	Cnpy3
chr17	47029412	47154812	Tbcc
chr17	46065241	47065241	Ubr2
chr17	47787238	47823638	Med20
chr17	46823688	47823688	Prickle4
chr17	53646996	53744096	Rab5a
chr17	55819468	56206468	Ubxn6
chr17	56403031	57403031	Fem1a
chr17	56863671	57051871	Ndufa11
chr17	55890748	56890748	Nrtn
chr17	57028327	57475927	1700061G19Rik
chr17	56160481	57160481	Khsrp
chr17	57205341	57496041	Crb3
chr17	57402846	57427046	Trip10
chr17	65472466	66001066	Rab31
chr17	65843852	66843852	Rab12
chr17	69740090	69751790	Zfp161
chr17	71004845	71193545	Tgif1
chr17	70845440	71845440	Ndc80
chr17	72008371	72501471	Wdr43
chr17	73200535	73321635	Ypel5
chr17	75262910	75290610	Ttc27
chr17	78318346	79318346	Cebpz
chr17	80047127	80428827	Hnrpll
chr17	79979852	80979852	Map4k3
chr17	83831059	83901259	Cox7a2l
chr17	83841171	84583271	Zfp36l2
chr17	84902287	85104587	Lrpprc
chr17	87083698	87653998	Mcfd2
chr17	87150852	87832752	Calm2
chr17	88123053	89123053	Msh2
chr18	7973545	8011345	Wac
chr18	13151457	13159957	Impact
chr18	20792925	20975725	Trappc8
chr18	24163877	24184377	Zfp35
chr18	24798008	24831408	Elp2
chr18	31882715	32882715	Sap130
chr18	32263985	32710085	Iws1
chr18	34496253	35055253	Srp19
chr18	34792919	35792919	Kif20a
chr18	33892651	34892651	Cdc25c
chr18	34062446	35062446	Etf1
chr18	35776840	36581440	Paip2
chr18	36021341	37021341	Cxxc5
chr18	36562634	37561334	0610010O12Rik
chr18	36637083	36664583	Hbegf
chr18	36825571	37518371	Ankhd1
chr18	35826335	36826335	Sra1
chr18	37487212	38487212	Gnpda1
chr18	40312819	40364519	Yipf5
chr18	42092104	42362004	Lars
chr18	42735439	43043639	Tcerg1
chr18	46108971	46892071	Atg12
chr18	50355923	50460123	Hsd17b4
chr18	56747366	57119766	Phax
chr18	56913078	57121178	Lmnb1
chr18	60732464	60917064	Rbm22
chr18	60938200	61394000	Rps14
chr18	60750509	60973409	Tcof1
chr18	60633733	61290933	Hmgxb3
chr18	60856491	61856491	Pcyox1l
chr18	62555123	62663723	Fbxo38
chr18	65849088	66150688	Zfp532
chr18	67562402	67813902	Tubb6
chr18	67422451	67777051	Cep76
chr18	68044822	68695022	Cep192
chr18	68484506	68521506	Rnmt
chr18	70557534	70668334	Poli
chr18	74324453	74354953	Ska1
chr18	74381145	75381145	Cxxc1
chr18	74965861	75965861	Acaa2
chr18	75446620	76307920	Dym
chr18	77737395	77743695	8030462N17Rik
chr18	80227404	80389004	Rbfa
chr18	80183598	80604698	Ctdp1
chr18	83174706	83187006	Zfp516
chr18	85003786	85116686	1700034H14Rik
chr18	89300405	89304305	Rttn
chr19	3181933	3454933	Ppp6r3
chr19	3717881	4640481	1810055G02Rik
chr19	3894369	4894369	Chka
chr19	3130697	4007497	Ndufv1
chr19	4113965	5113965	Pitpnm1
chr19	3895698	4195198	Rad9
chr19	4621752	5621752	Pcx
chr19	3611785	4611785	Lrfn4
chr19	5092856	5303056	Yif1a
chr19	5371511	6001411	Eif1ad
chr19	4422805	5422805	Drap1
chr19	5648130	6648130	Rela
chr19	4795690	5795690	Malat1
chr19	5227765	6227765	Ppp2r5b
chr19	6903204	7028204	Plcb3
chr19	6272692	7272692	Otub1
chr19	7349715	7650115	Rcor2
chr19	8615172	8781372	Slc3a2
chr19	8923173	9358773	Bscl2
chr19	9151409	9432709	Ahnak
chr19	10271360	11189660	Fads1
chr19	10023622	10273622	Fen1
chr19	10622225	11413125	Cpsf7
chr19	10862971	11015971	Ccdc86
chr19	11819909	11849609	Stx3
chr19	14470362	14522562	Tle4
chr19	18792918	18994818	D030056L22Rik
chr19	27431992	27463192	D19Bwg1357e
chr19	30168212	30265212	Uhrf2
chr19	31161080	31177780	Cstf2t
chr19	36967967	37967967	Tnks2
chr19	37496349	37874249	Kif11
chr19	38148915	38480215	Cep55
chr19	38707118	38862618	Noc3l
chr19	41661978	41841078	Arhgap19
chr19	41993154	42895554	Pgam1
chr19	41628663	42197763	Avpi1
chr19	42226185	42990385	Marveld1
chr19	43445542	43574242	Got1
chr19	44381354	45381354	Scd2
chr19	44421462	44623062	Ndufb8
chr19	44964204	45079504	Mrpl43
chr19	45101594	45255794	Lzts2
chr19	45652769	45802669	Dpcd
chr19	45381351	45824751	Mgea5
chr19	45522383	46107083	Ldb1
chr19	46160018	47160018	Nolc1
chr19	46315002	46404302	Cuedc2
chr19	46590934	47590934	Trim8
chr19	46917609	47108109	Pcgf6
chr19	47157969	48157969	Taf5
chr19	47204028	47575528	Obfc1
chr19	47719736	48182536	Slk
chr19	47939280	47983980	Gsto1
chr19	53237804	53453704	Smndc1
chr19	53616921	54556521	Dusp5
chr19	56719171	56861971	A630007B06Rik
chr19	59884119	60837019	Eif3a
chr2	3246149	3258449	Nmt2
chr2	3213287	3373087	Suv39h2
chr2	4667260	4910760	Mcm10
chr2	5214433	5792033	Sec61a2
chr2	11290066	11507066	Rbm17
chr2	10949400	11664200	Fbxo18
chr2	11711952	11724352	Ankrd16
chr2	13504453	13562353	Vim
chr2	18134017	18329617	Mllt10
chr2	19582217	19600617	Otud1
chr2	22970030	23364530	Acbd5
chr2	24827683	24971583	Wdr85
chr2	25038850	25570950	Nrarp
chr2	24207796	25207796	Dpp7
chr2	25360991	25569791	Fbxw5
chr2	24373502	25373502	Traf2
chr2	25064157	26064157	Qsox2
chr2	25492697	26492697	Snhg7
chr2	26768838	27099238	Rpl7a
chr2	25809083	26809083	Rexo4
chr2	26518699	27301099	Brd3
chr2	28326698	29326698	Mrps2
chr2	28616019	28677819	Gtf3c4
chr2	28943176	29943176	Ttf1
chr2	29452744	29616744	Trub2
chr2	29700522	30700522	Urm1
chr2	29886971	30886971	Spna2
chr2	30007533	31007533	Tbc1d13
chr2	30199786	31199786	Nup188
chr2	30678553	31678553	Mettl11a
chr2	30396117	30678617	Asb6
chr2	30814535	31814535	Tor1b
chr2	30343847	30816147	Tor1a
chr2	31376192	32376192	Ass1
chr2	31909495	32909495	Nup214
chr2	31860336	32134336	Swi5
chr2	31662407	32270007	Slc25a25
chr2	32429099	33355899	Dpm2
chr2	31561304	32561304	Cdk9
chr2	32780774	33200874	Fam129b
chr2	32305807	33305807	Zbtb43
chr2	34371304	34531704	Gapvd1
chr2	34632051	35632051	Hspa5
chr2	37421974	37476674	Rabgap1
chr2	38282000	38857100	Rpl35
chr2	38871397	38905397	Arpc5l
chr2	52132771	52253471	Arl5a
chr2	52868938	52993738	Prpf40a
chr2	53078254	53101054	Arl6ip6
chr2	56952641	56959241	Nr4a2
chr2	60088733	60120833	2012-03-07
chr2	71279679	72279679	Hat1
chr2	71741915	72467115	Pdk1
chr2	72752784	72774484	Sp3
chr2	73088466	73654566	Atf2
chr2	74716488	74762088	Mtx2
chr2	75507570	75513570	Nfe2l2
chr2	75769407	76083707	Agps
chr2	76534885	76681085	Plekha3
chr2	80194200	80233500	Dnajc10
chr2	84528372	85128172	Med19
chr2	84913205	84918605	Tnks1bp1
chr2	90621178	91621178	Fnbp4
chr2	90677991	90734791	Ndufs3
chr2	91117088	92117088	Arfgap2
chr2	90964875	91514775	Atg13
chr2	91759006	92197406	Ambra1
chr2	91711362	91769962	Mdk
chr2	92221374	92297274	Pex16
chr2	92204233	92223833	Mapk8ip1
chr2	102050825	102289525	Fjx1
chr2	103082513	103561413	Nat10
chr2	105226448	105226448	Rcn1
chr2	113657273	113670173	Arhgap11a
chr2	113788206	113926906	Aqr
chr2	118285286	118301586	Srp14
chr2	119476980	120003580	Nusap1
chr2	119343840	119589040	Rpap1
chr2	119332556	120332556	Zfp106
chr2	121189473	122189473	Ckmt1
chr2	125084344	125192044	Dut
chr2	125125740	125656040	Cops2
chr2	125810035	125846035	Galk2
chr2	125991015	125991015	Dtwd1
chr2	126146701	126617301	Trpm7
chr2	127086843	127485943	Tmem127
chr2	127988283	128328383	Bcl2l11
chr2	128137240	128435840	Anapc1
chr2	128703504	128752004	Zc3h8
chr2	129658023	130021423	Stk35
chr2	129812950	129997150	Snrpb
chr2	130105049	131105049	Nop56
chr2	130394431	131394431	Mrps26
chr2	130033896	130479696	Ddrgk1
chr2	129972060	130972060	1700037H04Rik
chr2	131755128	132065228	5730494N06Rik
chr2	132137786	132301686	Cds2
chr2	132136743	132629943	Trmt6
chr2	132692521	132711421	Crls1
chr2	136871292	136907192	Jag1
chr2	139838019	139945619	Esf1
chr2	143769060	143810560	Dstn
chr2	144106963	144815763	8430406I07Rik
chr2	144367731	144732131	Polr3f
chr2	145742161	145753361	Naa20
chr2	148518685	148545885	Gzf1
chr2	149740442	149940142	Zfp120
chr2	151323448	151541548	Psmf1
chr2	151937112	152937112	Srxn1
chr2	152139732	153139732	Tbc1d20
chr2	151615292	152237692	Zcchc3
chr2	152563146	153563146	Id1
chr2	152340452	152593052	Bcl2l1
chr2	152721057	153535057	Tpx2
chr2	153513466	153961566	Dnmt3b
chr2	154520521	155520521	Chmp4b
chr2	154779368	155645568	Eif6
chr2	155844015	155863415	Ergic3
chr2	154897581	155897581	Cpne1
chr2	156699299	156975299	1110008F13Rik
chr2	157152055	158152055	Rpn2
chr2	157388258	158388258	Nnat
chr2	157765739	157807539	Tti1
chr2	157968543	158181043	9430008C03Rik
chr2	158683950	158889550	Dhx35
chr2	160601496	160624196	Plcg1
chr2	162762857	163109657	Srsf6
chr2	162910424	163098524	Mybl2
chr2	162991876	163879276	Tomm34
chr2	163981260	164504560	Stk4
chr2	164170247	164249747	Sdc4
chr2	164333801	164889701	Pigt
chr2	164666532	164946132	Ctsa
chr2	164486382	164717382	Zfp335
chr2	164315610	165315610	2810408M09Rik
chr2	166771889	167771889	Cse1l
chr2	167341673	168341673	Rnf114
chr2	167515918	167990218	Cebpb
chr2	167804885	167989985	Ptpn1
chr2	167926703	168006003	Pard6b
chr2	167006486	168006486	Adnp
chr2	167573832	168573832	Sall4
chr2	167718831	168718831	Zfp64
chr2	169900343	169934143	Zfp217
chr2	172162990	172181690	Aurka
chr2	172207948	173207948	Cstf1
chr2	172860235	173313535	Rbm38
chr2	173532844	174532844	Rab22a
chr2	173925272	174582972	Stx16
chr2	174227173	174286573	Atp5e
chr2	179101778	179771078	Psma7
chr2	179897385	180897385	Osbpl2
chr2	180209572	181209572	Slco4a1
chr2	179356661	180356661	Tcfl5
chr2	180221982	180639082	Ythdf1
chr3	9285333	9342133	Zbtb10
chr3	10244540	10313540	Impa1
chr3	26937144	26996144	Ect2
chr3	32213118	32233718	Zmat3
chr3	32478161	32986861	Mfn1
chr3	32625890	33203990	Actl6a
chr3	36464651	36464751	Exosc9
chr3	37543520	37701620	Spry1
chr3	41420784	41621684	Phf17
chr3	51055566	51099366	Ccrn4l
chr3	54350900	54532600	Exosc8
chr3	57325891	58325891	Serp1
chr3	61141872	61166172	B430305J03Rik
chr3	65416573	65750073	Ccnl1
chr3	67408153	67624353	Mfsd1
chr3	68573510	68839210	Trim59
chr3	79407572	79437572	Ppid
chr3	82876277	82891777	Plrg1
chr3	83691431	83702131	D930015E06Rik
chr3	84783120	84838920	Fbxw7
chr3	86586615	86597415	Lrba
chr3	87428922	87662822	Prcc
chr3	87784373	88784373	Nes
chr3	87882777	88132577	Tmem79
chr3	88166259	89166259	Smg5
chr3	88345318	89345318	Mex3a
chr3	89053644	89690444	Krtcap2
chr3	88885821	89117821	Efna3
chr3	89272935	89748735	Pmvk
chr3	89532678	89799378	Hax1
chr3	90162042	90491642	Gatad2b
chr3	90160561	90189161	Slc27a3
chr3	90292301	90565101	Ilf2
chr3	94393515	94688015	Psmb4
chr3	94824060	94867960	4930481B07Rik
chr3	94046688	94985688	Gabpb2
chr3	95040331	96040331	Cdc42se1
chr3	94515047	95127447	Setdb1
chr3	95467099	96467099	Mcl1
chr3	94634047	95634047	Prpf3
chr3	95065627	96065627	Hist2h4
chr3	96082924	97082924	Hist2h2bb
chr3	96365806	96876306	Txnip
chr3	95381795	96381795	Polr3gl
chr3	96595078	96862878	Rnf115
chr3	102983089	103395889	Bcas2
chr3	103162691	103350491	Trim33
chr3	103508838	103543738	Hipk1
chr3	104462385	104607985	Slc16a1
chr3	104597377	104626177	Rhoc
chr3	105787518	105884518	Wdr77
chr3	106700150	107415450	Fam40a
chr3	107219180	107876980	Ampd2
chr3	108191149	108323649	Psrc1
chr3	107227783	108227783	Sars
chr3	116117281	116191881	Rtcd1
chr3	115946082	116334082	Hiat1
chr3	121161123	121561823	Cnn3
chr3	121988187	122199187	Dnttip2
chr3	122054837	122241637	Fnbp1l
chr3	122831363	123067563	Mettl14
chr3	129380330	129527830	Gar1
chr3	130104649	130429749	Rpl34
chr3	134967390	135564390	Bdh2
chr3	135054676	135069376	Cisd2
chr3	137591729	138591729	Lamtor3
chr3	137996424	138121924	Metap1
chr3	142446567	142451567	Gtf2b
chr3	143827594	143851494	Lmo4
chr3	145201435	145309935	Cyr61
chr3	145607793	146131493	2410004B18Rik
chr3	152125790	152144990	Zzz3
chr3	157664037	157673437	Srsf11
chr3	157731442	157747942	Lrrc40
chr4	3748281	3758481	Rps20
chr4	8534925	9066825	Rab2a
chr4	10886809	10915809	Plekhf2
chr4	11101526	11899226	Trp53inp1
chr4	32862182	33386382	Mdn1
chr4	33109155	34109155	Rragd
chr4	33287298	33332398	Pnrc1
chr4	34607416	34636216	Rars2
chr4	39830734	40206634	Topors
chr4	40684182	40869082	Dnaja1
chr4	39889331	40883431	Bag1
chr4	40973026	41140326	Nfx1
chr4	40422833	41238333	Dcaf12
chr4	41337558	41477258	Ubap1
chr4	40685366	41685366	Sigmar1
chr4	41705568	41718868	Galt
chr4	42863635	42992835	Vcp
chr4	42667099	43667099	Hint2
chr4	43991990	44021290	Glipr2
chr4	45003606	45292506	Grhpr
chr4	45882218	46127618	Tstd2
chr4	46485529	46523929	Anp32b
chr4	48098230	48443730	Tex10
chr4	49478968	49525468	Mrpl50
chr4	55501513	55540013	Klf4
chr4	59719809	59782509	1110054O05Rik
chr4	59917609	59988109	Snx30
chr4	82630804	82866204	Ttc39b
chr4	86223185	86236785	Rraga
chr4	86164559	86224759	Haus6
chr4	85690664	86500564	Rps6
chr4	94159072	94166772	5830433M19Rik
chr4	94513425	94715725	Jun
chr4	106261718	107261718	Dhcr24
chr4	106300161	106334861	Ttc4
chr4	106873601	107433801	Tmem59
chr4	106874919	106906119	Lrrc42
chr4	107571989	107894789	0610037L13Rik
chr4	107640144	107716444	Scp2
chr4	108306728	109141328	Cc2d1b
chr4	114715801	114894201	Stil
chr4	115370070	115739570	Uqcrh
chr4	115769648	116769648	Lrrc41
chr4	115975661	116861361	Pik3r3
chr4	116266505	117266505	Gpbp1l1
chr4	115805815	116309115	Akr1a1
chr4	115966170	116662570	Urod
chr4	116677882	117677882	Hectd3
chr4	116600260	116801260	Plk3
chr4	116869768	116944068	Rnf220
chr4	116347286	117347286	Dmap1
chr4	116556931	117556931	Atp6v0b
chr4	118300381	119300381	Ebna1bp2
chr4	118506175	118876175	AU022252
chr4	119301724	119314224	Foxj3
chr4	120054873	120212473	Ctps
chr4	119799742	120731842	Zmpste24
chr4	122492490	122536290	Cap1
chr4	122976168	123115368	Pabpc4
chr4	122411802	123411802	Akirin1
chr4	123614240	123971240	Rragc
chr4	124532486	125532486	Yrdc
chr4	124545609	124595709	Cdca8
chr4	125488791	125993291	Adprhl2
chr4	126274994	126420994	Ncdn
chr4	126714257	127295457	Sfpq
chr4	127002353	127032053	Gjb5
chr4	128688773	129688773	Ak2
chr4	129165742	130070042	Bsdc1
chr4	129805379	130083779	Pef1
chr4	129824327	129992627	Zcchc17
chr4	131851681	132851681	Taf12
chr4	130867678	131867678	Trnau1ap
chr4	131086470	132086470	Atpif1
chr4	132109657	133109657	Dnajc8
chr4	132634025	133232725	Ahdc1
chr4	133147650	133251250	Gpn2
chr4	132156471	133156471	Sfn
chr4	132524943	133524943	Dhdds
chr4	134079842	134771142	2610002D18Rik
chr4	134493463	134727563	Syf2
chr4	133769884	134769884	Clic4
chr4	133968223	134968223	Rcan3
chr4	134097803	135097803	Grhl3
chr4	135425823	136425823	Srsf10
chr4	134559283	135559283	Tceb3
chr4	135981155	136106455	Kdm1a
chr4	135981211	136875611	Cdc42
chr4	137214452	138214452	Usp48
chr4	137800598	138624598	Hp1bp3
chr4	137998180	138998180	Mul1
chr4	138203029	138657729	Minos1
chr4	138847733	139847733	Capzb
chr4	138228164	138932464	2700016F22Rik
chr4	139205605	139708805	Aldh4a1
chr4	140279135	141254235	Rcc2
chr4	140535108	141535108	Sdhb
chr4	139739516	140668916	D4Ertd22e
chr4	140023805	141023805	Spen
chr4	140233464	141233464	Ddi2
chr4	142304394	142697294	Prdm2
chr4	147047604	147808604	Ubiad1
chr4	147076391	147986491	Tardbp
chr4	147702525	148702525	Ube4b
chr4	149622988	150293488	Eno1
chr4	150243001	150296001	Errfi1
chr4	150008442	150271242	Park7
chr4	150182709	150421409	Vamp3
chr4	151681230	152242330	Icmt
chr4	153336034	153871634	A430005L14Rik
chr4	153232958	153338558	Dffb
chr4	154098913	154269613	2810405K02Rik
chr4	153528184	154528184	Ski
chr4	154630793	155630120	2610002J02Rik
chr4	155024047	155610547	Cdk11b
chr4	154555950	155114750	Atad3a
chr4	154363575	155363575	B3galt6
chr4	155387719	155511419	Sdf4
chr4	155011299	155539399	Agrn
chr5	5478709	5505109	Cldn12
chr5	20233581	20264481	Phtf2
chr5	20987942	21232642	Fam185a
chr5	21168185	21263085	Dnajc2
chr5	21309605	21566505	Psmc2
chr5	23215062	23344762	Tomm7
chr5	23466768	23924068	Cdk5
chr5	23684861	24071161	Abcf2
chr5	24216373	24248173	Nub1
chr5	23659441	24308641	Rheb
chr5	27968207	28067207	Paxip1
chr5	28405201	29145701	Insig1
chr5	28745784	28767684	Rbm33
chr5	29780046	30237446	Nom1
chr5	30232041	30444841	Hadha
chr5	31181564	32181564	Tmem214
chr5	31065319	31235519	Cgref1
chr5	31380852	32380852	Cad
chr5	31010331	31489931	Eif2b4
chr5	31553939	32553939	Nrbp1
chr5	32819806	33819806	Ppp1cb
chr5	33370615	33882815	Ywhah
chr5	33550072	33590372	Ctbp1
chr5	34021644	34548044	Tacc3
chr5	34974957	35735357	Add1
chr5	34838591	34976291	Mfsd10
chr5	35382293	35672793	Rgs12
chr5	35358439	35434139	Lrpap1
chr5	36816729	36928229	Grpel1
chr5	37051906	37186106	Mrfap1
chr5	38625545	38754145	Lyar
chr5	42157581	42178781	Bod1l
chr5	44428503	44566403	Tapt1
chr5	45806871	45825271	Qdpr
chr5	45920515	46018815	Med28
chr5	52371248	52541448	Dhx15
chr5	64742725	64919425	Tbc1d1
chr5	65392103	65779603	Rpl9
chr5	65990227	66012027	Ube2k
chr5	67078470	67447170	Uchl1
chr5	67749804	67759604	Slc30a9
chr5	72774540	72904540	Nfxl1
chr5	73705316	74369316	Ociad1
chr5	73952033	74375633	Dcun1d4
chr5	74994815	75097715	Fip1l1
chr5	76591892	76639992	Clock
chr5	77428962	78082762	Srp72
chr5	77778349	77806449	Polr2b
chr5	87265684	87341184	Ythdc1
chr5	89212306	89294606	Dck
chr5	91713036	92713036	Sdad1
chr5	92054666	92844566	Nup54
chr5	99629696	100462596	Hnrpdl
chr5	100497781	100625381	Enoph1
chr5	99957469	100790669	Sec31a
chr5	100976822	101020322	Cops4
chr5	104284341	104712341	Aff1
chr5	106861613	106929913	Zfp644
chr5	108338024	109262024	Rpl5
chr5	108709545	108723945	Dr1
chr5	109948530	109983730	Crlf2
chr5	110685666	110835666	Ankle2
chr5	110468537	111077437	Noc4l
chr5	112744381	113290481	Tpst2
chr5	113985945	114292445	Coro1c
chr5	113573935	114573935	Alkbh2
chr5	114589332	115589332	Ung
chr5	113985876	114813576	Kctd10
chr5	114871177	115871177	Ube3b
chr5	115172336	116172336	Tchp
chr5	114922505	115258205	1500011B03Rik
chr5	114922508	115560308	Acads
chr5	114747119	115747119	Dynll1
chr5	115793578	116793578	Triap1
chr5	116097745	116332445	Rab35
chr5	116828000	116858500	Hspb8
chr5	117497591	117541691	Suds3
chr5	118716102	119716102	2410131K14Rik
chr5	120134733	120271133	Tbx3
chr5	121894387	122605087	Naa25
chr5	121016036	122016036	Aldh2
chr5	122137257	123036157	Brap
chr5	122304608	122837108	Fam109a
chr5	122210431	122903531	Atp2a2
chr5	123318954	123961354	Rnf34
chr5	123716611	124148311	Zcchc8
chr5	124378841	124811941	Denr
chr5	124568205	125098305	Arl6ip4
chr5	124376499	124568699	Pitpnm2
chr5	124912317	125104417	Setd8
chr5	124020222	125020222	Eif2b1
chr5	125204824	125536324	Atp6v0a2
chr5	125314788	125314788	Ccdc92
chr5	125276135	125866335	Ubc
chr5	125997782	126008082	Aacs
chr5	129530198	130300698	Ran
chr5	130077258	130219058	Sfswap
chr5	130339928	131037528	Sumf2
chr5	130536659	131026159	Crcp
chr5	129724801	130721601	Sbds
chr5	135116596	135420996	Cldn4
chr5	135721999	135983799	Baz1b
chr5	136211196	136359796	Por
chr5	135211355	136211355	Tmem120a
chr5	136598817	136764317	Polr2j
chr5	137442104	137574704	Fis1
chr5	137240763	137510863	Ap1s1
chr5	137713232	137736932	Srrt
chr5	137819897	138263897	Ephb4
chr5	137969162	138265762	Gigyf1
chr5	138084127	138292827	Lrch4
chr5	138221338	138350438	Ppp1r35
chr5	137223134	138223134	Mepce
chr5	138530911	138605811	Mcm7
chr5	138901922	139014722	Zfp157
chr5	139045568	139451968	Pdgfa
chr5	139662464	139962464	Heatr2
chr5	139227236	140227236	Ints1
chr5	140278607	140552807	Mafk
chr5	140814091	141542491	Nudt1
chr5	143146542	143198542	Wipi2
chr5	143506025	143628625	Fbxl18
chr5	143734864	143829564	Fscn1
chr5	144010513	144582613	Zfp12
chr5	143062874	144062874	E130309D02Rik
chr5	143266346	144266346	Rac1
chr5	143471194	144471194	Usp42
chr5	144665125	145665125	Eif2ak1
chr5	144949073	145949073	Lmtk2
chr5	145318347	146318347	Nptx2
chr5	145620647	146231647	Trrap
chr5	145418964	145637364	Smurf1
chr5	145469367	145944567	Atp5j2
chr5	146990368	147020768	Rnf6
chr5	147648608	148638408	Rpl21
chr5	147767190	148767190	Gtf3a
chr5	148949107	149316207	Ubl3
chr5	150027010	150207010	Uspl1
chr5	150166862	150416862	Hsph1
chr5	152399431	152445331	Rfc3
chr6	7620369	7625169	Asns
chr6	18805751	18813051	Naa38
chr6	28376602	28422102	Arf5
chr6	29327110	30205610	Calu
chr6	29279727	29490827	Tnpo3
chr6	29560853	30429053	Tmem209
chr6	34085180	34103380	Slc35b4
chr6	35213496	35253196	1810058I24Rik
chr6	42232507	42399107	Casp2
chr6	47440873	47480273	Ezh2
chr6	47728041	47746141	Pdia4
chr6	48491797	48660197	Atp6v0e2
chr6	48737920	49193920	Tra2a
chr6	50498962	50512562	Cycs
chr6	51433703	51694103	Cbx3
chr6	52716774	52947174	Tax1bp1
chr6	55029498	55473098	Gars
chr6	56672618	56727518	Kbtbd2
chr6	56829352	56971052	Fkbp9
chr6	66491027	66587727	Mad2l1
chr6	66957690	66985090	Gadd45a
chr6	71078368	71538968	Kdm3a
chr6	71030097	71762997	Mrpl35
chr6	72309756	72346956	Tmem150a
chr6	71382793	72382793	Mat2a
chr6	71558426	72558426	Tgoln1
chr6	71907341	72907341	Tmsb10
chr6	82833938	83069038	Wbp1
chr6	83102573	84102573	Rtkn
chr6	83196375	83718875	Tex261
chr6	84666872	85083672	Spr
chr6	84614304	85396804	1700040I03Rik
chr6	85418471	86249271	Cct7
chr6	85792462	85892262	Dusp11
chr6	86423494	86670594	C87436
chr6	86014893	86474493	Pcbp1
chr6	87886623	88886623	8430410A17Rik
chr6	86949100	87949100	Rab7
chr6	87453595	88453595	Sec61a1
chr6	88494569	88833469	Mcm2
chr6	88266310	89266310	Plxna1
chr6	91709057	92226757	Slc6a6
chr6	92123051	92129751	Nr2c2
chr6	94475223	94554523	Lrig1
chr6	99178560	100178560	Rybp
chr6	108616919	109240119	Bhlhe40
chr6	108809350	108825150	Edem1
chr6	113274851	114274851	Brpf1
chr6	112464868	113464868	Tmem111
chr6	115332685	115568085	Raf1
chr6	116359558	116376558	2012-03-08
chr6	117875639	118875639	Hnrnpf
chr6	118323801	118333401	Bms1
chr6	119011668	119303168	Adipor2
chr6	119433904	119527204	Fbxl14
chr6	118957587	119873987	Wnk1
chr6	119274341	120274341	Ccdc77
chr6	120394592	121183592	Kdm5a
chr6	120842860	120898160	Bcl2l13
chr6	122267698	122350098	M6pr
chr6	122200449	122267749	Phc1
chr6	122250027	122677827	Slc2a3
chr6	122838952	122859052	Necap1
chr6	124341134	124346834	Pex5
chr6	124480799	124654399	Emg1
chr6	124666968	125666968	Phb2
chr6	124346799	124863699	Ptms
chr6	125001517	125977917	Ing4
chr6	124111871	125111871	Gapdh
chr6	124410284	125410284	Cd9
chr6	126398368	126873068	Rad51ap1
chr6	126925722	126991922	D6Wsu163e
chr6	126946634	127035134	9630033F20Rik
chr6	131246976	131314876	Csda
chr6	134265111	134819111	Gpr19
chr6	134875531	135230831	Cdkn1b
chr6	136758595	136894295	H2afj
chr6	140626993	140704693	Aebp2
chr6	142289662	142298862	Recql
chr6	142425969	142438769	Ldhb
chr6	142724234	142969934	Cmas
chr6	144932355	144942355	Bcat1
chr6	144581719	145165219	Kras
chr6	146599124	147332924	Med21
chr6	148119805	148719205	Ipo8
chr7	3138065	3154665	AU018091
chr7	3367810	3686910	Cacng7
chr7	3612710	4169710	Cnot3
chr7	4099775	4180075	Leng8
chr7	3949222	4433122	Ppp1r12c
chr7	4699116	5359016	Suv420h2
chr7	4072697	4736197	2210411K11Rik
chr7	3958659	4958659	Fiz1
chr7	5049780	5104980	Epn1
chr7	6060691	6083091	Zfp787
chr7	7025201	7067401	Zfp954
chr7	13512035	14512035	Rps5
chr7	13295385	13590285	Zbtb45
chr7	13946021	13951521	Pla2g4c
chr7	16338787	16523187	Gltscr2
chr7	16903554	17724154	Bbc3
chr7	16589989	17589989	Ppp5c
chr7	19592110	19882610	Irf2bp1
chr7	19476470	19888070	Fosb
chr7	19981043	20657243	Ercc2
chr7	20101494	20666194	Trappc6a
chr7	25711611	26311811	Arhgef1
chr7	25868511	26324311	Zfp574
chr7	26079178	26282578	Cic
chr7	25383568	26080068	Pafah1b3
chr7	26141371	26414871	Bckdha
chr7	27873277	27943677	Egln2
chr7	27826726	28826726	Psmc4
chr7	29054184	30054184	Eid2
chr7	28090535	29090535	Timm50
chr7	29184407	30184407	Paf1
chr7	28429338	29343838	Pak4
chr7	28867370	29543270	Nfkbib
chr7	29583982	30343382	Rinl
chr7	28678267	29678267	Actn4
chr7	30032612	30359712	Yif1b
chr7	30813301	30967501	Zfp568
chr7	30472350	31009150	Tbcb
chr7	31018409	31399509	Polr2i
chr7	30543460	31340460	Lin37
chr7	30730271	31730271	Usf2
chr7	31746638	31769938	Gm4673
chr7	34535918	34969518	Pdcd2l
chr7	38245003	38883003	Ccne1
chr7	38302339	39047839	Pop4
chr7	50933668	51058168	Ctu1
chr7	51518090	52518090	2410002F23Rik
chr7	51487716	51788116	Pold1
chr7	51842232	52842232	Napsa
chr7	52118295	53118295	Pnkp
chr7	51214743	52214743	Cpt1c
chr7	52333873	53333873	Nosip
chr7	51372183	52338283	Rcn3
chr7	52489005	53489005	Tead2
chr7	51778286	52778286	Ppp1r15a
chr7	52845080	53570580	Bcat2
chr7	52976205	53679505	Rpl18
chr7	52062007	53062007	Cyth2
chr7	53139101	53556401	Kdelr1
chr7	53339582	53685082	Nomo1
chr7	56111699	56121799	E2f8
chr7	63086817	63487117	Tubgcp5
chr7	71025337	71031237	Klf13
chr7	72846799	72928799	Tm2d3
chr7	73234298	73644898	H47
chr7	74449497	74658297	Lrrc28
chr7	80367377	80571577	Chd2
chr7	85882922	85920122	Mrpl46
chr7	85937875	86937875	Mrps11
chr7	86056095	87056095	Aen
chr7	86843020	87843020	5730590G19Rik
chr7	87237637	87749737	Zfp710
chr7	87035609	88035609	Wdr73
chr7	87487618	88487618	Rps17
chr7	89926362	89983062	Eftud1
chr7	91020105	91029005	Mesdc1
chr7	91050042	91071942	Mesdc2
chr7	91395069	91733669	Fah
chr7	97012866	97103166	Eed
chr7	97357610	98095610	Picalm
chr7	99741122	99792222	Pcf11
chr7	99515339	100006039	4632434I11Rik
chr7	105199578	105499178	Tsku
chr7	105493885	106493885	Serpinh1
chr7	105626406	106626406	Rps3
chr7	106068764	107068764	Rnf169
chr7	107789782	108789782	Rab6a
chr7	108807047	108971147	Inppl1
chr7	109245378	109918078	Trpc2
chr7	112629200	112707000	Apbb1
chr7	112454572	112955172	Mrpl17
chr7	116086465	117086465	Eif3f
chr7	116665881	117665881	Rpl27a
chr7	116567601	117115701	Tmem41b
chr7	117427017	117627917	Swap70
chr7	117884799	118211499	Eif4g2
chr7	119254900	119691300	Usp47
chr7	125218692	125247892	Rps15a
chr7	125903236	125985736	2310008H09Rik
chr7	126656110	126858610	Thumpd1
chr7	126781677	126996677	Dcun1d3
chr7	128502935	128785535	Usp31
chr7	129313389	129778089	Plk1
chr7	130146071	130743971	Rbbp6
chr7	130338802	130738102	Tnrc6a
chr7	132245229	133245229	Xpo6
chr7	133438513	134438513	Sbk1
chr7	132610508	133610508	Sh2b1
chr7	133634244	133897444	Tufm
chr7	133840572	134840572	Bola2
chr7	134124013	135124013	Cdipt
chr7	133130374	134130374	Mvp
chr7	134237563	135237563	AI467606
chr7	133335174	134335174	Cd2bp2
chr7	134398317	135398317	Zfp771
chr7	133562481	134562481	Zfp688
chr7	134747119	135747119	Rnf40
chr7	134943636	135484836	Setd1a
chr7	134702941	135029741	Vkorc1
chr7	135069346	135454946	Myst1
chr7	137908298	138210998	Tacc2
chr7	138715412	138732412	Bub3
chr7	140076794	140421494	Fam175b
chr7	140912828	140957928	Bccip
chr7	144660277	144713777	Glrx3
chr7	145956806	146027506	Mapk1ip1
chr7	146074740	146213740	Ppp2r2d
chr7	146640276	146765276	Nkx6-2
chr7	147131011	147443111	Utf1
chr7	147742283	148039283	Bet1l
chr7	148084542	149084542	Psmd13
chr7	148082927	148346227	Rnh1
chr7	148404557	149404557	Rassf7
chr7	148588867	149588867	Taldo1
chr7	147657759	148657759	Polr2l
chr7	148939141	149194441	Mob2
chr7	149381153	149557053	Ctsd
chr7	150253839	150495439	Cd81
chr7	150296784	150699484	Nap1l4
chr7	150621638	151621638	Cttn
chr7	151264136	152115836	Ccnd1
chr8	3544266	3750266	Pnpla6
chr8	3536021	3608421	Xab2
chr8	4256219	4372719	Snapc2
chr8	8505634	8617434	Efnb2
chr8	11563250	11929050	Ing1
chr8	10611583	11611583	Ankrd10
chr8	12355177	12614277	Tubgcp3
chr8	12391489	13077189	Pcid2
chr8	13175338	14175338	Lamp1
chr8	23182099	23272299	Alg11
chr8	26133731	26138331	Tm2d2
chr8	26807996	26835796	Ddhd2
chr8	28166603	28943303	Prosc
chr8	27907545	28249245	Rab11fip1
chr8	34730266	35233966	Ppp2cb
chr8	35233899	35502899	Tmem66
chr8	36360519	36528319	Eri1
chr8	46137611	46178811	Fat1
chr8	59994796	60076496	Hmgb2
chr8	69414463	69424863	Naf1
chr8	71353309	71467609	Ints10
chr8	71637610	71840510	Atp6v1b2
chr8	72085256	72134756	Zfp868
chr8	72067987	72418087	Ndufa13
chr8	72595852	73595852	Sugp1
chr8	71970121	72855421	Upf1
chr8	73121187	73535587	Isyna1
chr8	72121390	73121390	Ssbp4
chr8	73224515	73540815	Jund
chr8	72359054	73359054	Arrdc2
chr8	73441425	74441425	Mtap1s
chr8	73616160	73772460	Haus8
chr8	72898022	73898022	Nr2f6
chr8	73999997	74999997	Dda1
chr8	74148808	74990408	Glt25d1
chr8	74398788	74984388	Cherp
chr8	75282102	75302102	Sin3b
chr8	77624495	77994095	Hmox1
chr8	80107681	80119881	Tmem184c
chr8	82201654	82283754	Otud4
chr8	81996341	82207341	Abce1
chr8	82473133	83288333	Gab1
chr8	82806633	83504633	Usp38
chr8	86095525	87095525	Ndufb7
chr8	85836899	86095599	Tecr
chr8	86524285	87524285	Samd1
chr8	86388327	86656727	Cc2d1a
chr8	86185230	87185230	Ier2
chr8	87223707	88223707	Trmt1
chr8	87412120	88412120	Syce2
chr8	86541833	87541833	Asna1
chr8	87622638	88186438	Man2b1
chr8	87832177	87867177	Orc6
chr8	87061539	88061539	Dnaja2
chr8	89210538	89365038	N4bp1
chr8	90783621	91783621	Papd5
chr8	91291347	91551147	Sall1
chr8	96838966	97107366	Nup93
chr8	96902243	97098843	Fam192a
chr8	97198327	97228127	Arl2bp
chr8	97623774	97638574	Katnb1
chr8	97557096	97969996	Csnk2a2
chr8	98168959	98212859	Gins3
chr8	97542420	98359820	Slc38a7
chr8	106736191	106750591	Tk2
chr8	107677724	107813824	Exoc3l
chr8	107745065	108048365	Atp6v0d1
chr8	107748108	108292208	Ranbp10
chr8	108455678	109455678	Pskh1
chr8	107665416	108533516	Ddx28
chr8	108662425	109662425	1810019D21Rik
chr8	109194146	110194146	Cdh1
chr8	109326263	109407763	Chtf8
chr8	109584826	110124126	Nip7
chr8	109783781	110104281	Psmd7
chr8	112031317	112071917	Dhx38
chr8	112248832	112885832	Zfp821
chr8	113154939	113334139	Sf3b3
chr8	113406127	114406127	Cog4
chr8	112972684	113972684	Wdr59
chr8	113234367	114234367	Bcar1
chr8	119428210	119505710	Gcsh
chr8	120159040	120227740	Plcg2
chr8	121872827	122171827	Hsbp1
chr8	121677075	122121875	Taf1c
chr8	122481460	123481460	Usp10
chr8	123105290	124105290	Gse1
chr8	122733433	123102533	Gins2
chr8	124121947	125121947	Map1lc3b
chr8	124351452	124405052	Slc7a5
chr8	124553158	125455858	Banp
chr8	125008038	126008038	Ctu2
chr8	125629144	126629144	Rpl13
chr8	124728164	125728164	Chmp1a
chr8	126149469	126415669	Acta1
chr8	126572405	127572405	Urb2
chr8	127427713	127935913	Gm505
chr8	127558092	127811992	Tsnax
chr8	128943296	129112196	Irf2bp2
chr9	4386861	4395261	8430410K20Rik
chr9	7801099	7931999	Yap1
chr9	13573436	13612236	Cep57
chr9	14315021	15315021	Cwc15
chr9	14796405	14809605	Panx1
chr9	15121441	15169141	Taf1d
chr9	14769759	15121359	5830418K08Rik
chr9	20471028	20650128	Pin1
chr9	20696622	21696622	Ppan
chr9	20426496	20698796	Eif3g
chr9	20833241	21833241	Icam1
chr9	20077902	21077902	Kri1
chr9	21312203	22312203	Dnm2
chr9	21818663	21978163	Prkcsh
chr9	20917433	21917433	Elof1
chr9	21051874	22051874	Zfp599
chr9	30561842	30957142	Aplp2
chr9	35085316	35183816	Rpusd4
chr9	36215540	36586740	Ei24
chr9	37403667	37456767	Tbrg1
chr9	40613283	40706483	Hspa8
chr9	44144154	45127154	H2afx
chr9	44028744	44211844	Trappc4
chr9	44448814	45448814	Ddx6
chr9	44600797	45060897	Ift46
chr9	45080229	45575029	Cep164
chr9	45372911	45737711	Tagln
chr9	46106866	46334466	Bud13
chr9	48850622	49084422	Usp28
chr9	50152143	50404443	Sdhd
chr9	50702334	50731034	Ppp2r1b
chr9	51723712	51751412	Fdx1
chr9	52902059	52906559	Ddx10
chr9	52441827	53388627	Acat1
chr9	54452468	55452468	Idh3a
chr9	54395942	54562542	Wdr61
chr9	54805837	55493837	Psma4
chr9	55072240	55223840	Fbxo22
chr9	56990529	57204829	Man2c1
chr9	57055929	57100129	1700017B05Rik
chr9	57353254	58353254	Rpp25
chr9	57055954	57474454	Csk
chr9	57777775	58777775	Ubl7
chr9	59412914	60232614	Hexa
chr9	61266297	61519097	Tle3
chr9	61639639	62639639	Fem1b
chr9	64152599	65152599	Tipin
chr9	65207450	66207450	Pdcd7
chr9	65443774	66443774	Pif1
chr9	65131243	65678943	Trip4
chr9	65986762	66619262	Fam96a
chr9	70178496	70255496	Ccnb2
chr9	71298644	71326244	Polr2m
chr9	72470744	73210844	Rfx7
chr9	72864126	73207726	Gm20510
chr9	77326256	78326256	Eef1a1
chr9	79398698	79446798	Col12a1
chr9	82717266	82759766	Phip
chr9	83765997	83885697	Ttk
chr9	85578863	85580963	Ibtk
chr9	85740662	85791862	Tpbg
chr9	88219185	88271585	Snx14
chr9	96197799	96233099	Atp1b3
chr9	98488794	98916394	Copb2
chr9	98902437	99006937	Faim
chr9	102476408	102488908	Cep63
chr9	102635748	103502048	Amotl2
chr9	102810635	103112735	Ryk
chr9	103252762	103347862	Topbp1
chr9	105296369	105305869	Atp2c1
chr9	106117718	106395418	Twf2
chr9	105764886	106135786	Alas1
chr9	106366338	106395638	Pcbp4
chr9	106785649	106919249	Vprbp
chr9	106545860	106783260	Rbm15b
chr9	106230023	107230023	Hemk1
chr9	107495369	107629769	Ifrd2
chr9	107260626	107642826	Rbm5
chr9	107874599	108767899	Traip
chr9	108294860	109294860	Usp4
chr9	108462498	108761298	Qrich1
chr9	108960238	109087438	Shisa5
chr9	108856747	108960447	Atrip
chr9	109903924	109986824	Dhx30
chr9	110224596	111224596	2610002I17Rik
chr9	110066493	110287593	Ptpn23
chr9	111128172	111440872	Lrrfip2
chr9	113886317	114057617	Ubp1
chr9	114208152	114284252	Crtap
chr9	114231996	114494996	Cnot10
chr9	114665925	115151725	Stt3b
chr9	118491640	119061140	Golga4
chr9	118754452	119245052	Myd88
chr9	119784784	119880284	Csrnp1
chr9	120041487	121041487	Rpsa
chr9	120869625	121869625	Ctnnb1
chr9	123045247	123099547	Exosc7
chrX	6989035	7170935	Ccdc22
chrX	7308190	7830490	Praf2
chrX	7390997	7638297	Suv39h1
chrX	12186105	12232005	1810030O07Rik
chrX	12871178	12999978	Ddx3x
chrX	34146074	34510474	Pgrmc1
chrX	34424210	34528610	Ube2a
chrX	35550223	35556223	Zbtb33
chrX	45635630	45826830	Utp14a
chrX	55294913	55305313	Zic3
chrX	65971138	66000338	Fmr1
chrX	70151171	70158871	Cetn2
chrX	70225827	70279327	Pnma5
chrX	70604419	70604419	Zfp275
chrX	70682454	70682654	Haus7
chrX	70927841	71275841	Slc6a8
chrX	70259253	71259253	Irak1
chrX	70468800	71468800	Flna
chrX	71506887	71874887	Emd
chrX	72355116	72361516	Dkc1
chrX	96144356	96147556	Yipf6
chrX	99240880	99380280	Rps4x
chrX	101068802	101152502	Rlim
chrX	131141599	131181099	Hnrnph2
chrX	132601011	132748511	Bex1
chrX	132781678	133781678	Wbp5
chrX	133267481	133267481	Morf4l2
chrX	135872708	135909308	Trap1a
chrX	147070747	147079847	Tro
chrX	148369960	148713560	Huwe1
chrX	155827860	156415860	Eif1ax
chrX	159271889	159294989	Syap1
chrX	160266837	160508637	Siah1b
chrX	163644625	163645025	Tmsb4x
chrY	426804	433304	Uty
