# Supplementary material for: The non-coding snRNA 7SK controls transcriptional termination, poising, and bidirectionality in embryonic stem cells
Source: Genome Biol. 2013 Sep 17;14(9):R98. doi: 10.1186/gb-2013-14-9-r98 (PMC4053805; doi:10.1186/gb-2013-14-9-r98)
Supplement: Additional file 9: Table S4 — Genes with altered expression after 7SK knockdown with antisense oligos and local background adjustment. [file gb-2013-14-9-r98-S9.xls]

## Sheet: Table S4
Table S4. Genes with altered expression following 7SK knock-down with two different antisense oligos and local background adjustment.
Listed are genes with mean absolute fold change larger than 1.5 and statistically significant difference in expression (FDR 5%) for each of the two antisense oligos ASO94 (7SK 5' ASO) and ASO276 (7SK 3' ASO) compared to the scrambled control ASO, after adjusting read counts and fold changes for local background. Gene identifiers refer to Ensembl version 66 and genomic coordinates to assembly NCBI…
Gene ID	Gene symbol	Type	Chr.	Start	End	Exonic size	Strand	Log2 fold change	P-val. ASO94	P-val. ASO276	FDR-adusted P-val. ASO94	FDR-adjusted P-val. ASO276	Control (replicate 1)	ASO94 (replicate 1)	ASO276 (replicate 1)	Control (replicate 2)	ASO94 (replicate 2)	ASO276 (replicate 2)
ENSMUSG00000020135	Apc2	protein_coding	chr10	79758722	79781008	11281	+	7.51226	9.91554e-63	1.119e-104	4.65006e-59	1.5873e-100	0	140.253	281.539	0	111.727	245.921
ENSMUSG00000066640	Fbxl18	protein_coding	chr5	143628625	143657100	12563	-	-5.72273	6.93792e-105	1.00619e-11	9.76096e-101	6.20555e-09	377.043	19.2565	95.0699	324.433	0	0
ENSMUSG00000065037	7SK	other RNA	chr9	78023110	78023440	331	-	-1.46738	1.87155e-74	5.63955e-05	1.31654e-70	0.00446939	61051.8	22439.9	22298.4	65290.5	23357.7	23249.7
ENSMUSG00000042744	Gm15800	protein_coding	chr5	121670228	121818586	16416	+	-3.56808	1.5136e-33	7.10916e-35	4.25896e-30	5.04217e-31	290.977	74.4863	41.3968	182.822	44.4876	0
ENSMUSG00000048878	Hexim1	protein_coding	chr11	102977639	102981039	3401	+	0.956021	8.41201e-39	3.05977e-11	2.95871e-35	1.60751e-08	561.189	1166.56	1064.23	669.514	1289.5	1252.9
ENSMUSG00000014773	Dll1	protein_coding	chr17	15504318	15513836	4219	-	1.37863	2.56726e-15	1.16994e-18	1.90099e-12	4.14889e-15	71.5221	225.259	247.383	120.465	221.598	282.549
ENSMUSG00000075014	Gm10800	protein_coding	chr2	98506704	98507458	660	-	3.71862	1.17172e-15	9.52162e-16	1.03031e-12	2.25107e-12	5.72177	53.9782	73.0286	1.69669	49.3146	47.1959
ENSMUSG00000052684	Jun	protein_coding	chr4	94715725	94718913	3189	-	0.865018	2.16859e-15	2.41189e-15	1.695e-12	4.11319e-12	420.55	697.292	938.939	337.642	507.65	670.754
ENSMUSG00000024201	Kdm4b	protein_coding	chr17	56465485	56542293	4895	+	-1.49899	1.28824e-20	2.27809e-09	2.01381e-17	6.46293e-07	162.357	44.3822	73.0351	150.329	42.8667	63.9681
ENSMUSG00000055707	Klhl26	protein_coding	chr8	72974127	73000842	3069	-	-0.943178	1.57437e-23	1.15217e-05	3.16426e-20	0.00115911	349.023	156.732	243.548	362.094	144.067	210.192
ENSMUSG00000053706	B430305J03Rik	protein_coding	chr3	61166172	61169873	3702	-	1.56658	5.8342e-16	1.16583e-12	5.86295e-13	1.03358e-09	45.202	135.388	143.971	42.4174	129.088	119.42
ENSMUSG00000035530	Eif1	protein_coding	chr11	100181199	100183410	2098	+	0.871854	1.26165e-14	3.02393e-12	8.45248e-12	2.2576e-09	206.528	352.185	413.133	264.601	464.137	499.847
ENSMUSG00000039810	Zc3h10	protein_coding	chr10	127979019	127984830	4384	-	0.814656	6.80508e-14	1.42921e-11	4.16264e-11	8.3109e-09	260.144	430.291	517.56	290.188	472.677	521.392
ENSMUSG00000040250	4933424B01Rik	protein_coding	chr6	146498154	146526357	3968	-	0.635222	1.8644e-19	1.13793e-05	2.62302e-16	0.00115911	654.57	1031.82	978.617	773.693	1257.55	1177.77
ENSMUSG00000015597	Zfp318	protein_coding	chr17	46520680	46557869	8597	+	-1.23669	1.47542e-15	1.4683e-09	1.22104e-12	5.19038e-07	219.144	74.6872	73.2466	212.087	105.448	118.278
ENSMUSG00000028789	Adc	protein_coding	chr4	128607477	128639686	4024	-	-0.864087	4.56576e-16	1.12893e-06	4.9412e-13	0.000172192	370.198	174.312	181.528	312.192	176.952	215.233
ENSMUSG00000092274	Neat1	non_coding	chr19	5824708	5845478	20771	-	0.676015	2.56538e-13	7.24975e-09	1.28901e-10	1.80417e-06	694.755	1020.99	1098.8	531.276	770.485	1029.64
ENSMUSG00000086429	Gt(ROSA)26Sor	non_coding	chr6	113017422	113027327	1695	-	1.40924	2.05832e-10	1.46473e-11	4.52476e-08	8.3109e-09	45.202	101.762	135.625	44.1141	127.638	118.705
ENSMUSG00000025138	Sirt7	protein_coding	chr11	120479686	120486554	5148	-	1.97581	4.03183e-13	8.84134e-09	1.77262e-10	2.12567e-06	29.4784	90.3642	87.5337	13.8301	91.2397	64.5515
ENSMUSG00000038418	Egr1	protein_coding	chr18	35019477	35024638	4484	+	1.27849	1.2513e-06	9.01939e-15	8.67789e-05	1.2794e-11	42.7748	89.8303	153.393	57.6876	105.53	151.991
ENSMUSG00000054161	Fam83e	protein_coding	chr7	52976582	52984862	3843	+	1.64843	5.54932e-06	2.60971e-15	0.000296857	4.11319e-12	20.6882	53.2503	159.395	39.024	77.6698	105.316
ENSMUSG00000026107	Obfc2a	protein_coding	chr1	51526342	51535243	2828	-	0.6719	4.44665e-14	8.19226e-07	2.84363e-11	0.000129119	306.114	497.307	469.47	290.135	467.038	468.383
ENSMUSG00000003545	Fosb	protein_coding	chr7	19888070	19895394	3751	-	1.27065	0.00147274	3.88321e-17	0.023816	1.10167e-13	43.4854	74.1067	188.307	35.6306	56.9279	108.246
ENSMUSG00000020108	Ddit4	protein_coding	chr10	59412423	59414518	1685	-	0.641491	6.92383e-12	9.25649e-09	2.37589e-09	2.18839e-06	509.809	718.062	845.703	544.639	814.148	925.889
ENSMUSG00000038517	Tbkbp1	protein_coding	chr11	96997485	97012809	3975	-	4.50266	8.23684e-10	1.53404e-10	1.50499e-07	6.40012e-08	0.14662	26.7955	25.4687	0	14.7491	28.9656
ENSMUSG00000029385	Ccng2	protein_coding	chr5	93696283	93705257	5458	+	1.05567	7.90306e-06	2.857e-14	0.0003971	3.68424e-11	86.9708	150.671	223.824	67.8678	111.683	177.342
ENSMUSG00000028410	Dnaja1	protein_coding	chr4	40669183	40684182	8629	+	0.749613	3.27325e-13	1.33895e-06	1.53461e-10	0.000191849	191.139	323.641	276.97	197.98	357.344	360.22
ENSMUSG00000055148	Klf2	protein_coding	chr8	74842932	74845555	1847	+	0.75732	4.72147e-10	1.00025e-09	9.0995e-08	3.83473e-07	271.784	393.093	455.502	247.847	438.362	474.929
ENSMUSG00000018774	Cd68	protein_coding	chr11	69477715	69479655	1257	-	1.56073	3.0455e-10	2.00831e-09	6.3951e-08	6.06126e-07	24.2723	114.236	113.109	60.3095	109.688	123.922
ENSMUSG00000091050	9330020H09Rik	antisense	chr15	98397755	98400014	2147	+	1.52227	8.19448e-11	2.47001e-08	2.21708e-08	5.47455e-06	30.8975	94.683	81.3747	27.1471	75.4223	90.1012
ENSMUSG00000038195	Rilp	protein_coding	chr11	75323596	75326670	1583	+	4.4286	5.537e-06	6.95184e-13	0.000296857	6.57412e-10	0	9.1002	39.7558	0	16.7502	28.4338
ENSMUSG00000037007	Zfp113	protein_coding	chr5	138580930	138596972	6754	-	-3.68133	1.23496e-06	4.03722e-12	8.64411e-05	2.72705e-09	80.0298	0	19.7386	51.2911	30.9594	0
ENSMUSG00000026628	Atf3	protein_coding	chr1	192994175	193007219	1984	-	0.808799	5.66931e-08	1.055e-10	6.04254e-06	4.67662e-08	181.38	306.192	356.814	111.982	163.922	219.555
ENSMUSG00000038894	Irs2	protein_coding	chr8	10986980	11008458	4024	-	0.732148	3.14353e-10	2.7809e-08	6.49374e-08	6.06877e-06	291.238	444.203	471.506	171.366	288.635	316.069
ENSMUSG00000040940	Arhgef1	protein_coding	chr7	25687931	25711611	7495	+	-1.37109	5.97676e-09	1.50021e-09	8.91816e-07	5.19038e-07	249.775	46.389	76.8835	141.699	96.5189	78.4769
ENSMUSG00000036478	Btg1	protein_coding	chr10	96079635	96085447	5010	+	0.822437	5.66628e-07	1.84727e-11	4.50389e-05	1.00783e-08	126.451	211.488	256.643	145.916	216.114	287.466
ENSMUSG00000033967	2310014L17Rik	protein_coding	chr7	13512765	13516421	3239	+	1.32397	2.02931e-09	6.00722e-09	3.31981e-07	1.59314e-06	35.6304	91.1434	138.845	53.5192	117.879	101.278
ENSMUSG00000057706	Mex3b	protein_coding	chr7	90015843	90020073	3403	+	1.12742	9.3249e-10	1.49437e-08	1.68195e-07	3.36471e-06	55.5011	145.284	145.216	66.1711	117.918	128.001
ENSMUSG00000059970	Hspa2	protein_coding	chr12	77505163	77507921	2520	+	1.04575	3.27631e-12	5.33069e-06	1.21301e-09	0.000624924	65.8003	145.874	114.676	71.889	171.687	145.771
ENSMUSG00000034796	Cpne7	protein_coding	chr8	125641274	125659082	5268	+	2.63348	0.000515684	8.22281e-14	0.0109595	9.72005e-11	8.79207	25.8582	73.8465	2.93868	21.1211	48.5932
ENSMUSG00000074794	Arrdc3	protein_coding	chr13	81022645	81035296	6259	+	0.60092	3.21477e-11	2.64445e-06	9.8323e-09	0.000341014	926.354	1469.8	1508.56	904.338	1158.89	1447.34
ENSMUSG00000022528	Hes1	protein_coding	chr16	30064470	30067882	2037	+	0.734654	5.74115e-11	1.94772e-06	1.64841e-08	0.000263128	161.926	316.79	246.211	167.973	247.997	296.047
ENSMUSG00000048895	Cdk5r1	protein_coding	chr11	80290548	80294681	4134	+	1.66982	4.4794e-06	3.22244e-11	0.000251078	1.63251e-08	14.8737	64.7702	90.5492	31.7825	49.8904	89.5706
ENSMUSG00000021250	Fos	protein_coding	chr12	86814840	86818223	2352	+	0.907602	1.02416e-06	1.47896e-10	7.46576e-05	6.35728e-08	109.858	229.03	328.938	193.423	243.417	309.13
ENSMUSG00000040435	Ppp1r15a	protein_coding	chr7	52778286	52781638	2937	-	0.638433	3.78077e-10	4.18818e-07	7.49179e-08	7.22028e-05	326.141	507.041	473.774	302.012	422.166	564.25
ENSMUSG00000051674	Dcun1d4	protein_coding	chr5	73872241	73952033	5803	+	0.911915	2.95648e-07	6.16235e-10	2.59967e-05	2.42814e-07	95.5535	163.791	190.08	101.802	175.502	221.174
ENSMUSG00000054277	Arfgap3	protein_coding	chr15	83130170	83180677	2618	-	-4.02693	6.55775e-08	6.16197e-09	6.93692e-06	1.59314e-06	30.7751	1.59545	0	18.3321	1.05881	0
ENSMUSG00000045817	Zfp36l2	protein_coding	chr17	84583271	84587287	3530	-	0.9621	3.32746e-08	1.48199e-08	3.86893e-06	3.36471e-06	75.1177	164.744	184.105	89.0256	138.702	156.808
ENSMUSG00000091994	E130317F20Rik	lincRNA	chr10	79314126	79317701	3265	-	1.12424	7.54654e-06	3.13612e-10	0.000381914	1.27102e-07	41.7689	93.7981	123.105	62.7777	97.1788	144.448
ENSMUSG00000022779	Top3b	protein_coding	chr16	16870829	16893083	8340	+	-0.641032	0.00180331	1.51906e-12	0.0277883	1.26752e-09	854.832	708.795	379.749	741.456	621.988	404.497
ENSMUSG00000003341	Atp8b3	protein_coding	chr10	79982330	80001869	4711	-	4.25539	3.0135e-06	1.15538e-09	0.000179648	4.20233e-07	0	10.6772	21.752	0	15.664	29.0516
ENSMUSG00000021057	Akap5	protein_coding	chr12	77425878	77435140	6824	+	1.7471	4.55672e-05	8.75093e-11	0.00167501	4.00426e-08	32.1719	54.0277	111.536	12.5016	66.6327	59.8129
ENSMUSG00000032743	D430042O09Rik	protein_coding	chr7	132851390	133018311	7342	+	-0.922242	1.22048e-10	5.78672e-05	3.01245e-08	0.00456026	181.38	84.0643	89.7209	162.883	79.7736	110.124
ENSMUSG00000022353	Mtss1	protein_coding	chr15	58772799	58913581	5239	-	-0.588303	6.94314e-09	2.06397e-06	9.96765e-07	0.000276201	706.066	499.077	397.235	704.128	503.299	483.4
ENSMUSG00000000792	Slc5a5	protein_coding	chr8	73406788	73416656	2928	-	1.55169	0.000484712	3.38596e-11	0.0105055	1.6562e-08	45.7741	73.5094	123.105	15.3924	48.746	93.3964
ENSMUSG00000081044	AU015836	protein_coding	chrX	91213998	91220809	3335	+	0.709266	1.17145e-09	1.62404e-05	2.04386e-07	0.00154611	185.385	290.243	269.163	137.432	259.627	230.974
ENSMUSG00000087580	Gm16869	lincRNA	chr9	3000282	3038313	2692	-	2.10678	3.03048e-08	6.39378e-07	3.58284e-06	0.000106701	15.4488	56.6328	45.9037	6.78678	36.2607	55.0619
ENSMUSG00000055936	AU015836	protein_coding	chrX	91213998	91220803	2991	+	0.703142	1.43242e-09	2.21071e-05	2.42803e-07	0.00203629	185.385	289.358	267.076	137.432	259.627	229.544
ENSMUSG00000039782	Cpeb2	protein_coding	chr5	43624702	43680963	7122	+	1.0801	1.42874e-06	3.15751e-08	9.71059e-05	6.68497e-06	64.656	131.848	129.365	40.7207	69.6206	121.565
ENSMUSG00000048310	Pskh1	protein_coding	chr8	108424341	108455678	3255	+	-0.703619	1.69214e-09	3.44344e-05	2.80079e-07	0.00294449	278.211	148.977	188.769	237.417	152.632	143.068
ENSMUSG00000070576	Mn1	protein_coding	chr5	111846382	111886053	6940	+	1.27331	4.05161e-05	1.92912e-09	0.00154477	5.94883e-07	32.9173	59.8096	90.9519	33.9339	80.5423	104.11
ENSMUSG00000086725	A630052C17Rik	lincRNA	chr11	29070909	29073558	2203	-	1.1597	5.7462e-05	1.64525e-09	0.00198632	5.42742e-07	40.6245	75.2155	104.327	42.4174	82.6745	120.135
ENSMUSG00000022508	Bcl6	protein_coding	chr16	23965138	23988938	6700	-	1.54995	8.58952e-05	1.88987e-09	0.00273407	5.94883e-07	15.4488	58.4026	77.2017	18.6636	26.1077	60.0675
ENSMUSG00000001504	Irx2	protein_coding	chr13	72766245	72771644	3303	+	1.2273	1.22689e-07	1.59768e-06	1.22419e-05	0.000224387	32.0419	79.6399	85.5478	37.3273	82.6745	81.5202
ENSMUSG00000039989	Cbx4	protein_coding	chr11	118938887	118947535	5210	-	1.75225	4.08781e-05	7.15282e-09	0.00154601	1.80417e-06	16.5931	42.6383	75.5011	11.8769	39.7345	47.6106
ENSMUSG00000014791	Elmo3	protein_coding	chr8	107829501	107835300	3109	+	2.03828	0.000345144	1.88238e-09	0.00807958	5.94883e-07	8.45665	25.468	63.6187	8.37138	29.9766	41.1986
ENSMUSG00000001739	Cldn15	protein_coding	chr5	137442486	137451728	2124	+	3.9752	1.97354e-07	3.97919e-06	1.84292e-05	0.000490824	0	10.8593	7.58663	0	24.0394	22.9944
ENSMUSG00000020389	Cdkl3	protein_coding	chr11	51817723	51903286	5360	+	1.16043	1.19876e-05	7.23792e-08	0.000558	1.46671e-05	40.0524	85.8341	106.413	32.2372	59.9317	80.7765
ENSMUSG00000028698	Pik3r3	protein_coding	chr4	115894223	115975661	5300	+	1.07024	9.99877e-09	0.000109208	1.37914e-06	0.00766888	58.362	125.079	102.97	35.6306	87.0257	78.6598
ENSMUSG00000039081	Zfp503	protein_coding	chr14	22803184	22808823	4213	-	1.97193	1.60588e-06	7.97433e-07	0.000107076	0.000127097	8.58265	41.5897	41.7306	10.1802	30.459	46.4808
ENSMUSG00000069713	4933406P04Rik	protein_coding	chr10	20030312	20032100	1789	-	2.11483	2.13026e-07	6.70795e-06	1.96224e-05	0.000755177	9.727	41.5897	37.5576	6.78678	34.8103	40.7601
ENSMUSG00000044177	Wfikkn2	protein_coding	chr11	94097270	94107319	3827	-	2.96393	0.000189325	8.25574e-09	0.00520237	2.0191e-06	2.38769	17.3487	32.5614	1.84346	14.8807	34.1659
ENSMUSG00000029406	Pitpnm2	protein_coding	chr5	124568699	124699769	12843	-	-1.47572	2.38224e-05	6.84048e-08	0.000954865	1.40626e-05	96.909	61.4677	50.1852	92.9606	22.5843	17.7571
ENSMUSG00000091244	Gm17690	lincRNA	chr3	95971387	95976337	3467	-	1.23508	1.39784e-06	1.54512e-06	9.54669e-05	0.000219176	28.0367	81.7039	125.748	39.024	63.5281	60.3053
ENSMUSG00000037573	Tob1	protein_coding	chr11	94072768	94076809	2288	+	0.97513	0.000126029	3.09389e-08	0.00370942	6.64951e-06	70.3777	97.0828	152.016	57.6876	139.241	123.504
ENSMUSG00000020883	Fbxl20	protein_coding	chr11	97943868	98011717	12150	-	-0.645862	6.84362e-08	6.9135e-05	7.18529e-06	0.00527247	346.133	169.792	252.914	326.537	253.788	194.202
ENSMUSG00000086985	Gm16973	lincRNA	chr14	57315117	57320105	2421	-	0.984225	6.23116e-06	7.89038e-07	0.000323492	0.000127097	45.8648	125.934	107.841	74.5655	97.3318	140.384
ENSMUSG00000020717	Pecam1	protein_coding	chr11	106515531	106611942	4314	-	-0.631876	4.72366e-06	1.30195e-06	0.000262676	0.00018845	395.979	270.791	181.236	436.948	337.123	312.028
ENSMUSG00000057278	Snrpg	protein_coding	chr6	86321534	86328896	772	+	0.960079	2.2165e-07	3.12783e-05	2.01187e-05	0.00277302	50.6513	113.213	120.098	51.3496	90.9581	81.3375
ENSMUSG00000026739	Bmi1	protein_coding	chr2	18598645	18608256	3974	+	0.77927	5.87152e-07	1.54736e-05	4.61488e-05	0.00149315	85.8265	158.395	152.317	93.3182	149.394	157.32
ENSMUSG00000056529	Ptafr	protein_coding	chr4	132119982	132138598	3637	+	3.40895	1.11396e-05	1.22894e-06	0.000531262	0.000180353	0.144773	7.47907	19.3432	1.69669	29.2718	22.2314
ENSMUSG00000073147	5031425E22Rik	protein_coding	chr5	22937628	22939737	2110	-	0.75527	3.61277e-06	3.95664e-06	0.000209169	0.000490824	111.574	174.323	204.48	95.0149	166.799	155.889
ENSMUSG00000093659	Irx2.1	protein_coding	chr13	72766246	72771644	2801	+	1.13443	4.72363e-07	3.44579e-05	3.93236e-05	0.00294449	30.3254	76.1003	75.1151	37.3273	75.4223	73.6542
ENSMUSG00000085462	5031434O11Rik	lincRNA	chr3	51363679	51371039	3754	+	3.55655	0.000150234	1.72651e-07	0.00426138	3.18059e-05	2.28871	16.0368	38.0709	0	14.6827	18.8562
ENSMUSG00000048107	Kctd12	pseudogene	chr14	103377437	103381745	3805	-	0.837164	2.28655e-06	1.68376e-05	0.000144908	0.00159228	78.9604	135.474	144.174	67.8678	127.638	120.205
ENSMUSG00000029641	Rasl11a	protein_coding	chr5	147656647	147659302	1126	+	1.00361	3.04528e-06	1.60531e-05	0.000179957	0.0015386	41.6539	96.4908	91.5278	45.5834	76.3985	90.3851
ENSMUSG00000026932	Nacc2	protein_coding	chr2	25911055	25978740	7815	-	-1.58811	9.97074e-06	5.19191e-06	0.000488775	0.000613726	61.3817	26.2502	21.0948	46.2816	12.6768	11.9295
ENSMUSG00000023951	Vegfa	protein_coding	chr17	46153942	46169326	4293	-	0.687478	5.42808e-07	0.000101817	4.41126e-05	0.00736878	85.8265	158.891	139.492	144.219	213.001	221.468
ENSMUSG00000024851	Pitpnm1	protein_coding	chr19	4099998	4113965	6889	+	1.28979	2.50466e-06	2.32098e-05	0.000157313	0.00212407	18.691	55.4528	73.2602	35.6306	68.9759	62.3715
ENSMUSG00000056708	Ier5	protein_coding	chr1	156943497	156946766	3270	-	0.886761	0.000486046	1.27036e-07	0.0105055	2.43514e-05	114.435	156.625	208.653	50.9008	104.431	119.42
ENSMUSG00000059824	Dbp	protein_coding	chr7	52960458	52965525	2945	+	1.10881	0.000195226	3.96619e-07	0.00528199	6.94572e-05	34.3306	64.5968	118.932	33.9339	65.2693	62.2128
ENSMUSG00000055184	Fam72a	protein_coding	chr1	133424480	133436449	2191	+	0.889917	5.92471e-07	0.000215861	4.6225e-05	0.0132554	45.7741	98.0535	83.4613	66.1711	117.485	116.423
ENSMUSG00000025323	Sp4	protein_coding	chr12	119473406	119539913	5770	-	0.791688	3.00727e-06	4.77078e-05	0.000179648	0.00386746	65.8003	121.23	118.932	88.2281	145.043	148.023
ENSMUSG00000031734	Irx3	protein_coding	chr8	94322424	94325966	2762	-	1.51019	1.8816e-05	1.04881e-05	0.000788924	0.00110203	13.7322	50.4386	62.5959	15.2703	30.459	35.7545
ENSMUSG00000025207	Sema4g	protein_coding	chr19	45063591	45077887	4870	+	3.48858	0.000219729	9.10362e-07	0.00583277	0.000141906	0	15.1581	30.1314	1.1792	7.89163	15.8534
ENSMUSG00000035011	Zbtb7a	protein_coding	chr10	80597965	80615740	6808	+	0.586487	2.85136e-05	8.88016e-06	0.00112369	0.000947106	159.424	289.226	289.944	245.593	276.945	338
ENSMUSG00000055067	Smyd3	protein_coding	chr1	180882091	181448172	8360	-	-0.942317	1.01859e-06	0.000324899	7.46384e-05	0.0176578	161.354	64.5872	49.5343	179.85	128.566	146.232
ENSMUSG00000086481	Gm11707	lincRNA	chr11	106833372	106834404	490	-	3.51283	0.000362934	1.18864e-06	0.00836642	0.000177482	0	5.81371	19.4152	0	7.31016	13.6868
ENSMUSG00000091750	2810029C07Rik	lincRNA	chr12	112810532	112812613	1950	-	2.11949	1.66553e-06	0.000395593	0.000109497	0.0201852	8.58265	38.9351	43.8172	3.39339	23.2069	13.5867
ENSMUSG00000020099	Unc5b	protein_coding	chr10	60225358	60294329	5852	-	0.623884	1.24602e-05	6.36171e-05	0.000569165	0.0049312	248.325	336.323	346.519	103.498	178.403	181.023
ENSMUSG00000026064	Ptp4a1	protein_coding	chr1	30997148	31006615	5761	-	0.715134	0.000455208	1.89372e-06	0.00999114	0.000258292	78.3882	123.884	162.749	103.498	143.592	168.046
ENSMUSG00000037868	Egr2	protein_coding	chr10	66998223	67004936	3398	+	1.52982	0.000259826	4.63207e-06	0.00657462	0.00055683	10.8714	33.0072	40.2721	16.9669	37.7112	57.2071
ENSMUSG00000021963	Sap18	protein_coding	chr14	58417017	58423817	3781	+	0.626752	4.50248e-06	0.000287136	0.000251371	0.0164235	125.879	180.517	175.269	130.645	232.069	211.666
ENSMUSG00000049939	Lrrc4	protein_coding	chr6	28611831	28781747	4001	-	1.80627	6.51681e-05	2.13554e-05	0.00219342	0.00197991	7.4383	31.856	58.4229	10.1802	27.5574	22.8825
ENSMUSG00000024900	Cpt1a	protein_coding	chr19	3323301	3385732	4300	+	-0.585888	0.00214504	7.0557e-07	0.0316005	0.000116378	270.64	219.452	141.571	320.675	230.401	205.838
ENSMUSG00000026785	Pkn3	protein_coding	chr2	29933204	29946542	4255	+	-0.946782	2.48375e-06	0.000639926	0.000156699	0.0292818	20.1045	0	55.4624	76.1876	28.6575	113.792
ENSMUSG00000020814	Mxra7	protein_coding	chr11	116664376	116689360	2391	-	-3.15601	4.27449e-05	4.44445e-05	0.00160796	0.00366538	16.9802	0	4.06467	24.2	5.42121	0
ENSMUSG00000040364	Sec1	protein_coding	chr7	52933059	52949772	2467	-	-3.52255	0.000861073	2.31917e-06	0.0162174	0.000304606	8.44905	2.47503	0	25.0542	0	0
ENSMUSG00000040877	Wdr25	protein_coding	chr12	110132482	110266662	2742	+	-1.07001	1.22127e-05	0.00020639	0.000563246	0.0127844	91.6959	24.4052	40.0802	84.2053	60.4263	49.0866
ENSMUSG00000087313	Dleu2	lincRNA	chr14	62238318	62301162	6141	-	0.593191	2.66024e-06	0.00104532	0.000163437	0.0421246	119.013	200.87	185.701	115.375	166.799	158.75
ENSMUSG00000026715	Serpinc1	protein_coding	chr1	162908737	162933141	2157	+	3.29428	5.24889e-06	0.000531211	0.000286227	0.0260735	0	13.9498	7.85475	0	8.70257	6.21126
ENSMUSG00000042010	Acacb	protein_coding	chr5	114596544	114700770	9632	+	-0.685771	0.00290032	1.18492e-06	0.0393107	0.000177482	166.05	112.26	104.761	174.312	138.742	75.5306
ENSMUSG00000061111	Fam195b	protein_coding	chr11	120404202	120411041	1282	-	-0.645872	3.58047e-05	9.95305e-05	0.00137258	0.00727753	197.541	139.903	121.939	222.876	127.569	146.999
ENSMUSG00000073609	D2hgdh	protein_coding	chr1	95721817	95748925	4138	+	-3.38582	0.000607028	6.20118e-06	0.0124132	0.000709385	12.43	0	0	16.7328	3.75081	0
ENSMUSG00000042078	Svop	protein_coding	chr5	114476919	114541579	4556	-	-1.02108	6.06143e-06	0.000647279	0.000316488	0.0294284	94.4091	47.5379	59.3493	71.2612	27.5582	32.4965
ENSMUSG00000018566	Slc2a4	protein_coding	chr11	69756045	69761690	2833	-	1.51066	7.72909e-05	6.75993e-05	0.0025038	0.00519989	10.0609	31.4144	62.0754	21.3504	51.0072	36.8882
ENSMUSG00000008575	Nfib	protein_coding	chr4	81936077	82351654	14957	-	0.603326	5.54274e-05	0.000103079	0.00192545	0.00738472	123.59	178.324	227.432	123.859	190.006	163.755
ENSMUSG00000050677	Ccdc96	protein_coding	chr5	36827237	36830820	3584	+	3.06368	2.56039e-05	0.000225555	0.00101757	0.013673	7.22316	35.8344	27.2918	0	12.2648	22.9057
ENSMUSG00000091188	2700016F22Rik	lincRNA	chr4	138932464	138936294	3605	-	1.72271	2.4413e-05	0.000250583	0.000975756	0.0149349	7.4383	28.3164	33.3845	11.8769	39.1616	33.6092
ENSMUSG00000091324	Gm4673	lincRNA	chr7	31742428	31746638	3660	+	1.338	2.74335e-05	0.000234666	0.00108416	0.0141048	20.5984	46.8991	43.8172	16.9669	50.765	54.3468
ENSMUSG00000063694	Cycs	protein_coding	chr6	50512562	50516537	3404	-	1.28214	7.5595e-05	9.45985e-05	0.00245623	0.00695274	24.6036	49.5537	52.1633	18.6636	53.6659	59.3524
ENSMUSG00000074881	Mageb3	protein_coding	chr2	121779488	121781096	1609	-	2.96925	5.83762e-05	0.000122701	0.00200755	0.00853192	0.572177	14.1582	20.8653	1.69669	14.5043	12.1565
ENSMUSG00000047554	Tmem41b	protein_coding	chr7	117115701	117130443	5316	-	0.639395	0.000164524	4.77127e-05	0.00460178	0.00386746	119.585	171.971	183.615	98.4083	153.745	170.191
ENSMUSG00000086390	1810019D21Rik	lincRNA	chr8	108659300	108662425	1551	+	1.78527	0.000199242	4.14889e-05	0.0053495	0.00344164	25.1993	51.9722	56.199	5.19401	28.3871	40.7456
ENSMUSG00000034664	Itga2b	protein_coding	chr11	102314611	102331436	5454	-	2.11523	0.00108915	7.93564e-06	0.0192987	0.0008659	3.12237	22.8469	36.6103	5.55328	11.3409	22.2336
ENSMUSG00000038677	Scube3	protein_coding	chr17	28279261	28311797	8660	+	0.611847	1.29038e-05	0.000827032	0.000585622	0.0362681	148.194	224.77	191.272	89.9248	141.185	161.617
ENSMUSG00000089953	Gm757	protein_coding	chr2	25089996	25092307	2021	-	3.11554	0.000340839	4.87812e-05	0.00801884	0.0039316	0	10.0853	22.2102	1.50516	11.0221	10.4483
ENSMUSG00000046668	Cxxc5	protein_coding	chr18	35989472	36021341	2271	+	-0.655597	1.75251e-05	0.000975206	0.000749424	0.0404361	195.869	124.98	112.497	147.153	87.1004	108.67
ENSMUSG00000029389	Ddx55	protein_coding	chr5	125002873	125019669	5121	+	-0.853265	6.66811e-05	0.000258379	0.00223899	0.0151451	88.9774	42.9661	46.9914	101.191	65.9271	55.2051
ENSMUSG00000060036	Rpl3	protein_coding	chr15	79908211	79913836	1361	-	0.773658	0.000487728	4.03244e-05	0.0105243	0.00338462	54.929	88.4153	123.019	71.2612	112.086	110.263
ENSMUSG00000059937	Gdap10	lincRNA	chr12	33506737	33511769	5003	+	0.712074	0.000111294	0.000309971	0.00333148	0.0172422	116.152	165.474	166.923	66.1711	126.187	124.426
ENSMUSG00000038489	Polr2l	protein_coding	chr7	148657759	148661031	1650	-	1.05616	0.00101298	3.84149e-05	0.0183427	0.00326296	37.9639	49.7086	77.5668	30.5405	94.5317	73.1894
ENSMUSG00000061983	Rps12	protein_coding	chr10	23504990	23507015	517	-	1.0797	9.3481e-05	0.0005239	0.00290328	0.0258938	29.181	57.5177	64.6825	23.7537	56.5667	49.3412
ENSMUSG00000021056	Tex21	protein_coding	chr12	77299679	77347733	2329	-	-0.957646	0.000130799	0.000607302	0.00382581	0.0283609	78.3882	29.0672	45.2172	64.1953	45.6979	28.0154
ENSMUSG00000027618	Nfs1	protein_coding	chr2	155904665	155969922	4188	-	-0.657366	0.000246446	0.000342505	0.00634998	0.0182127	128.778	101.042	105.309	229.388	112.064	116.787
ENSMUSG00000078202	Nrarp	protein_coding	chr2	25036278	25038850	2573	+	0.977036	0.000961164	0.000102934	0.0176305	0.00738472	38.3358	55.7479	64.6825	33.9339	82.6745	89.8964
ENSMUSG00000028337	Coro2a	protein_coding	chr4	46549809	46615074	6459	-	-1.79719	0.000438353	0.000275389	0.00972743	0.0159444	41.3749	9.77772	2.33087	41.6386	26.8924	21.3472
ENSMUSG00000086993	Gm15623	lincRNA	chr7	104798520	104845338	3854	-	2.1341	0.000277017	0.000561287	0.00689797	0.0267176	7.4383	20.3524	22.9518	3.39339	31.9094	29.3187
ENSMUSG00000053218	Gm9900	protein_coding	chr11	58141223	58143841	2619	-	0.652027	0.00307729	5.63991e-05	0.0408053	0.00446939	73.8108	107.071	133.538	74.6546	107.332	122.995
ENSMUSG00000070570	Slc17a7	protein_coding	chr7	52419291	52431508	2939	+	-3.13383	0.00105671	0.000192189	0.0188906	0.0122372	9.15447	0.956846	0	9.6139	0	0
ENSMUSG00000022768	Ccdc116	protein_coding	chr16	17139157	17147322	4341	-	2.7652	0.000820441	0.000347878	0.0156588	0.0184129	0	32.4967	24.7119	23.0533	30.7157	44.2447
ENSMUSG00000071796	6820431F20Rik	pseudogene	chr8	19858191	19893124	8403	-	0.767081	0.000261159	0.00127443	0.0065965	0.0480791	106.997	146.713	135.625	52.5975	116.034	117.99
ENSMUSG00000078302	Foxd1	protein_coding	chr13	99124200	99126660	2461	+	1.85241	0.000304723	0.00121523	0.00739163	0.0465218	3.43306	24.7769	16.2113	8.48347	19.9717	31.2991
ENSMUSG00000061787	Rps17	protein_coding	chr7	88487618	88490140	1274	-	0.639263	0.00250517	0.000165868	0.0357457	0.0109434	87.7957	110.611	141.884	84.8347	151.371	139.691
ENSMUSG00000020447	Npc1l1	protein_coding	chr11	6111016	6130146	4467	-	1.46662	0.000698308	0.000758314	0.0137484	0.0339327	9.02122	31.9728	24.8266	11.4807	23.9799	41.9035
ENSMUSG00000068270	Shroom4	protein_coding	chrX	5976972	6214566	8880	+	-0.7631	0.000426278	0.00124968	0.00953466	0.0472714	102.992	67.2515	60.5094	96.7116	49.3146	57.9222
ENSMUSG00000074064	Mlycd	protein_coding	chr8	121918778	121935002	2983	+	-1.14947	0.00122202	0.000462549	0.0208648	0.023103	45.202	25.6768	20.9008	52.5975	20.3307	19.3196
ENSMUSG00000047976	Kcna1	protein_coding	chr6	126586481	126595819	8970	-	1.62461	0.00172045	0.000352801	0.0268363	0.0184667	5.72177	24.3477	45.9037	11.8769	23.2069	22.536
ENSMUSG00000054855	Rnd1	protein_coding	chr15	98493852	98507892	2967	-	0.807115	0.00108534	0.000587434	0.0192942	0.0277759	34.9028	58.8888	70.0709	49.2041	82.7223	84.4513
ENSMUSG00000014905	Dnajb9	protein_coding	chr12	45306884	45311055	1865	-	0.678377	0.00165453	0.000420843	0.0260667	0.0213202	82.3934	109.726	112.673	67.8678	123.286	137.297
ENSMUSG00000026826	Nr4a2	protein_coding	chr2	56959241	56976414	4059	-	1.52031	0.00203868	0.000349519	0.0304805	0.018431	8.58265	24.7769	41.7306	10.1802	26.1077	25.0281
ENSMUSG00000032332	Col12a1	protein_coding	chr9	79446798	79566638	15228	-	0.603537	0.00109772	0.00086945	0.0194018	0.0376011	106.425	162.618	199.026	25.4504	39.1616	31.7399
ENSMUSG00000015672	Mrpl32	protein_coding	chr13	14702568	14705304	768	-	0.586554	0.000863589	0.00123135	0.0162297	0.0468275	116.152	146.891	173.182	91.6215	169.7	135.152
ENSMUSG00000090551	A730015C16Rik	protein_coding	chr4	108520004	108521224	1221	-	2.9471	0.00110368	0.00123749	0.0194583	0.0469354	0.572177	7.96399	12.5192	0	8.70257	6.4358
ENSMUSG00000049647	Purb	protein_coding	chr11	6367609	6369141	1533	-	1.35207	0.00320535	0.000558606	0.0420672	0.0267176	17.9257	22.7191	61.6633	10.5585	61.0409	21.0383
ENSMUSG00000033847	Pla2g4c	protein_coding	chr7	13910004	13946021	3747	+	0.877835	0.00299868	0.000615902	0.0401373	0.0283655	27.2542	50.0015	49.046	32.4518	52.5824	73.4818
ENSMUSG00000073485	Gm16067	antisense	chr1	182743907	182746990	3044	+	1.40496	0.00344907	0.000607805	0.0442411	0.0283609	12.5879	28.3164	27.1249	10.1802	27.5582	47.1959
ENSMUSG00000024846	Cst6	protein_coding	chr19	5344705	5349574	3951	-	2.87978	0.002828	0.00115735	0.0388168	0.0454446	1.15837	7.2959	17.1523	0	11.7456	6.12367
ENSMUSG00000043993	2900052L18Rik	lincRNA	chr11	120091116	120092899	1588	-	0.730027	0.00376654	0.00132305	0.0470616	0.0490013	43.839	67.8249	93.5267	44.1141	72.565	63.715
