# Supplementary material for: The non-coding snRNA 7SK controls transcriptional termination, poising, and bidirectionality in embryonic stem cells
Source: Genome Biol. 2013 Sep 17;14(9):R98. doi: 10.1186/gb-2013-14-9-r98 (PMC4053805; doi:10.1186/gb-2013-14-9-r98)
Supplement: Additional file 10: Table S5 — Upstream divergent RNA (udRNA) transcription units. [file gb-2013-14-9-r98-S10.xls]

## Sheet: Table S5
Table S5. udRNA transcription units
Detected upstream divergent RNA (udRNA) transcription units. Note that genes with several transcription start sites may be associated with more than one udRNA region. Normalized RNA-seq read counts are listed in columns I-T.
Gene ID	Gene symbol	Chr.	udRNA start	udRNA end	udRNA strand	udRNA log2 fold change	Gene log2 fold change	udRNA expr. in control replicate 1	udRNA expr. In ASO94 replicate 1	udRNA expr. In ASO276 replicate 1	udRNA expr. in control replicate 2	udRNA expr. In ASO94 replicate 2	udRNA expr. In ASO276 replicate 2	Gene expr. in control replicate 1	Gene expr. In ASO94 replicate 1	Gene expr. In ASO276 replicate 1	Gene expr. in control replicate 2	Gene expr. In ASO94 replicate 2	Gene expr. In ASO276 replicate 2
ENSMUSG00000000001	Gnai3	chr3	107949065	107954064	+	1.12488	-0.0612846	10.5703	20.1622	28.3366	10.433	23.1766	25.3714	966.599	922.201	906.771	825.947	799.593	804.133
ENSMUSG00000000078	Klf6	chr13	5855735	5860734	-	1.16333	0.082951	21.1407	65.7462	82.9857	39.9932	49.2503	72.5904	1542.1	1566.51	1779.13	1166.76	1096.54	1333.41
ENSMUSG00000000088	Cox5a	chr9	57364039	57369038	-	1.03348	-0.195036	15.2683	16.6557	20.2404	6.95534	24.6251	29.6	757.541	650.45	686.15	832.902	719.923	720.971
ENSMUSG00000000134	Tfe3	chrX	7334784	7339783	-	0.800615	0.0413201	2.34896	10.5194	10.1202	10.433	10.1398	8.45714	630.697	609.249	635.549	582.51	617.077	633.581
ENSMUSG00000000134	Tfe3	chrX	7334790	7339789	-	0.800615	0.0413201	2.34896	10.5194	10.1202	10.433	10.1398	8.45714	630.697	609.249	635.549	582.51	617.077	633.581
ENSMUSG00000000134	Tfe3	chrX	7334802	7339801	-	0.800615	0.0413201	2.34896	10.5194	10.1202	10.433	10.1398	8.45714	630.697	609.249	635.549	582.51	617.077	633.581
ENSMUSG00000000134	Tfe3	chrX	7334821	7339820	-	0.800615	0.0413201	2.34896	10.5194	10.1202	10.433	10.1398	8.45714	630.697	609.249	635.549	582.51	617.077	633.581
ENSMUSG00000000134	Tfe3	chrX	7334893	7339892	-	0.800615	0.0413201	2.34896	10.5194	10.1202	10.433	10.1398	8.45714	630.697	609.249	635.549	582.51	617.077	633.581
ENSMUSG00000000134	Tfe3	chrX	7336069	7341068	-	0.64148	0.0413201	2.93621	11.396	6.07213	10.433	11.5883	9.86666	630.697	609.249	635.549	582.51	617.077	633.581
ENSMUSG00000000134	Tfe3	chrX	7336085	7341084	-	0.64148	0.0413201	2.93621	11.396	6.07213	10.433	11.5883	9.86666	630.697	609.249	635.549	582.51	617.077	633.581
ENSMUSG00000000134	Tfe3	chrX	7336167	7341166	-	0.586663	0.0413201	2.93621	12.2726	6.07213	12.1718	11.5883	10.5714	630.697	609.249	635.549	582.51	617.077	633.581
ENSMUSG00000000134	Tfe3	chrX	7336213	7341212	-	0.667404	0.0413201	2.93621	12.2726	6.07213	12.1718	13.0368	11.9809	630.697	609.249	635.549	582.51	617.077	633.581
ENSMUSG00000000168	Dlat	chr9	50467886	50472885	+	0.612679	-0.0865452	7.63413	9.64278	18.2164	8.69418	8.69123	18.3238	381.707	381.328	368.376	455.575	427.319	396.076
ENSMUSG00000000184	Ccnd2	chr6	127101067	127106066	+	3.41225	0.364513	0.587241	10.5194	16.1923	0	11.5883	11.9809	142.7	167.434	182.164	95.6359	146.302	115.581
ENSMUSG00000000194	Gpr107	chr2	31002836	31007835	-	1.10922	-0.102028	24.6641	43.8308	44.5289	17.3884	53.5959	42.2857	419.29	348.893	378.496	389.499	386.76	393.257
ENSMUSG00000000282	Mnt	chr11	74639422	74644421	-	2.62626	0.207168	2.34896	32.4348	44.5289	10.433	31.8678	41.5809	134.478	157.791	170.02	149.54	169.479	158.571
ENSMUSG00000000282	Mnt	chr11	74645970	74650969	-	2.2609	0.207168	1.76172	13.1492	24.2885	6.95534	24.6251	26.7809	134.478	157.791	170.02	149.54	169.479	158.571
ENSMUSG00000000303	Cdh1	chr8	109122251	109127250	-	1.90294	-0.182038	8.22138	21.9154	30.3606	1.73884	8.69123	16.9143	3667.91	3029.59	3117.03	2382.2	2069.96	2357.43
ENSMUSG00000000303	Cdh1	chr8	109122279	109127278	-	1.90294	-0.182038	8.22138	21.9154	30.3606	1.73884	8.69123	16.9143	3667.91	3029.59	3117.03	2382.2	2069.96	2357.43
ENSMUSG00000000346	Dazap2	chr15	100441069	100446068	-	1.23114	-0.0500823	5.28517	11.396	22.2645	3.47767	5.79415	11.2762	209.645	224.414	182.164	206.921	186.861	214.248
ENSMUSG00000000384	Tbrg4	chr11	6525463	6530462	+	0.835735	-0.00581364	51.6772	70.1293	107.274	57.3816	117.332	104.305	1101.08	1083.5	1165.85	1264.13	1244.29	1212.89
ENSMUSG00000000384	Tbrg4	chr11	6526047	6531046	+	0.840123	-0.00581364	51.6772	70.1293	107.274	57.3816	118.78	104.305	1101.08	1083.5	1165.85	1264.13	1244.29	1212.89
ENSMUSG00000000384	Tbrg4	chr11	6526068	6531067	+	0.848906	-0.00581364	51.6772	71.8826	107.274	57.3816	118.78	104.305	1101.08	1083.5	1165.85	1264.13	1244.29	1212.89
ENSMUSG00000000384	Tbrg4	chr11	6526071	6531070	+	0.848906	-0.00581364	51.6772	71.8826	107.274	57.3816	118.78	104.305	1101.08	1083.5	1165.85	1264.13	1244.29	1212.89
ENSMUSG00000000420	Galnt1	chr18	24358845	24363844	-	1.49837	-0.0693777	1.76172	9.64278	20.2404	6.95534	7.24269	15.5048	335.902	333.114	267.174	295.602	321.575	284.019
ENSMUSG00000000420	Galnt1	chr18	24359268	24364267	-	1.14743	-0.0693777	6.45965	13.1492	28.3366	8.69418	15.9339	16.9143	335.902	333.114	267.174	295.602	321.575	284.019
ENSMUSG00000000420	Galnt1	chr18	24359460	24364459	-	1.16911	-0.0693777	6.45965	14.0259	28.3366	8.69418	15.9339	16.9143	335.902	333.114	267.174	295.602	321.575	284.019
ENSMUSG00000000628	Hk2	chr6	82722983	82727982	+	1.11478	-0.128339	5.87241	18.4089	12.1443	5.21651	14.4854	9.1619	2225.06	1974.14	1906.65	2084.86	2132.25	1878.19
ENSMUSG00000000628	Hk2	chr6	82723358	82728357	+	1.10354	-0.128339	5.87241	18.4089	12.1443	5.21651	13.0368	9.86666	2225.06	1974.14	1906.65	2084.86	2132.25	1878.19
ENSMUSG00000000706	Btn1a1	chr13	23557745	23562744	+	-0.261813	0.392388	1113.41	902.915	1007.97	1493.66	1209.53	1215.01	1.17448	3.50647	0	0	0	2.11428
ENSMUSG00000000706	Btn1a1	chr13	23557771	23562770	+	-0.261813	0.392388	1113.41	902.915	1007.97	1493.66	1209.53	1215.01	1.17448	3.50647	0	0	0	2.11428
ENSMUSG00000000738	Spg7	chr8	125584079	125589078	-	1.20311	-0.333093	14.0938	35.0647	38.4568	13.9107	26.0737	35.9428	563.751	423.406	418.977	512.956	408.488	457.39
ENSMUSG00000000738	Spg7	chr8	125584181	125589180	-	1.17558	-0.333093	14.681	35.0647	38.4568	13.9107	26.0737	35.9428	563.751	423.406	418.977	512.956	408.488	457.39
ENSMUSG00000000738	Spg7	chr8	125584376	125589375	-	1.18239	-0.333093	14.681	35.0647	38.4568	13.9107	26.0737	36.6476	563.751	423.406	418.977	512.956	408.488	457.39
ENSMUSG00000000740	Rpl13	chr8	125621250	125626249	-	2.19429	-0.0348259	5.87241	15.7791	26.3126	1.73884	15.9339	19.0286	3418.33	3317.99	3987.36	4315.79	3896.57	3833.2
ENSMUSG00000000759	Tubgcp3	chr8	12672249	12677248	+	1.75174	-0.06752	9.9831	15.7791	32.3847	1.73884	11.5883	15.5048	433.384	391.848	429.097	335.595	324.472	321.371
ENSMUSG00000000776	Polr3d	chr14	70843279	70848278	+	0.556602	-0.0116055	7.63413	10.5194	18.2164	13.9107	13.0368	23.9619	288.923	319.965	281.342	292.124	307.09	249.486
ENSMUSG00000000787	Ddx3x	chrX	12853096	12858095	-	1.51572	0.206959	6.45965	21.0388	14.1683	3.47767	10.1398	19.0286	4077.22	4721.46	4655.3	4011.49	4584.62	4712.74
ENSMUSG00000000792	Slc5a5	chr8	73416657	73421656	+	-0.442042	1.37322	23.4896	24.5453	22.2645	46.9486	20.2795	31.0095	46.9793	75.389	119.419	20.866	55.0444	95.1428
ENSMUSG00000000804	Usp32	chr11	84953541	84958540	+	0.011615	-0.245174	12.3321	21.0388	20.2404	26.0825	11.5883	21.8476	300.08	248.959	283.366	286.908	221.626	239.619
ENSMUSG00000000827	Tpd52l2	chr2	181226870	181231869	-	1.20687	-0.291266	19.379	42.0776	56.6732	15.6495	30.4193	40.8762	849.151	531.23	736.752	855.507	689.504	871.085
ENSMUSG00000000827	Tpd52l2	chr2	181226886	181231885	-	1.20687	-0.291266	19.379	42.0776	56.6732	15.6495	30.4193	40.8762	849.151	531.23	736.752	855.507	689.504	871.085
ENSMUSG00000000827	Tpd52l2	chr2	181226892	181231891	-	1.20687	-0.291266	19.379	42.0776	56.6732	15.6495	30.4193	40.8762	849.151	531.23	736.752	855.507	689.504	871.085
ENSMUSG00000000827	Tpd52l2	chr2	181226904	181231903	-	1.17257	-0.291266	18.7917	42.0776	56.6732	17.3884	31.8678	40.8762	849.151	531.23	736.752	855.507	689.504	871.085
ENSMUSG00000000827	Tpd52l2	chr2	181226936	181231935	-	1.24879	-0.291266	18.7917	44.7074	58.6972	17.3884	34.7649	42.2857	849.151	531.23	736.752	855.507	689.504	871.085
ENSMUSG00000000827	Tpd52l2	chr2	181229550	181234549	-	0.836572	-0.291266	14.681	37.6945	36.4328	22.6049	26.0737	34.5333	849.151	531.23	736.752	855.507	689.504	871.085
ENSMUSG00000000902	Smarcb1	chr10	75384322	75389321	+	0.358802	-0.0866046	25.2514	28.9283	24.2885	17.3884	27.5222	28.1905	726.417	640.807	657.814	650.324	675.019	616.666
ENSMUSG00000000902	Smarcb1	chr10	75384360	75389359	+	0.321071	-0.0866046	25.8386	27.1751	24.2885	17.3884	27.5222	28.1905	726.417	640.807	657.814	650.324	675.019	616.666
ENSMUSG00000000902	Smarcb1	chr10	75384363	75389362	+	0.321071	-0.0866046	25.8386	27.1751	24.2885	17.3884	27.5222	28.1905	726.417	640.807	657.814	650.324	675.019	616.666
ENSMUSG00000000942	Hoxa4	chr6	52141703	52146702	+	1.45931	1.01568	2.93621	17.5323	18.2164	8.69418	14.4854	14.0952	1.17448	5.2597	2.02404	0	1.44854	0.704762
ENSMUSG00000000942	Hoxa4	chr6	52141753	52146752	+	1.47577	1.01568	2.93621	17.5323	18.2164	8.69418	14.4854	14.8	1.17448	5.2597	2.02404	0	1.44854	0.704762
ENSMUSG00000000957	Mmp14	chr14	55045441	55050440	-	-0.257014	-0.236084	23.4896	10.5194	22.2645	22.6049	27.5222	20.4381	149.746	117.467	159.899	139.107	124.574	95.8476
ENSMUSG00000000958	Slc7a7	chr14	55028298	55033297	+	0.5515	-0.195951	7.04689	11.396	12.1443	8.69418	13.0368	11.2762	496.806	415.516	449.337	625.981	504.091	596.228
ENSMUSG00000001016	Ilf2	chr3	90275123	90280122	-	-0.161266	-0.148078	122.146	82.402	159.899	215.616	217.281	154.343	1234.38	1100.15	963.444	1178.93	1164.62	1137.49
ENSMUSG00000001134	Uxt	chrX	20539144	20544143	+	-0.426405	-0.0863239	13.5065	16.6557	6.07213	12.1718	10.1398	7.04762	64.5965	53.4736	48.577	55.6427	66.6327	58.4952
ENSMUSG00000001248	Gramd1a	chr7	31936070	31941069	+	2.6784	-0.0959352	2.34896	5.2597	28.3366	0	5.79415	14.0952	108.052	96.4278	95.13	116.502	111.537	118.4
ENSMUSG00000001280	Sp1	chr15	102233019	102238018	-	1.53067	-0.0139497	24.6641	56.1035	64.7694	27.8214	84.0152	118.4	1335.97	1418.37	1469.45	1693.63	1515.17	1559.64
ENSMUSG00000001305	Rrp15	chr1	188573238	188578237	+	0.734669	-0.0733203	26.4259	42.9542	44.5289	13.9107	34.7649	16.9143	496.806	517.204	404.809	509.479	483.812	515.885
ENSMUSG00000001403	Ube2c	chr2	164590398	164595397	-	0.332651	0.0295818	26.4259	39.4477	32.3847	33.0379	39.1105	39.4666	476.84	516.327	487.794	452.097	449.047	446.114
ENSMUSG00000001403	Ube2c	chr2	164590403	164595402	-	0.332651	0.0295818	26.4259	39.4477	32.3847	33.0379	39.1105	39.4666	476.84	516.327	487.794	452.097	449.047	446.114
ENSMUSG00000001424	Snd1	chr6	28425348	28430347	-	0.930834	-0.349284	5.28517	14.0259	14.1683	10.433	14.4854	18.3238	1126.33	874.863	922.963	1351.08	1002.39	1085.33
ENSMUSG00000001424	Snd1	chr6	28425359	28430358	-	0.930834	-0.349284	5.28517	14.0259	14.1683	10.433	14.4854	18.3238	1126.33	874.863	922.963	1351.08	1002.39	1085.33
ENSMUSG00000001440	Kpnb1	chr11	97049196	97054195	+	1.21864	-0.0945055	36.9962	79.7721	99.1781	46.9486	102.846	114.876	7734.55	7487.18	6636.84	8045.59	8061.11	7438.76
ENSMUSG00000001441	Npepps	chr11	97141723	97146722	+	1.8615	-0.121224	11.1576	58.7333	68.8174	24.3437	76.7725	50.0381	401.086	367.302	461.482	446.881	354.892	381.276
ENSMUSG00000001441	Npepps	chr11	97141747	97146746	+	1.87181	-0.121224	11.1576	58.7333	70.8415	24.3437	76.7725	50.0381	401.086	367.302	461.482	446.881	354.892	381.276
ENSMUSG00000001441	Npepps	chr11	97141801	97146800	+	1.86502	-0.121224	11.1576	58.7333	70.8415	24.3437	75.324	50.0381	401.086	367.302	461.482	446.881	354.892	381.276
ENSMUSG00000001441	Npepps	chr11	97141885	97146884	+	1.86018	-0.121224	11.1576	59.6099	70.8415	24.3437	75.324	48.6285	401.086	367.302	461.482	446.881	354.892	381.276
ENSMUSG00000001441	Npepps	chr11	97141953	97146952	+	1.80876	-0.121224	12.3321	59.6099	72.8655	24.3437	75.324	49.3333	401.086	367.302	461.482	446.881	354.892	381.276
ENSMUSG00000001472	Tcf25	chr8	125892724	125897723	-	2.50369	-0.247965	3.52345	23.6686	38.4568	6.95534	31.8678	40.8762	1600.82	1296.52	1297.41	1344.12	1145.79	1207.26
ENSMUSG00000001472	Tcf25	chr8	125892731	125897730	-	2.50369	-0.247965	3.52345	23.6686	38.4568	6.95534	31.8678	40.8762	1600.82	1296.52	1297.41	1344.12	1145.79	1207.26
ENSMUSG00000001472	Tcf25	chr8	125892735	125897734	-	2.52174	-0.247965	3.52345	23.6686	40.4809	6.95534	31.8678	40.8762	1600.82	1296.52	1297.41	1344.12	1145.79	1207.26
ENSMUSG00000001504	Irx2	chr13	72761245	72766244	-	1.53713	1.17204	3.52345	8.76617	12.1443	1.73884	8.69123	7.75238	32.8855	78.8955	82.9857	38.2544	82.5667	80.3428
ENSMUSG00000001504	Irx2	chr13	72761268	72766267	-	1.53713	1.17204	3.52345	8.76617	12.1443	1.73884	8.69123	7.75238	32.8855	78.8955	82.9857	38.2544	82.5667	80.3428
ENSMUSG00000001504	Irx2	chr13	72762273	72767272	-	1.28357	1.17204	2.93621	9.64278	12.1443	3.47767	8.69123	7.04762	32.8855	78.8955	82.9857	38.2544	82.5667	80.3428
ENSMUSG00000001507	Itga3	chr11	94930513	94935512	+	2.16229	0.0974656	0	5.2597	14.1683	1.73884	4.34561	4.93333	1099.9	1098.4	1117.27	514.695	599.695	570.857
ENSMUSG00000001507	Itga3	chr11	94938029	94943028	+	1.42784	0.0974656	9.39586	26.2985	36.4328	6.95534	24.6251	12.6857	1099.9	1098.4	1117.27	514.695	599.695	570.857
ENSMUSG00000001507	Itga3	chr11	94938112	94943111	+	1.3882	0.0974656	9.9831	26.2985	36.4328	6.95534	24.6251	12.6857	1099.9	1098.4	1117.27	514.695	599.695	570.857
ENSMUSG00000001507	Itga3	chr11	94938116	94943115	+	1.3882	0.0974656	9.9831	26.2985	36.4328	6.95534	24.6251	12.6857	1099.9	1098.4	1117.27	514.695	599.695	570.857
ENSMUSG00000001604	Tcea3	chr4	135798867	135803866	-	1.50113	-0.335564	7.63413	23.6686	32.3847	13.9107	37.662	32.419	378.183	284.024	232.765	471.224	431.664	437.657
ENSMUSG00000001604	Tcea3	chr4	135798888	135803887	-	1.50113	-0.335564	7.63413	23.6686	32.3847	13.9107	37.662	32.419	378.183	284.024	232.765	471.224	431.664	437.657
ENSMUSG00000001630	Stk38l	chr6	146668517	146673516	-	2.43125	-0.115018	2.34896	6.13632	12.1443	0	7.24269	11.2762	156.206	113.084	180.14	175.622	156.442	171.257
ENSMUSG00000001630	Stk38l	chr6	146668558	146673557	-	2.32695	-0.115018	2.34896	6.13632	10.1202	0	7.24269	9.86666	156.206	113.084	180.14	175.622	156.442	171.257
ENSMUSG00000001687	Ubl3	chr5	149364365	149369364	+	1.97357	-0.182092	1.17448	5.2597	12.1443	1.73884	5.79415	14.0952	1253.17	1151.87	1030.24	1425.85	1271.82	1276.32
ENSMUSG00000001687	Ubl3	chr5	149364366	149369365	+	1.97357	-0.182092	1.17448	5.2597	12.1443	1.73884	5.79415	14.0952	1253.17	1151.87	1030.24	1425.85	1271.82	1276.32
ENSMUSG00000001833	Sept7	chr9	25051204	25056203	-	1.67345	-0.155045	1.76172	6.13632	14.1683	1.73884	7.24269	5.63809	994.786	983.564	809.617	869.418	783.659	779.466
ENSMUSG00000001833	Sept7	chr9	25055169	25060168	-	0.81476	-0.155045	21.7279	30.6816	44.5289	19.1272	40.5591	32.419	994.786	983.564	809.617	869.418	783.659	779.466
ENSMUSG00000001833	Sept7	chr9	25055240	25060239	-	0.796358	-0.155045	22.3152	30.6816	44.5289	19.1272	40.5591	32.419	994.786	983.564	809.617	869.418	783.659	779.466
ENSMUSG00000001833	Sept7	chr9	25055250	25060249	-	0.796358	-0.155045	22.3152	30.6816	44.5289	19.1272	40.5591	32.419	994.786	983.564	809.617	869.418	783.659	779.466
ENSMUSG00000001844	Zdhhc4	chr5	144088034	144093033	+	0.731041	-0.017656	10.5703	7.88955	14.1683	5.21651	20.2795	12.6857	122.733	108.7	109.298	130.413	144.854	141.657
ENSMUSG00000001844	Zdhhc4	chr5	144090894	144095893	+	0.555976	-0.017656	20.5534	20.1622	26.3126	12.1718	30.4193	19.7333	122.733	108.7	109.298	130.413	144.854	141.657
ENSMUSG00000001844	Zdhhc4	chr5	144090903	144095902	+	0.555976	-0.017656	20.5534	20.1622	26.3126	12.1718	30.4193	19.7333	122.733	108.7	109.298	130.413	144.854	141.657
ENSMUSG00000001844	Zdhhc4	chr5	144090908	144095907	+	0.555976	-0.017656	20.5534	20.1622	26.3126	12.1718	30.4193	19.7333	122.733	108.7	109.298	130.413	144.854	141.657
ENSMUSG00000001844	Zdhhc4	chr5	144090909	144095908	+	0.555976	-0.017656	20.5534	20.1622	26.3126	12.1718	30.4193	19.7333	122.733	108.7	109.298	130.413	144.854	141.657
ENSMUSG00000001844	Zdhhc4	chr5	144090936	144095935	+	0.555976	-0.017656	20.5534	20.1622	26.3126	12.1718	30.4193	19.7333	122.733	108.7	109.298	130.413	144.854	141.657
ENSMUSG00000001847	Rac1	chr5	144288862	144293861	+	2.87472	-0.195431	4.11069	14.0259	22.2645	0	20.2795	9.1619	601.922	562.788	475.65	552.95	506.988	474.305
ENSMUSG00000001847	Rac1	chr5	144288905	144293904	+	2.87472	-0.195431	4.11069	14.0259	22.2645	0	20.2795	9.1619	601.922	562.788	475.65	552.95	506.988	474.305
ENSMUSG00000001855	Nup214	chr2	31824956	31829955	-	1.37993	-0.142464	7.04689	14.0259	16.1923	6.95534	31.8678	21.1428	492.695	457.594	451.362	443.403	401.245	387.619
ENSMUSG00000001855	Nup214	chr2	31825013	31830012	-	1.37993	-0.142464	7.04689	14.0259	16.1923	6.95534	31.8678	21.1428	492.695	457.594	451.362	443.403	401.245	387.619
ENSMUSG00000001918	Slc1a5	chr7	17361695	17366694	-	1.32795	0.19578	0.587241	3.50647	4.04809	3.47767	5.79415	11.9809	238.42	266.491	261.101	326.901	365.032	412.286
ENSMUSG00000001918	Slc1a5	chr7	17361756	17366755	-	1.32795	0.19578	0.587241	3.50647	4.04809	3.47767	5.79415	11.9809	238.42	266.491	261.101	326.901	365.032	412.286
ENSMUSG00000001918	Slc1a5	chr7	17365087	17370086	-	0.636997	0.19578	1.76172	3.50647	2.02404	3.47767	4.34561	11.2762	238.42	266.491	261.101	326.901	365.032	412.286
ENSMUSG00000001986	Gria3	chrX	38750917	38755916	-	0.284584	-0.0839098	2.93621	3.50647	4.04809	3.47767	1.44854	11.2762	40.5196	35.0647	32.3847	20.866	31.8678	15.5048
ENSMUSG00000002068	Ccne1	chr7	38891928	38896927	+	1.98729	-0.110803	2.34896	7.88955	16.1923	1.73884	7.24269	15.5048	1329.51	1030.02	1269.07	1444.97	1400.74	1482.11
ENSMUSG00000002068	Ccne1	chr7	38892554	38897553	+	2.04568	-0.110803	2.34896	7.88955	16.1923	1.73884	8.69123	15.5048	1329.51	1030.02	1269.07	1444.97	1400.74	1482.11
ENSMUSG00000002083	Bbc3	chr7	16889965	16894964	-	1.30162	-0.0551224	31.1238	74.5124	97.154	50.4262	111.537	119.809	388.166	389.218	398.736	424.276	389.657	384.8
ENSMUSG00000002083	Bbc3	chr7	16890804	16895803	-	1.29951	-0.0551224	31.1238	74.5124	97.154	50.4262	111.537	119.105	388.166	389.218	398.736	424.276	389.657	384.8
ENSMUSG00000002109	Ddb2	chr2	91076991	91081990	+	-0.249526	-0.535164	17.6172	12.2726	22.2645	17.3884	11.5883	14.0952	37.5834	28.9283	16.1923	45.2097	37.662	35.2381
ENSMUSG00000002109	Ddb2	chr2	91077043	91082042	+	-0.249526	-0.535164	17.6172	12.2726	22.2645	17.3884	11.5883	14.0952	37.5834	28.9283	16.1923	45.2097	37.662	35.2381
ENSMUSG00000002109	Ddb2	chr2	91077140	91082139	+	-0.249526	-0.535164	17.6172	12.2726	22.2645	17.3884	11.5883	14.0952	37.5834	28.9283	16.1923	45.2097	37.662	35.2381
ENSMUSG00000002210	1500002O20Rik	chr7	25179638	25184637	-	1.13568	-0.227255	12.3321	24.5453	44.5289	20.866	33.3164	48.6285	125.67	120.973	107.274	140.846	126.023	101.486
ENSMUSG00000002210	1500002O20Rik	chr7	25179940	25184939	-	1.08575	-0.227255	12.3321	26.2985	40.4809	22.6049	34.7649	48.6285	125.67	120.973	107.274	140.846	126.023	101.486
ENSMUSG00000002221	Paxip1	chr5	28117880	28122879	+	2.15906	-0.00115789	20.5534	78.8955	115.37	20.866	86.9123	107.124	375.834	411.133	364.328	354.722	340.406	347.447
ENSMUSG00000002250	Ppard	chr17	28364699	28369698	-	1.49494	-0.348058	4.69793	18.4089	20.2404	8.69418	18.831	22.5524	64.5965	52.597	46.553	66.0757	56.493	49.3333
ENSMUSG00000002307	Daxx	chr17	34041359	34046358	-	0.761206	-0.211632	29.3621	56.1035	72.8655	48.6874	66.6327	64.8381	919.62	807.364	738.776	898.978	783.659	812.59
ENSMUSG00000002307	Daxx	chr17	34041390	34046389	-	0.761206	-0.211632	29.3621	56.1035	72.8655	48.6874	66.6327	64.8381	919.62	807.364	738.776	898.978	783.659	812.59
ENSMUSG00000002307	Daxx	chr17	34041443	34046442	-	0.765047	-0.211632	29.3621	56.1035	72.8655	48.6874	66.6327	65.5428	919.62	807.364	738.776	898.978	783.659	812.59
ENSMUSG00000002307	Daxx	chr17	34041460	34046459	-	0.765047	-0.211632	29.3621	56.1035	72.8655	48.6874	66.6327	65.5428	919.62	807.364	738.776	898.978	783.659	812.59
ENSMUSG00000002307	Daxx	chr17	34041546	34046545	-	0.761206	-0.211632	29.3621	56.1035	72.8655	48.6874	66.6327	64.8381	919.62	807.364	738.776	898.978	783.659	812.59
ENSMUSG00000002307	Daxx	chr17	34042371	34047370	-	0.816308	-0.211632	28.1876	62.2398	72.8655	50.4262	65.1842	69.0666	919.62	807.364	738.776	898.978	783.659	812.59
ENSMUSG00000002428	Hltf	chr3	19952811	19957810	-	0.244185	0.0856448	14.0938	16.6557	10.1202	12.1718	20.2795	17.619	659.472	781.942	667.934	622.503	643.151	636.4
ENSMUSG00000002486	Tchp	chr5	115152769	115157768	-	-0.18609	-0.190313	39.9324	30.6816	34.4087	46.9486	46.3532	42.2857	130.955	107.824	113.346	132.151	108.64	132.495
ENSMUSG00000002489	Tiam1	chr16	90144015	90149014	+	1.27903	0.0980453	6.45965	16.6557	20.2404	12.1718	27.5222	30.3047	297.731	351.523	321.823	314.729	317.23	321.371
ENSMUSG00000002804	Nudt14	chr12	114180330	114185329	+	1.48275	0.0981003	0.587241	7.88955	14.1683	6.95534	7.24269	7.75238	76.3413	84.1552	93.106	71.2923	76.7725	64.8381
ENSMUSG00000002845	Tmem39a	chr16	38557925	38562924	-	1.30046	-0.0594913	1.17448	11.396	4.04809	6.95534	10.1398	14.8	358.217	342.757	354.207	356.461	309.987	367.181
ENSMUSG00000002845	Tmem39a	chr16	38557974	38562973	-	1.30046	-0.0594913	1.17448	11.396	4.04809	6.95534	10.1398	14.8	358.217	342.757	354.207	356.461	309.987	367.181
ENSMUSG00000002846	4930455C21Rik	chr16	38522748	38527747	+	1.67938	-0.359939	9.9831	25.4219	40.4809	6.95534	26.0737	26.0762	200.249	140.259	182.164	203.444	126.023	188.876
ENSMUSG00000002957	Ap2a2	chr7	148743079	148748078	-	2.29015	-0.154281	3.52345	4.38308	18.2164	0	10.1398	9.1619	1748.8	1527.07	1505.89	1558	1451.43	1449.69
ENSMUSG00000002981	Clptm1	chr7	20250380	20255379	+	0.119006	-0.214577	10.5703	10.5194	4.04809	8.69418	13.0368	20.4381	808.631	713.566	669.958	817.253	690.953	728.723
ENSMUSG00000003032	Klf4	chr4	55544643	55549642	+	1.03124	0.391113	10.5703	26.2985	32.3847	17.3884	26.0737	31.0095	314.761	421.653	479.698	474.702	530.165	617.371
ENSMUSG00000003032	Klf4	chr4	55545326	55550325	+	0.950934	0.391113	11.1576	29.805	34.4087	20.866	26.0737	32.419	314.761	421.653	479.698	474.702	530.165	617.371
ENSMUSG00000003032	Klf4	chr4	55545339	55550338	+	0.950934	0.391113	11.1576	29.805	34.4087	20.866	26.0737	32.419	314.761	421.653	479.698	474.702	530.165	617.371
ENSMUSG00000003032	Klf4	chr4	55545348	55550347	+	0.950934	0.391113	11.1576	29.805	34.4087	20.866	26.0737	32.419	314.761	421.653	479.698	474.702	530.165	617.371
ENSMUSG00000003037	Rab8a	chr8	74680099	74685098	-	0.831475	-0.509799	60.4858	79.7721	115.37	33.0379	63.7357	71.1809	554.943	319.965	481.722	554.688	351.995	423.562
ENSMUSG00000003037	Rab8a	chr8	74680232	74685231	-	0.831475	-0.509799	60.4858	79.7721	115.37	33.0379	63.7357	71.1809	554.943	319.965	481.722	554.688	351.995	423.562
ENSMUSG00000003051	Elf3	chr1	137155050	137160049	+	1.08186	0.455523	1.17448	6.13632	2.02404	3.47767	5.79415	11.9809	126.257	210.388	172.044	116.502	173.825	122.629
ENSMUSG00000003062	Stard3nl	chr13	19487622	19492621	+	1.56519	-0.236782	12.3321	35.0647	38.4568	6.95534	20.2795	27.4857	240.769	163.927	202.404	186.055	178.17	175.486
ENSMUSG00000003119	Cdk12	chr11	98059628	98064627	-	1.66574	0.158318	12.9193	51.7204	36.4328	17.3884	62.2871	52.1524	1138.66	1185.19	1180.02	1203.27	1384.8	1503.96
ENSMUSG00000003119	Cdk12	chr11	98059649	98064648	-	1.66574	0.158318	12.9193	51.7204	36.4328	17.3884	62.2871	52.1524	1138.66	1185.19	1180.02	1203.27	1384.8	1503.96
ENSMUSG00000003119	Cdk12	chr11	98059666	98064665	-	1.66574	0.158318	12.9193	51.7204	36.4328	17.3884	62.2871	52.1524	1138.66	1185.19	1180.02	1203.27	1384.8	1503.96
ENSMUSG00000003131	Pafah1b2	chr9	45792868	45797867	+	1.86729	-0.158348	2.34896	9.64278	32.3847	3.47767	8.69123	10.5714	614.841	555.775	516.131	558.166	544.65	485.581
ENSMUSG00000003131	Pafah1b2	chr9	45792955	45797954	+	1.86729	-0.158348	2.34896	9.64278	32.3847	3.47767	8.69123	10.5714	614.841	555.775	516.131	558.166	544.65	485.581
ENSMUSG00000003153	Slc2a3	chr6	122692281	122697280	+	2.29315	-0.0620954	2.93621	13.1492	18.2164	1.73884	10.1398	21.1428	10894.5	10266.1	10468.3	11445	11123.3	10948.5
ENSMUSG00000003153	Slc2a3	chr6	122692764	122697763	+	2.34854	-0.0620954	2.93621	13.1492	18.2164	1.73884	11.5883	21.8476	10894.5	10266.1	10468.3	11445	11123.3	10948.5
ENSMUSG00000003153	Slc2a3	chr6	122692939	122697938	+	2.31417	-0.0620954	2.93621	12.2726	18.2164	1.73884	11.5883	21.1428	10894.5	10266.1	10468.3	11445	11123.3	10948.5
ENSMUSG00000003153	Slc2a3	chr6	122751659	122756658	+	0.736826	-0.0620954	2.34896	3.50647	14.1683	5.21651	7.24269	4.93333	10894.5	10266.1	10468.3	11445	11123.3	10948.5
ENSMUSG00000003154	Foxj2	chr6	122764932	122769931	-	1.64261	-0.173921	17.03	28.0517	22.2645	1.73884	14.4854	21.1428	41.6941	38.5711	54.6492	71.2923	49.2503	52.1524
ENSMUSG00000003208	Ccdc94	chr17	56093610	56098609	-	1.36958	-0.364252	15.2683	34.188	54.6492	13.9107	28.9708	43.6952	93.3713	103.441	40.4809	107.808	98.5006	88.0952
ENSMUSG00000003228	Grk5	chr19	60960652	60965651	-	1.22852	0.549459	3.52345	7.01293	10.1202	5.21651	15.9339	14.8	34.6472	43.8308	54.6492	19.1272	24.6251	35.9428
ENSMUSG00000003234	Abcf3	chr16	20543650	20548649	-	0.275314	-0.0767392	11.1576	28.0517	26.3126	27.8214	11.5883	25.3714	254.275	208.635	242.885	238.22	231.766	252.305
ENSMUSG00000003308	Keap1	chr9	21043777	21048776	+	-0.338508	-0.0177821	21.7279	21.0388	8.09617	17.3884	11.5883	26.0762	305.953	288.407	265.15	198.227	199.898	229.048
ENSMUSG00000003309	Ap1m2	chr9	21116778	21121777	+	-0.130955	0.0306869	18.7917	24.5453	18.2164	43.4709	23.1766	44.4	197.9	177.953	167.996	123.457	149.199	145.886
ENSMUSG00000003435	Supt5h	chr7	29123739	29128738	+	0.576058	-0.176599	11.1576	11.396	22.2645	12.1718	21.7281	18.3238	1347.13	1087	1109.18	1326.73	1267.47	1280.55
ENSMUSG00000003438	Timm50	chr7	29097063	29102062	+	0.865957	-0.124629	2.93621	7.01293	12.1443	8.69418	13.0368	9.86666	489.759	461.1	435.169	547.733	491.054	516.59
ENSMUSG00000003438	Timm50	chr7	29097092	29102091	+	0.917613	-0.124629	2.93621	7.01293	14.1683	8.69418	13.0368	9.86666	489.759	461.1	435.169	547.733	491.054	516.59
ENSMUSG00000003534	Ddr1	chr17	35834917	35839916	+	1.0995	-0.109005	4.69793	12.2726	10.1202	3.47767	5.79415	12.6857	408.133	397.107	404.809	276.475	247.7	236.095
ENSMUSG00000003534	Ddr1	chr17	35837556	35842555	+	0.892434	-0.109005	5.28517	13.1492	14.1683	5.21651	4.34561	14.8	408.133	397.107	404.809	276.475	247.7	236.095
ENSMUSG00000003534	Ddr1	chr17	35838820	35843819	+	0.645409	-0.109005	4.69793	7.88955	10.1202	6.95534	7.24269	14.0952	408.133	397.107	404.809	276.475	247.7	236.095
ENSMUSG00000003534	Ddr1	chr17	35838910	35843909	+	0.705721	-0.109005	4.69793	7.88955	12.1443	6.95534	7.24269	14.0952	408.133	397.107	404.809	276.475	247.7	236.095
ENSMUSG00000003534	Ddr1	chr17	35838992	35843991	+	0.667161	-0.109005	5.28517	7.88955	12.1443	6.95534	7.24269	15.5048	408.133	397.107	404.809	276.475	247.7	236.095
ENSMUSG00000003534	Ddr1	chr17	35839263	35844262	+	0.813926	-0.109005	4.69793	7.88955	12.1443	5.21651	5.79415	14.0952	408.133	397.107	404.809	276.475	247.7	236.095
ENSMUSG00000003534	Ddr1	chr17	35840987	35845986	+	1.21447	-0.109005	2.34896	10.5194	18.2164	6.95534	5.79415	12.6857	408.133	397.107	404.809	276.475	247.7	236.095
ENSMUSG00000003534	Ddr1	chr17	35841085	35846084	+	1.35354	-0.109005	1.76172	10.5194	18.2164	6.95534	5.79415	12.6857	408.133	397.107	404.809	276.475	247.7	236.095
ENSMUSG00000003534	Ddr1	chr17	35841545	35846544	+	1.32499	-0.109005	1.76172	9.64278	18.2164	6.95534	5.79415	12.6857	408.133	397.107	404.809	276.475	247.7	236.095
ENSMUSG00000003534	Ddr1	chr17	35841567	35846566	+	1.32499	-0.109005	1.76172	9.64278	18.2164	6.95534	5.79415	12.6857	408.133	397.107	404.809	276.475	247.7	236.095
ENSMUSG00000003644	Rps6ka1	chr4	133442199	133447198	+	1.61368	-0.105328	2.34896	11.396	12.1443	3.47767	10.1398	9.86666	1067.6	944.993	987.733	980.703	925.616	947.2
ENSMUSG00000003721	Insig2	chr1	123224256	123229255	+	0.398427	0.0513944	12.9193	19.2856	30.3606	17.3884	13.0368	21.1428	91.6096	95.5512	91.0819	85.2029	86.9123	93.0285
ENSMUSG00000003721	Insig2	chr1	123224260	123229259	+	0.398427	0.0513944	12.9193	19.2856	30.3606	17.3884	13.0368	21.1428	91.6096	95.5512	91.0819	85.2029	86.9123	93.0285
ENSMUSG00000003721	Insig2	chr1	123224266	123229265	+	0.398427	0.0513944	12.9193	19.2856	30.3606	17.3884	13.0368	21.1428	91.6096	95.5512	91.0819	85.2029	86.9123	93.0285
ENSMUSG00000003721	Insig2	chr1	123224324	123229323	+	0.413686	0.0513944	12.9193	20.1622	30.3606	17.3884	13.0368	21.1428	91.6096	95.5512	91.0819	85.2029	86.9123	93.0285
ENSMUSG00000003721	Insig2	chr1	123224343	123229342	+	0.413686	0.0513944	12.9193	20.1622	30.3606	17.3884	13.0368	21.1428	91.6096	95.5512	91.0819	85.2029	86.9123	93.0285
ENSMUSG00000003721	Insig2	chr1	123224371	123229370	+	0.383877	0.0513944	13.5065	20.1622	30.3606	17.3884	13.0368	21.1428	91.6096	95.5512	91.0819	85.2029	86.9123	93.0285
ENSMUSG00000003721	Insig2	chr1	123224602	123229601	+	0.37585	0.0513944	12.3321	19.2856	26.3126	15.6495	11.5883	19.0286	91.6096	95.5512	91.0819	85.2029	86.9123	93.0285
ENSMUSG00000003814	Calr	chr8	87370834	87375833	+	2.62139	-0.083694	8.80862	54.3502	113.346	8.69418	31.8678	61.3143	7923.06	7510.85	6416.22	6532.8	6582.16	6696.64
ENSMUSG00000003847	Nfat5	chr8	109812370	109817369	-	1.30142	0.345182	5.87241	14.9025	28.3366	8.69418	15.9339	19.7333	329.442	464.607	437.193	255.609	286.81	317.847
ENSMUSG00000003847	Nfat5	chr8	109812409	109817408	-	1.30142	0.345182	5.87241	14.9025	28.3366	8.69418	15.9339	19.7333	329.442	464.607	437.193	255.609	286.81	317.847
ENSMUSG00000003847	Nfat5	chr8	109812459	109817458	-	1.35661	0.345182	5.87241	17.5323	28.3366	8.69418	15.9339	19.7333	329.442	464.607	437.193	255.609	286.81	317.847
ENSMUSG00000003848	Nob1	chr8	109948950	109953949	+	0.544258	-0.0974622	7.63413	17.5323	22.2645	34.7767	24.6251	38.0571	789.839	717.949	754.968	676.407	660.533	608.209
ENSMUSG00000003849	Nqo1	chr8	109927107	109932106	+	0.051566	-0.222281	14.0938	8.76617	10.1202	10.433	17.3825	16.2095	533.215	552.268	364.328	398.193	336.061	359.428
ENSMUSG00000003863	Ppfia3	chr7	52615484	52620483	+	1.01489	0.872581	5.28517	7.01293	10.1202	3.47767	15.9339	7.75238	39.9324	68.3761	82.9857	36.5155	66.6327	66.2476
ENSMUSG00000003863	Ppfia3	chr7	52622085	52627084	+	0.544134	0.872581	14.0938	28.9283	16.1923	22.6049	46.3532	22.5524	39.9324	68.3761	82.9857	36.5155	66.6327	66.2476
ENSMUSG00000003863	Ppfia3	chr7	52622297	52627296	+	0.464759	0.872581	14.681	28.9283	16.1923	24.3437	44.9047	23.2571	39.9324	68.3761	82.9857	36.5155	66.6327	66.2476
ENSMUSG00000003970	Rpl8	chr15	76729501	76734500	-	1.13245	-0.129317	9.39586	21.0388	20.2404	8.69418	20.2795	22.5524	11421.3	10154.7	9462.4	12610	12496.5	12069
ENSMUSG00000004018	Fancl	chr11	26282202	26287201	-	1.03003	-0.391495	7.63413	15.7791	22.2645	12.1718	20.2795	26.0762	156.793	120.973	137.635	163.451	120.229	109.943
ENSMUSG00000004040	Stat3	chr11	100800695	100805694	+	1.66932	-0.269889	5.28517	10.5194	12.1443	3.47767	23.1766	21.1428	1236.14	999.343	983.685	1323.25	1182.01	1088.86
ENSMUSG00000004040	Stat3	chr11	100800719	100805718	+	1.66932	-0.269889	5.28517	10.5194	12.1443	3.47767	23.1766	21.1428	1236.14	999.343	983.685	1323.25	1182.01	1088.86
ENSMUSG00000004040	Stat3	chr11	100800794	100805793	+	1.65765	-0.269889	5.28517	10.5194	12.1443	3.47767	23.1766	20.4381	1236.14	999.343	983.685	1323.25	1182.01	1088.86
ENSMUSG00000004040	Stat3	chr11	100800855	100805854	+	1.65765	-0.269889	5.28517	10.5194	12.1443	3.47767	23.1766	20.4381	1236.14	999.343	983.685	1323.25	1182.01	1088.86
ENSMUSG00000004056	Akt2	chr7	28371571	28376570	-	0.237796	0.0440188	14.0938	9.64278	12.1443	15.6495	30.4193	26.7809	213.169	215.648	218.597	233.004	241.906	244.552
ENSMUSG00000004056	Akt2	chr7	28371765	28376764	-	0.243089	0.0440188	14.0938	9.64278	14.1683	17.3884	31.8678	27.4857	213.169	215.648	218.597	233.004	241.906	244.552
ENSMUSG00000004056	Akt2	chr7	28372387	28377386	-	1.75475	0.0440188	3.52345	3.50647	14.1683	1.73884	20.2795	12.6857	213.169	215.648	218.597	233.004	241.906	244.552
ENSMUSG00000004056	Akt2	chr7	28372477	28377476	-	1.75475	0.0440188	3.52345	3.50647	14.1683	1.73884	20.2795	12.6857	213.169	215.648	218.597	233.004	241.906	244.552
ENSMUSG00000004085	B230120H23Rik	chr2	72118694	72123693	-	2.34653	-0.0740192	1.17448	7.88955	14.1683	1.73884	10.1398	14.8	686.485	631.164	615.309	537.3	508.437	560.99
ENSMUSG00000004085	B230120H23Rik	chr2	72118785	72123784	-	2.208	-0.0740192	1.76172	8.76617	14.1683	1.73884	10.1398	14.8	686.485	631.164	615.309	537.3	508.437	560.99
ENSMUSG00000004099	Dnmt1	chr9	20757318	20762317	+	1.98257	-0.402959	1.76172	10.5194	16.1923	5.21651	15.9339	20.4381	3336.7	2394.92	2236.57	3042.96	2488.59	2529.39
ENSMUSG00000004356	Utp20	chr10	88289560	88294559	+	0.26975	-0.0902725	17.6172	22.792	22.2645	17.3884	11.5883	34.5333	2967.92	2923.52	2461.24	2622.16	2640.68	2481.47
ENSMUSG00000004383	Large	chr8	75876519	75881518	+	0.695839	-0.368722	3.52345	11.396	12.1443	6.95534	7.24269	5.63809	246.641	190.226	186.212	227.787	182.516	174.781
ENSMUSG00000004383	Large	chr8	75877440	75882439	+	1.71671	-0.368722	2.93621	11.396	14.1683	1.73884	7.24269	7.75238	246.641	190.226	186.212	227.787	182.516	174.781
ENSMUSG00000004393	Ddx56	chr11	6167776	6172775	+	2.33188	-0.236946	0.587241	11.396	22.2645	6.95534	17.3825	18.3238	706.451	593.469	591.02	839.857	750.343	692.781
ENSMUSG00000004455	Ppp1cc	chr5	122603287	122608286	-	1.91463	0.0030549	3.52345	20.1622	16.1923	5.21651	18.831	21.1428	62.8348	49.9671	50.6011	53.9039	53.5959	85.2762
ENSMUSG00000004455	Ppp1cc	chr5	122603365	122608364	-	1.91463	0.0030549	3.52345	20.1622	16.1923	5.21651	18.831	21.1428	62.8348	49.9671	50.6011	53.9039	53.5959	85.2762
ENSMUSG00000004535	Tax1bp1	chr6	52658723	52663722	-	2.21133	-0.0838524	0.587241	3.50647	10.1202	0	2.89708	4.93333	1122.22	1081.74	914.867	952.882	987.903	926.761
ENSMUSG00000004535	Tax1bp1	chr6	52658744	52663743	-	2.21133	-0.0838524	0.587241	3.50647	10.1202	0	2.89708	4.93333	1122.22	1081.74	914.867	952.882	987.903	926.761
ENSMUSG00000004535	Tax1bp1	chr6	52659213	52664212	-	2.2882	-0.0838524	0.587241	3.50647	10.1202	0	2.89708	6.34285	1122.22	1081.74	914.867	952.882	987.903	926.761
ENSMUSG00000004535	Tax1bp1	chr6	52659344	52664343	-	2.38157	-0.0838524	0.587241	3.50647	12.1443	0	2.89708	7.04762	1122.22	1081.74	914.867	952.882	987.903	926.761
ENSMUSG00000004565	Pnpla6	chr8	3510384	3515383	-	2.14519	-0.115284	1.17448	15.7791	10.1202	5.21651	15.9339	21.1428	614.254	525.97	526.251	441.664	441.804	436.952
ENSMUSG00000004591	Pkn2	chr3	142544623	142549622	+	0.660341	-0.111605	12.9193	29.805	28.3366	26.0825	26.0737	35.2381	1311.31	1267.59	1129.42	1156.33	1083.51	1087.45
ENSMUSG00000004591	Pkn2	chr3	142544969	142549968	+	0.692624	-0.111605	10.5703	29.805	28.3366	27.8214	21.7281	35.9428	1311.31	1267.59	1129.42	1156.33	1083.51	1087.45
ENSMUSG00000004748	Mtfp1	chr11	3995449	4000448	+	2.11377	-0.0295212	13.5065	46.4607	74.8896	15.6495	60.8386	90.9142	64.0093	77.1423	68.8174	114.763	97.052	96.5523
ENSMUSG00000004771	Rab11a	chr9	64585431	64590430	+	-0.537592	-0.124476	58.1369	28.9283	56.6732	114.763	104.295	57.0857	270.131	282.271	289.438	278.214	227.42	214.952
ENSMUSG00000004771	Rab11a	chr9	64585538	64590537	+	-0.525151	-0.124476	58.1369	28.9283	58.6972	114.763	104.295	57.0857	270.131	282.271	289.438	278.214	227.42	214.952
ENSMUSG00000004771	Rab11a	chr9	64585550	64590549	+	-0.525151	-0.124476	58.1369	28.9283	58.6972	114.763	104.295	57.0857	270.131	282.271	289.438	278.214	227.42	214.952
ENSMUSG00000004771	Rab11a	chr9	64585560	64590559	+	-0.525151	-0.124476	58.1369	28.9283	58.6972	114.763	104.295	57.0857	270.131	282.271	289.438	278.214	227.42	214.952
ENSMUSG00000004771	Rab11a	chr9	64585566	64590565	+	-0.525151	-0.124476	58.1369	28.9283	58.6972	114.763	104.295	57.0857	270.131	282.271	289.438	278.214	227.42	214.952
ENSMUSG00000004843	Chmp2b	chr16	65562943	65567942	+	0.658269	-0.0589451	7.04689	5.2597	14.1683	3.47767	8.69123	7.75238	197.313	219.154	165.971	173.884	163.685	167.733
ENSMUSG00000004865	Srpk1	chr17	28759418	28764417	+	1.51021	-0.0692199	5.28517	9.64278	12.1443	1.73884	8.69123	13.3905	1511.56	1498.14	1311.58	1589.3	1607.88	1507.49
ENSMUSG00000004865	Srpk1	chr17	28759467	28764466	+	1.59835	-0.0692199	5.28517	8.76617	14.1683	1.73884	10.1398	14.0952	1511.56	1498.14	1311.58	1589.3	1607.88	1507.49
ENSMUSG00000004880	Lbr	chr1	183772533	183777532	+	0.573679	-0.0692496	8.22138	16.6557	30.3606	20.866	13.0368	24.6667	1205.61	1094.89	1153.7	1269.35	1184.9	1291.12
ENSMUSG00000004895	Prcc	chr3	87689531	87694530	+	0.662154	0.0304331	2.34896	9.64278	4.04809	5.21651	2.89708	11.9809	412.831	444.445	449.337	500.785	508.437	458.095
ENSMUSG00000004996	Mri1	chr8	86780313	86785312	+	1.93912	-0.0201297	6.45965	31.5582	26.3126	6.95534	24.6251	32.419	160.904	187.596	176.092	191.272	163.685	165.619
ENSMUSG00000004996	Mri1	chr8	86781224	86786223	+	2.02299	-0.0201297	5.87241	34.188	26.3126	5.21651	15.9339	29.6	160.904	187.596	176.092	191.272	163.685	165.619
ENSMUSG00000005034	Prkacb	chr3	146475925	146480924	+	1.33811	-0.182633	2.34896	8.76617	16.1923	3.47767	7.24269	5.63809	344.123	319.088	311.703	351.245	270.877	326.305
ENSMUSG00000005054	Cstb	chr10	77883415	77888414	-	1.8836	-0.202624	2.93621	14.0259	20.2404	3.47767	8.69123	17.619	163.84	161.297	151.803	175.622	140.508	136.724
ENSMUSG00000005103	Wdr1	chr5	38952906	38957905	+	1.49615	-0.324195	20.5534	44.7074	74.8896	22.6049	60.8386	75.4095	2465.83	1857.55	1953.2	2008.35	1652.78	1663.94
ENSMUSG00000005131	4930550C14Rik	chr9	53208391	53213390	-	0.884553	-1.30024	15.8555	27.1751	34.4087	15.6495	28.9708	29.6	8.80862	0.876617	4.04809	8.69418	5.79415	2.81905
ENSMUSG00000005131	4930550C14Rik	chr9	53208403	53213402	-	0.884553	-1.30024	15.8555	27.1751	34.4087	15.6495	28.9708	29.6	8.80862	0.876617	4.04809	8.69418	5.79415	2.81905
ENSMUSG00000005148	Klf5	chr14	99692910	99697909	-	1.22375	-0.178698	1.17448	4.38308	10.1202	1.73884	2.89708	3.52381	806.282	738.988	637.573	886.806	751.791	878.838
ENSMUSG00000005204	Senp3	chr11	69495473	69500472	+	1.23575	-0.108372	21.1407	51.7204	74.8896	34.7767	73.8754	63.4285	1070.54	966.908	910.819	1151.11	1129.86	1129.73
ENSMUSG00000005299	Letm1	chr5	34125467	34130466	+	0.843506	-0.248245	10.5703	14.9025	14.1683	10.433	26.0737	26.7809	401.086	322.595	340.039	420.798	388.208	335.467
ENSMUSG00000005312	Ubqln1	chr13	58316998	58321997	+	0.355202	-0.167355	4.69793	16.6557	20.2404	15.6495	5.79415	8.45714	1162.15	1061.58	1020.12	1225.88	1063.23	1107.89
ENSMUSG00000005370	Msh6	chr17	88369390	88374389	-	0.630232	-0.320792	12.3321	21.0388	30.3606	20.866	23.1766	28.1905	5693.3	4806.49	4007.6	5764.24	5074.23	4526.68
ENSMUSG00000005410	Mcm5	chr8	77628427	77633426	-	0.199948	-0.455713	31.711	29.805	32.3847	24.3437	24.6251	44.4	4804.22	3403.03	3493.5	4559.23	3376.54	3377.22
ENSMUSG00000005410	Mcm5	chr8	77628523	77633522	-	0.210976	-0.455713	31.711	29.805	32.3847	24.3437	24.6251	45.8095	4804.22	3403.03	3493.5	4559.23	3376.54	3377.22
ENSMUSG00000005413	Hmox1	chr8	77612490	77617489	-	0.902468	0.0410275	18.7917	31.5582	34.4087	10.433	26.0737	19.0286	2138.73	2605.3	2190.01	1311.08	1142.9	1351.03
ENSMUSG00000005413	Hmox1	chr8	77612521	77617520	-	0.902468	0.0410275	18.7917	31.5582	34.4087	10.433	26.0737	19.0286	2138.73	2605.3	2190.01	1311.08	1142.9	1351.03
ENSMUSG00000005413	Hmox1	chr8	77612749	77617748	-	0.983712	0.0410275	18.7917	31.5582	36.4328	10.433	28.9708	20.4381	2138.73	2605.3	2190.01	1311.08	1142.9	1351.03
ENSMUSG00000005442	Cic	chr7	26047723	26052722	-	0.509643	0.1257	5.28517	16.6557	6.07213	26.0825	33.3164	26.7809	354.694	302.433	412.905	354.722	366.48	490.514
ENSMUSG00000005442	Cic	chr7	26048406	26053405	-	0.571404	0.1257	5.87241	20.1622	6.07213	26.0825	37.662	28.1905	354.694	302.433	412.905	354.722	366.48	490.514
ENSMUSG00000005442	Cic	chr7	26050865	26055864	-	0.790361	0.1257	5.87241	22.792	10.1202	24.3437	33.3164	28.8952	354.694	302.433	412.905	354.722	366.48	490.514
ENSMUSG00000005442	Cic	chr7	26059660	26064659	-	1.91874	0.1257	4.69793	14.9025	24.2885	5.21651	23.1766	25.3714	354.694	302.433	412.905	354.722	366.48	490.514
ENSMUSG00000005469	Prkaca	chr8	86491877	86496876	-	2.52028	-0.217279	2.93621	6.13632	16.1923	0	11.5883	9.86666	369.375	319.965	311.703	316.468	257.84	290.362
ENSMUSG00000005483	Dnajb1	chr8	86127074	86132073	-	0.570653	0.0688182	14.0938	24.5453	32.3847	12.1718	11.5883	16.9143	685.898	724.962	817.713	784.215	737.306	801.314
ENSMUSG00000005483	Dnajb1	chr8	86127452	86132451	-	0.714338	0.0688182	14.0938	25.4219	40.4809	12.1718	13.0368	17.619	685.898	724.962	817.713	784.215	737.306	801.314
ENSMUSG00000005533	Igf1r	chr7	75092713	75097712	-	1.16107	-0.103922	4.11069	3.50647	10.1202	1.73884	5.79415	13.3905	156.793	141.135	186.212	116.502	94.155	100.781
ENSMUSG00000005610	Eif4g2	chr7	118225368	118230367	+	0.457651	0.0936363	8.22138	22.792	10.1202	17.3884	14.4854	23.9619	9332.44	10499.2	10294.3	9601.85	10278.8	9370.51
ENSMUSG00000005610	Eif4g2	chr7	118225710	118230709	+	0.457651	0.0936363	8.22138	22.792	10.1202	17.3884	14.4854	23.9619	9332.44	10499.2	10294.3	9601.85	10278.8	9370.51
ENSMUSG00000005610	Eif4g2	chr7	118226532	118231531	+	0.815998	0.0936363	5.87241	18.4089	10.1202	12.1718	14.4854	22.5524	9332.44	10499.2	10294.3	9601.85	10278.8	9370.51
ENSMUSG00000005610	Eif4g2	chr7	118226534	118231533	+	0.815998	0.0936363	5.87241	18.4089	10.1202	12.1718	14.4854	22.5524	9332.44	10499.2	10294.3	9601.85	10278.8	9370.51
ENSMUSG00000005610	Eif4g2	chr7	118226545	118231544	+	0.815998	0.0936363	5.87241	18.4089	10.1202	12.1718	14.4854	22.5524	9332.44	10499.2	10294.3	9601.85	10278.8	9370.51
ENSMUSG00000005615	Pcyt1a	chr16	32426007	32431006	-	1.72012	0.0103196	10.5703	17.5323	26.3126	1.73884	14.4854	14.0952	294.208	262.108	257.053	238.22	253.494	296
ENSMUSG00000005615	Pcyt1a	chr16	32426010	32431009	-	1.72012	0.0103196	10.5703	17.5323	26.3126	1.73884	14.4854	14.0952	294.208	262.108	257.053	238.22	253.494	296
ENSMUSG00000005615	Pcyt1a	chr16	32426106	32431105	-	1.70287	0.0103196	10.5703	17.5323	26.3126	1.73884	14.4854	13.3905	294.208	262.108	257.053	238.22	253.494	296
ENSMUSG00000005615	Pcyt1a	chr16	32426316	32431315	-	1.70287	0.0103196	10.5703	17.5323	26.3126	1.73884	14.4854	13.3905	294.208	262.108	257.053	238.22	253.494	296
ENSMUSG00000005621	Zfp592	chr7	88133567	88138566	-	0.650426	0.00239158	14.0938	16.6557	36.4328	12.1718	15.9339	20.4381	154.444	177.953	153.827	158.234	146.302	150.114
ENSMUSG00000005683	Cs	chr10	127769888	127774887	-	-0.346342	-0.150592	7.63413	7.01293	10.1202	20.866	8.69123	14.8	2336.05	2125.8	1961.3	2476.1	2384.29	2216.48
ENSMUSG00000005687	Bcas2	chr3	102970578	102975577	-	3.29522	0.0216452	2.93621	20.1622	18.2164	0	14.4854	21.8476	1325.4	1369.28	1295.39	1408.46	1371.77	1520.88
ENSMUSG00000005698	Ctcf	chr8	108155479	108160478	-	0.825327	-0.0799993	44.0431	83.2786	74.8896	43.4709	69.5298	86.6857	906.7	859.961	811.641	827.686	795.247	812.59
ENSMUSG00000005846	Rsl1d1	chr16	11203371	11208370	+	0.602533	-0.065808	39.9324	66.6229	60.7213	36.5155	50.6988	57.0857	1418.77	1470.09	1295.39	1537.13	1467.37	1417.98
ENSMUSG00000005846	Rsl1d1	chr16	11203394	11208393	+	0.613344	-0.065808	39.9324	64.8696	62.7453	36.5155	50.6988	58.4952	1418.77	1470.09	1295.39	1537.13	1467.37	1417.98
ENSMUSG00000005846	Rsl1d1	chr16	11203425	11208424	+	0.62331	-0.065808	39.9324	64.8696	62.7453	36.5155	52.1474	58.4952	1418.77	1470.09	1295.39	1537.13	1467.37	1417.98
ENSMUSG00000005871	Apc	chr18	34375578	34380577	-	1.84162	-0.217683	6.45965	22.792	28.3366	6.95534	28.9708	26.7809	1013.58	888.013	716.511	777.259	774.968	687.847
ENSMUSG00000005871	Apc	chr18	34375638	34380637	-	1.84162	-0.217683	6.45965	22.792	28.3366	6.95534	28.9708	26.7809	1013.58	888.013	716.511	777.259	774.968	687.847
ENSMUSG00000005882	Uqcc	chr2	155755755	155760754	+	2.15048	-0.387809	2.93621	11.396	16.1923	1.73884	13.0368	14.0952	162.666	112.207	155.851	191.272	118.78	157.867
ENSMUSG00000005882	Uqcc	chr2	155755769	155760768	+	2.15048	-0.387809	2.93621	11.396	16.1923	1.73884	13.0368	14.0952	162.666	112.207	155.851	191.272	118.78	157.867
ENSMUSG00000005882	Uqcc	chr2	155755780	155760779	+	2.15048	-0.387809	2.93621	11.396	16.1923	1.73884	13.0368	14.0952	162.666	112.207	155.851	191.272	118.78	157.867
ENSMUSG00000005882	Uqcc	chr2	155755781	155760780	+	2.15048	-0.387809	2.93621	11.396	16.1923	1.73884	13.0368	14.0952	162.666	112.207	155.851	191.272	118.78	157.867
ENSMUSG00000005882	Uqcc	chr2	155755787	155760786	+	2.15048	-0.387809	2.93621	11.396	16.1923	1.73884	13.0368	14.0952	162.666	112.207	155.851	191.272	118.78	157.867
ENSMUSG00000005882	Uqcc	chr2	155755797	155760796	+	2.15048	-0.387809	2.93621	11.396	16.1923	1.73884	13.0368	14.0952	162.666	112.207	155.851	191.272	118.78	157.867
ENSMUSG00000005882	Uqcc	chr2	155756043	155761042	+	1.82327	-0.387809	1.76172	5.2597	10.1202	1.73884	10.1398	10.5714	162.666	112.207	155.851	191.272	118.78	157.867
ENSMUSG00000005882	Uqcc	chr2	155756047	155761046	+	1.82327	-0.387809	1.76172	5.2597	10.1202	1.73884	10.1398	10.5714	162.666	112.207	155.851	191.272	118.78	157.867
ENSMUSG00000005886	Ncoa2	chr1	13362521	13367520	+	0.243847	-0.165535	164.428	228.797	131.563	116.502	126.023	190.99	298.318	298.926	198.356	292.124	315.781	255.828
ENSMUSG00000005886	Ncoa2	chr1	13364165	13369164	+	2.56893	-0.165535	0.587241	14.0259	12.1443	1.73884	7.24269	13.3905	298.318	298.926	198.356	292.124	315.781	255.828
ENSMUSG00000005893	Nr2c2	chr6	92036384	92041383	-	1.12216	0.0218668	18.7917	39.4477	24.2885	8.69418	23.1766	32.419	439.256	490.905	439.217	413.843	418.627	389.028
ENSMUSG00000006057	Atp5g1	chr11	95936896	95941895	+	-0.206181	0.493457	42.8686	33.3114	38.4568	66.0757	55.0444	63.4285	61.6603	90.2915	93.106	99.1136	140.508	126.152
ENSMUSG00000006057	Atp5g1	chr11	95936934	95941933	+	-0.197082	0.493457	42.8686	34.188	38.4568	66.0757	55.0444	63.4285	61.6603	90.2915	93.106	99.1136	140.508	126.152
ENSMUSG00000006057	Atp5g1	chr11	95936985	95941984	+	-0.197082	0.493457	42.8686	34.188	38.4568	66.0757	55.0444	63.4285	61.6603	90.2915	93.106	99.1136	140.508	126.152
ENSMUSG00000006127	Inpp5k	chr11	75439490	75444489	-	0.837432	0.0165495	12.3321	29.805	24.2885	22.6049	34.7649	35.2381	243.118	176.2	335.991	238.22	227.42	260.762
ENSMUSG00000006134	Crkl	chr16	17447080	17452079	-	1.49632	-0.2432	4.69793	11.396	32.3847	8.69418	18.831	22.5524	715.847	595.223	558.636	704.228	630.114	617.371
ENSMUSG00000006262	Mob1b	chr5	89144880	89149879	-	1.87295	-0.19222	14.0938	73.6358	78.9377	19.1272	50.6988	52.8571	172.062	162.174	153.827	154.756	127.471	130.381
ENSMUSG00000006262	Mob1b	chr5	89144896	89149895	-	1.8682	-0.19222	14.0938	73.6358	78.9377	19.1272	50.6988	52.1524	172.062	162.174	153.827	154.756	127.471	130.381
ENSMUSG00000006276	Eps15l1	chr8	74945374	74950373	+	1.01469	-0.336773	11.7448	18.4089	22.2645	5.21651	13.0368	15.5048	414.592	314.705	338.015	387.76	315.781	301.638
ENSMUSG00000006281	Tep1	chr14	51490236	51495235	+	-0.413853	0.0533246	9.39586	7.88955	4.04809	15.6495	14.4854	12.6857	115.099	127.986	137.635	161.712	153.545	148.705
ENSMUSG00000006313	Upk1a	chr7	31397754	31402753	+	0.672752	0.543845	7.63413	9.64278	24.2885	6.95534	10.1398	9.1619	9.9831	13.1492	22.2645	15.6495	17.3825	23.9619
ENSMUSG00000006315	Tmem147	chr7	31514554	31519553	+	0.508836	-0.137517	20.5534	28.0517	44.5289	22.6049	24.6251	30.3047	273.067	262.108	250.981	384.283	346.201	329.828
ENSMUSG00000006369	Fbln1	chr15	85031379	85036378	-	0.181188	-0.180969	12.9193	8.76617	14.1683	6.95534	11.5883	9.86666	130.955	121.85	121.443	154.756	118.78	140.952
ENSMUSG00000006369	Fbln1	chr15	85031435	85036434	-	0.181188	-0.180969	12.9193	8.76617	14.1683	6.95534	11.5883	9.86666	130.955	121.85	121.443	154.756	118.78	140.952
ENSMUSG00000006373	Pgrmc1	chrX	34133201	34138200	-	0.974757	0.00932481	25.2514	44.7074	42.5049	10.433	26.0737	23.9619	1042.94	1045.8	1016.07	1057.21	1074.82	1092.38
ENSMUSG00000006418	Rnf114	chr2	167323589	167328588	-	1.30695	-0.0874086	6.45965	13.1492	20.2404	6.95534	18.831	21.1428	553.181	483.892	556.612	601.637	579.415	556.762
ENSMUSG00000006418	Rnf114	chr2	167323953	167328952	-	1.41242	-0.0874086	6.45965	17.5323	28.3366	10.433	23.1766	26.7809	553.181	483.892	556.612	601.637	579.415	556.762
ENSMUSG00000006442	Srm	chr4	147960612	147965611	-	1.03666	-0.051915	5.87241	14.9025	28.3366	10.433	11.5883	17.619	962.488	918.694	797.473	1024.17	1099.44	1044.46
ENSMUSG00000006456	Rbm14	chr19	4793850	4798849	+	1.72339	-0.181426	1.17448	5.2597	20.2404	1.73884	4.34561	4.93333	968.948	788.078	858.194	935.493	898.093	817.523
ENSMUSG00000006456	Rbm14	chr19	4793878	4798877	+	1.72339	-0.181426	1.17448	5.2597	20.2404	1.73884	4.34561	4.93333	968.948	788.078	858.194	935.493	898.093	817.523
ENSMUSG00000006498	Ptbp1	chr10	79312172	79317171	-	1.22273	-0.0707541	51.09	125.356	151.803	76.5088	137.611	179.714	3279.74	3087.44	2845.8	3164.68	3434.48	2933.92
ENSMUSG00000006498	Ptbp1	chr10	79312374	79317373	-	1.20446	-0.0707541	51.6772	125.356	147.755	76.5088	139.06	177.6	3279.74	3087.44	2845.8	3164.68	3434.48	2933.92
ENSMUSG00000006498	Ptbp1	chr10	79312410	79317409	-	1.2139	-0.0707541	52.2645	126.233	147.755	74.7699	139.06	176.895	3279.74	3087.44	2845.8	3164.68	3434.48	2933.92
ENSMUSG00000006498	Ptbp1	chr10	79312413	79317412	-	1.2139	-0.0707541	52.2645	126.233	147.755	74.7699	139.06	176.895	3279.74	3087.44	2845.8	3164.68	3434.48	2933.92
ENSMUSG00000006498	Ptbp1	chr10	79312783	79317782	-	1.16741	-0.0707541	53.4389	121.85	143.707	73.0311	131.817	174.076	3279.74	3087.44	2845.8	3164.68	3434.48	2933.92
ENSMUSG00000006498	Ptbp1	chr10	79316517	79321516	-	0.614851	-0.0707541	14.681	22.792	30.3606	20.866	26.0737	31.0095	3279.74	3087.44	2845.8	3164.68	3434.48	2933.92
ENSMUSG00000006673	Qrich1	chr9	108414418	108419417	-	2.11674	-0.073345	1.76172	8.76617	18.2164	3.47767	14.4854	17.619	1658.96	1709.4	1283.24	1471.05	1535.45	1442.65
ENSMUSG00000006676	Usp19	chr9	108388020	108393019	-	1.72755	-0.367217	8.22138	23.6686	22.2645	5.21651	23.1766	27.4857	1057.03	782.819	819.737	1015.48	770.622	840.781
ENSMUSG00000006715	Gmnn	chr13	24853310	24858309	+	0.577514	-0.0756406	12.3321	18.4089	20.2404	8.69418	8.69123	19.7333	458.048	412.01	378.496	377.327	417.179	372.114
ENSMUSG00000006715	Gmnn	chr13	24853346	24858345	+	0.577514	-0.0756406	12.3321	18.4089	20.2404	8.69418	8.69123	19.7333	458.048	412.01	378.496	377.327	417.179	372.114
ENSMUSG00000006715	Gmnn	chr13	24853731	24858730	+	0.282326	-0.0756406	11.1576	17.5323	14.1683	12.1718	10.1398	16.9143	458.048	412.01	378.496	377.327	417.179	372.114
ENSMUSG00000006715	Gmnn	chr13	24853793	24858792	+	0.0738811	-0.0756406	11.1576	16.6557	10.1202	12.1718	10.1398	13.3905	458.048	412.01	378.496	377.327	417.179	372.114
ENSMUSG00000006720	Zfp184	chr13	22031963	22036962	-	-0.170501	0.331293	73.4051	69.2527	105.25	159.973	115.883	101.486	75.1669	90.2915	105.25	69.5534	85.4637	85.2762
ENSMUSG00000006720	Zfp184	chr13	22031981	22036980	-	-0.170501	0.331293	73.4051	69.2527	105.25	159.973	115.883	101.486	75.1669	90.2915	105.25	69.5534	85.4637	85.2762
ENSMUSG00000006720	Zfp184	chr13	22032006	22037005	-	-0.170501	0.331293	73.4051	69.2527	105.25	159.973	115.883	101.486	75.1669	90.2915	105.25	69.5534	85.4637	85.2762
ENSMUSG00000006720	Zfp184	chr13	22032662	22037661	-	-0.152749	0.331293	56.3751	55.2268	78.9377	116.502	82.5667	78.2285	75.1669	90.2915	105.25	69.5534	85.4637	85.2762
ENSMUSG00000006740	Kif5b	chr18	6241469	6246468	+	0.382911	-0.272524	19.379	26.2985	32.3847	27.8214	34.7649	29.6	2560.37	1683.98	2196.09	2342.21	1875.86	2434.25
ENSMUSG00000006740	Kif5b	chr18	6241522	6246521	+	0.406551	-0.272524	18.7917	25.4219	32.3847	27.8214	36.2134	29.6	2560.37	1683.98	2196.09	2342.21	1875.86	2434.25
ENSMUSG00000006784	Ttc25	chr11	100401921	100406920	-	1.46155	-0.221682	6.45965	19.2856	44.5289	12.1718	17.3825	31.7143	11.1576	7.01293	8.09617	8.69418	13.0368	6.34285
ENSMUSG00000006784	Ttc25	chr11	100402008	100407007	-	1.46155	-0.221682	6.45965	19.2856	44.5289	12.1718	17.3825	31.7143	11.1576	7.01293	8.09617	8.69418	13.0368	6.34285
ENSMUSG00000006941	Eif1b	chr9	120396724	120401723	-	1.90383	0.166257	1.17448	5.2597	18.2164	3.47767	11.5883	11.2762	159.142	177.077	176.092	189.533	223.075	207.905
ENSMUSG00000006998	Psmd2	chr16	20646725	20651724	-	1.39651	-0.119912	3.52345	18.4089	18.2164	6.95534	8.69123	16.2095	2283.78	1994.3	1898.55	2077.91	2000.43	2131.9
ENSMUSG00000006998	Psmd2	chr16	20646808	20651807	-	1.39651	-0.119912	3.52345	18.4089	18.2164	6.95534	8.69123	16.2095	2283.78	1994.3	1898.55	2077.91	2000.43	2131.9
ENSMUSG00000007050	Lsm2	chr17	35114074	35119073	-	0.146209	-0.181029	49.9155	74.5124	54.6492	76.5088	72.4269	74.7047	368.787	322.595	305.63	363.417	338.958	324.895
ENSMUSG00000007050	Lsm2	chr17	35114104	35119103	-	0.139023	-0.181029	49.9155	74.5124	54.6492	76.5088	70.9784	74.7047	368.787	322.595	305.63	363.417	338.958	324.895
ENSMUSG00000007279	Scube2	chr7	117009101	117014100	+	1.25372	1.55039	7.04689	8.76617	10.1202	1.73884	10.1398	11.9809	2.34896	7.01293	30.3606	6.95534	15.9339	11.2762
ENSMUSG00000007279	Scube2	chr7	117009158	117014157	+	1.25372	1.55039	7.04689	8.76617	10.1202	1.73884	10.1398	11.9809	2.34896	7.01293	30.3606	6.95534	15.9339	11.2762
ENSMUSG00000007279	Scube2	chr7	117009194	117014193	+	1.25372	1.55039	7.04689	8.76617	10.1202	1.73884	10.1398	11.9809	2.34896	7.01293	30.3606	6.95534	15.9339	11.2762
ENSMUSG00000007411	Mark3	chr12	112807721	112812720	-	1.91709	-0.339779	12.3321	42.9542	54.6492	5.21651	27.5222	19.0286	945.458	731.975	645.67	853.768	740.203	725.2
ENSMUSG00000007476	Lrrc8a	chr2	30088235	30093234	-	1.15639	-0.00832613	7.04689	14.9025	26.3126	10.433	18.831	23.2571	447.478	410.257	386.592	392.977	462.084	412.286
ENSMUSG00000007476	Lrrc8a	chr2	30088242	30093241	-	1.15639	-0.00832613	7.04689	14.9025	26.3126	10.433	18.831	23.2571	447.478	410.257	386.592	392.977	462.084	412.286
ENSMUSG00000007564	Ppp2r1a	chr17	21077275	21082274	-	1.20615	-0.129721	5.87241	14.9025	20.2404	5.21651	8.69123	14.8	1790.5	1617.36	1485.65	1705.8	1713.62	1580.78
ENSMUSG00000007613	Tgfbr1	chr4	47361094	47366093	-	1.05089	-0.257365	0.587241	0	10.1202	0	1.44854	0.704762	459.81	298.926	447.313	485.135	362.134	502.495
ENSMUSG00000007613	Tgfbr1	chr4	47361179	47366178	-	1.05089	-0.257365	0.587241	0	10.1202	0	1.44854	0.704762	459.81	298.926	447.313	485.135	362.134	502.495
ENSMUSG00000007613	Tgfbr1	chr4	47361482	47366481	-	1.05089	-0.257365	0.587241	0	10.1202	0	1.44854	0.704762	459.81	298.926	447.313	485.135	362.134	502.495
ENSMUSG00000007617	Homer1	chr13	94068712	94073711	-	1.31373	0.282249	11.1576	18.4089	18.2164	3.47767	17.3825	15.5048	238.42	321.718	352.183	271.258	266.531	303.752
ENSMUSG00000007617	Homer1	chr13	94069057	94074056	-	1.46862	0.282249	9.9831	19.2856	20.2404	3.47767	17.3825	16.9143	238.42	321.718	352.183	271.258	266.531	303.752
ENSMUSG00000007617	Homer1	chr13	94069450	94074449	-	1.5904	0.282249	7.63413	19.2856	18.2164	3.47767	15.9339	17.619	238.42	321.718	352.183	271.258	266.531	303.752
ENSMUSG00000007617	Homer1	chr13	94069754	94074753	-	1.61906	0.282249	7.63413	20.1622	18.2164	3.47767	15.9339	18.3238	238.42	321.718	352.183	271.258	266.531	303.752
ENSMUSG00000007617	Homer1	chr13	94070058	94075057	-	1.52554	0.282249	7.63413	17.5323	18.2164	3.47767	14.4854	17.619	238.42	321.718	352.183	271.258	266.531	303.752
ENSMUSG00000007617	Homer1	chr13	94070114	94075113	-	1.4854	0.282249	7.63413	17.5323	16.1923	3.47767	14.4854	17.619	238.42	321.718	352.183	271.258	266.531	303.752
ENSMUSG00000007617	Homer1	chr13	94070139	94075138	-	1.4854	0.282249	7.63413	17.5323	16.1923	3.47767	14.4854	17.619	238.42	321.718	352.183	271.258	266.531	303.752
ENSMUSG00000007617	Homer1	chr13	94070233	94075232	-	1.4854	0.282249	7.63413	17.5323	16.1923	3.47767	14.4854	17.619	238.42	321.718	352.183	271.258	266.531	303.752
ENSMUSG00000007670	Khsrp	chr17	57170931	57175930	+	2.26539	-0.102142	9.39586	39.4477	62.7453	15.6495	75.324	80.3428	781.618	653.956	732.703	824.208	770.622	846.419
ENSMUSG00000007777	0610009B22Rik	chr11	51502156	51507155	+	1.45439	0.0164812	15.8555	35.9413	54.6492	17.3884	49.2503	51.4476	131.542	135.876	103.226	118.241	127.471	141.657
ENSMUSG00000007777	0610009B22Rik	chr11	51502377	51507376	+	1.3723	0.0164812	16.4428	34.188	58.6972	19.1272	49.2503	51.4476	131.542	135.876	103.226	118.241	127.471	141.657
ENSMUSG00000007812	Zfp655	chr5	145987592	145992591	-	0.917809	-0.0886992	2.93621	7.88955	10.1202	10.433	11.5883	19.7333	613.08	609.249	678.054	709.445	614.18	582.838
ENSMUSG00000007812	Zfp655	chr5	145987628	145992627	-	0.917809	-0.0886992	2.93621	7.88955	10.1202	10.433	11.5883	19.7333	613.08	609.249	678.054	709.445	614.18	582.838
ENSMUSG00000007836	Hnrnpa0	chr13	58229918	58234917	+	1.09394	0.00949678	13.5065	42.0776	34.4087	24.3437	31.8678	54.9714	804.52	775.806	844.026	938.971	960.381	931.695
ENSMUSG00000007850	Hnrnph1	chr11	50186221	50191220	-	2.22198	0.271387	2.93621	27.1751	40.4809	6.95534	14.4854	24.6667	2583.27	3195.27	2851.88	2265.7	2865.21	2785.22
ENSMUSG00000007850	Hnrnph1	chr11	50186271	50191270	-	2.21194	0.271387	2.93621	27.1751	40.4809	6.95534	14.4854	23.9619	2583.27	3195.27	2851.88	2265.7	2865.21	2785.22
ENSMUSG00000007872	Id3	chr4	135694412	135699411	-	2.02996	-0.361886	1.76172	12.2726	18.2164	3.47767	8.69123	16.2095	900.828	654.833	665.91	506.001	399.796	436.247
ENSMUSG00000007880	Arid1a	chr4	133309527	133314526	+	0.828564	0.259868	24.0769	71.8826	48.577	36.5155	37.662	62.019	820.963	936.227	1099.06	773.782	851.74	947.2
ENSMUSG00000007880	Arid1a	chr4	133312685	133317684	+	1.83483	0.259868	4.69793	28.9283	32.3847	6.95534	10.1398	28.8952	820.963	936.227	1099.06	773.782	851.74	947.2
ENSMUSG00000007891	Ctsd	chr7	149573733	149578732	+	1.09765	-0.164823	4.11069	7.01293	12.1443	5.21651	14.4854	11.9809	3966.81	3644.97	3432.78	3707.2	3307.01	3308.86
ENSMUSG00000007891	Ctsd	chr7	149573761	149578760	+	1.09765	-0.164823	4.11069	7.01293	12.1443	5.21651	14.4854	11.9809	3966.81	3644.97	3432.78	3707.2	3307.01	3308.86
ENSMUSG00000007891	Ctsd	chr7	149573944	149578943	+	1.09765	-0.164823	4.11069	7.01293	12.1443	5.21651	14.4854	11.9809	3966.81	3644.97	3432.78	3707.2	3307.01	3308.86
ENSMUSG00000007892	Rplp1	chr9	61762346	61767345	+	1.3539	-0.051571	10.5703	13.1492	20.2404	3.47767	20.2795	16.9143	2468.76	2194.17	2337.77	2496.97	2652.27	2420.86
ENSMUSG00000007908	Hmgcll1	chr9	75857662	75862661	-	1.37521	-0.826209	0.587241	1.75323	10.1202	1.73884	4.34561	4.22857	47.5665	29.805	20.2404	26.0825	15.9339	14.8
ENSMUSG00000007908	Hmgcll1	chr9	75857822	75862821	-	1.47491	-0.826209	0.587241	2.62985	10.1202	1.73884	4.34561	4.22857	47.5665	29.805	20.2404	26.0825	15.9339	14.8
ENSMUSG00000008035	Mid1ip1	chrX	10289516	10294515	-	1.47782	0.401948	1.76172	13.1492	12.1443	5.21651	7.24269	10.5714	98.0693	118.343	161.923	104.33	121.677	138.133
ENSMUSG00000008035	Mid1ip1	chrX	10289594	10294593	-	1.47782	0.401948	1.76172	13.1492	12.1443	5.21651	7.24269	10.5714	98.0693	118.343	161.923	104.33	121.677	138.133
ENSMUSG00000008090	Fgfrl1	chr5	109118248	109123247	-	0.249428	-0.178065	4.69793	3.50647	2.02404	3.47767	7.24269	10.5714	59.3114	19.2856	58.6972	43.4709	47.8017	73.2952
ENSMUSG00000008200	Fnbp4	chr2	90580527	90585526	-	1.80039	0.163797	24.6641	75.389	111.322	34.7767	124.574	114.171	932.539	889.766	1086.91	923.322	953.138	1267.16
ENSMUSG00000008305	Tle1	chr4	71860527	71865526	+	1.22457	-0.145767	7.04689	21.0388	28.3366	12.1718	15.9339	29.6	303.604	243.699	271.222	295.602	246.251	329.828
ENSMUSG00000008305	Tle1	chr4	71861187	71866186	+	1.32307	-0.145767	7.04689	21.9154	32.3847	12.1718	17.3825	30.3047	303.604	243.699	271.222	295.602	246.251	329.828
ENSMUSG00000008305	Tle1	chr4	71861889	71866888	+	1.29048	-0.145767	7.04689	21.9154	34.4087	12.1718	14.4854	31.0095	303.604	243.699	271.222	295.602	246.251	329.828
ENSMUSG00000008305	Tle1	chr4	71861892	71866891	+	1.29048	-0.145767	7.04689	21.9154	34.4087	12.1718	14.4854	31.0095	303.604	243.699	271.222	295.602	246.251	329.828
ENSMUSG00000008305	Tle1	chr4	71861897	71866896	+	1.29048	-0.145767	7.04689	21.9154	34.4087	12.1718	14.4854	31.0095	303.604	243.699	271.222	295.602	246.251	329.828
ENSMUSG00000008305	Tle1	chr4	71861954	71866953	+	1.29048	-0.145767	7.04689	21.9154	34.4087	12.1718	14.4854	31.0095	303.604	243.699	271.222	295.602	246.251	329.828
ENSMUSG00000008384	Sertad1	chr7	28266929	28271928	-	0.168834	0.38614	7.63413	3.50647	12.1443	13.9107	26.0737	15.5048	196.726	241.07	208.476	170.406	285.362	229.752
ENSMUSG00000008384	Sertad1	chr7	28267394	28272393	-	0.413083	0.38614	7.63413	7.01293	12.1443	13.9107	28.9708	15.5048	196.726	241.07	208.476	170.406	285.362	229.752
ENSMUSG00000008398	Elk3	chr10	92773654	92778653	+	1.91736	0.00506797	2.34896	11.396	26.3126	1.73884	2.89708	11.9809	73.9924	72.7592	76.9136	48.6874	46.3532	50.7428
ENSMUSG00000008398	Elk3	chr10	92773715	92778714	+	1.93643	0.00506797	2.34896	11.396	26.3126	1.73884	2.89708	12.6857	73.9924	72.7592	76.9136	48.6874	46.3532	50.7428
ENSMUSG00000008398	Elk3	chr10	92773881	92778880	+	2.05042	0.00506797	2.34896	11.396	26.3126	1.73884	4.34561	12.6857	73.9924	72.7592	76.9136	48.6874	46.3532	50.7428
ENSMUSG00000008429	Herpud2	chr9	24956281	24961280	+	1.23663	0.202255	5.87241	21.0388	16.1923	6.95534	11.5883	18.3238	120.972	118.343	135.611	78.2476	91.2579	107.829
ENSMUSG00000008575	Nfib	chr4	82151213	82156212	+	1.36291	0.560272	11.1576	14.9025	24.2885	5.21651	24.6251	23.2571	126.844	183.213	220.621	126.935	189.758	161.39
ENSMUSG00000008575	Nfib	chr4	82151612	82156611	+	1.56263	0.560272	10.5703	14.9025	22.2645	3.47767	23.1766	21.8476	126.844	183.213	220.621	126.935	189.758	161.39
ENSMUSG00000008575	Nfib	chr4	82151675	82156674	+	1.59272	0.560272	10.5703	14.9025	24.2885	3.47767	23.1766	21.8476	126.844	183.213	220.621	126.935	189.758	161.39
ENSMUSG00000008682	Rpl10	chrX	71511151	71516150	-	1.40177	0.24515	3.52345	9.64278	18.2164	3.47767	5.79415	13.3905	388.754	426.036	481.722	472.963	619.974	525.047
ENSMUSG00000008682	Rpl10	chrX	71511196	71516195	-	1.40177	0.24515	3.52345	9.64278	18.2164	3.47767	5.79415	13.3905	388.754	426.036	481.722	472.963	619.974	525.047
ENSMUSG00000008682	Rpl10	chrX	71511199	71516198	-	1.40177	0.24515	3.52345	9.64278	18.2164	3.47767	5.79415	13.3905	388.754	426.036	481.722	472.963	619.974	525.047
ENSMUSG00000008682	Rpl10	chrX	71511318	71516317	-	1.41901	0.24515	3.52345	9.64278	18.2164	3.47767	5.79415	14.0952	388.754	426.036	481.722	472.963	619.974	525.047
ENSMUSG00000008730	Hipk1	chr3	103594999	103599998	+	0.309085	-0.0156704	15.8555	20.1622	34.4087	22.6049	17.3825	26.0762	627.761	589.963	564.708	516.434	543.202	556.057
ENSMUSG00000008730	Hipk1	chr3	103595103	103600102	+	0.309085	-0.0156704	15.8555	20.1622	34.4087	22.6049	17.3825	26.0762	627.761	589.963	564.708	516.434	543.202	556.057
ENSMUSG00000008730	Hipk1	chr3	103595199	103600198	+	0.30443	-0.0156704	16.4428	20.1622	36.4328	22.6049	17.3825	26.0762	627.761	589.963	564.708	516.434	543.202	556.057
ENSMUSG00000008730	Hipk1	chr3	103595487	103600486	+	0.410891	-0.0156704	16.4428	21.0388	36.4328	20.866	18.831	26.7809	627.761	589.963	564.708	516.434	543.202	556.057
ENSMUSG00000008763	Man1a2	chr3	100488537	100493536	+	1.28912	0.0713654	12.3321	13.1492	24.2885	3.47767	17.3825	18.3238	706.451	766.163	686.15	528.606	575.07	562.4
ENSMUSG00000008763	Man1a2	chr3	100489397	100494396	+	1.36559	0.0713654	12.3321	13.1492	24.2885	3.47767	18.831	21.1428	706.451	766.163	686.15	528.606	575.07	562.4
ENSMUSG00000008763	Man1a2	chr3	100489427	100494426	+	1.36559	0.0713654	12.3321	13.1492	24.2885	3.47767	18.831	21.1428	706.451	766.163	686.15	528.606	575.07	562.4
ENSMUSG00000008859	Rala	chr13	18036074	18041073	+	0.768806	-0.272837	17.03	42.0776	34.4087	22.6049	24.6251	38.0571	293.033	259.479	218.597	290.386	236.112	253.009
ENSMUSG00000008892	Vdac3	chr8	23704231	23709230	+	1.58044	0.198664	8.22138	42.0776	54.6492	19.1272	28.9708	37.3524	141.525	163.927	170.02	137.368	178.17	132.495
ENSMUSG00000009030	Pdcl	chr2	37214717	37219716	+	3.42903	-0.166613	7.63413	35.0647	38.4568	0	17.3825	37.3524	766.937	632.041	661.862	765.088	692.401	748.457
ENSMUSG00000009030	Pdcl	chr2	37214774	37219773	+	3.43183	-0.166613	6.45965	32.4348	38.4568	0	14.4854	35.9428	766.937	632.041	661.862	765.088	692.401	748.457
ENSMUSG00000009030	Pdcl	chr2	37214853	37219852	+	3.33157	-0.166613	5.87241	29.805	36.4328	0	11.5883	32.419	766.937	632.041	661.862	765.088	692.401	748.457
ENSMUSG00000009073	Nf2	chr11	4748989	4753988	+	1.27517	-0.168017	8.80862	26.2985	22.2645	10.433	21.7281	28.8952	1574.98	1433.27	1240.74	1938.8	1810.67	1816.88
ENSMUSG00000009073	Nf2	chr11	4749129	4754128	+	1.2634	-0.168017	8.80862	25.4219	22.2645	10.433	21.7281	28.8952	1574.98	1433.27	1240.74	1938.8	1810.67	1816.88
ENSMUSG00000009112	Bcl2l13	chr6	120781248	120786247	-	1.21752	-0.289291	3.52345	3.50647	10.1202	1.73884	7.24269	9.86666	475.665	390.094	382.544	636.414	541.753	507.428
ENSMUSG00000009207	Lnp	chr2	74416281	74421280	+	0.961366	-0.188134	1.17448	6.13632	12.1443	3.47767	1.44854	4.93333	296.557	288.407	232.765	292.124	250.597	264.286
ENSMUSG00000009207	Lnp	chr2	74416575	74421574	+	1.00185	-0.188134	1.17448	6.13632	12.1443	3.47767	1.44854	5.63809	296.557	288.407	232.765	292.124	250.597	264.286
ENSMUSG00000009207	Lnp	chr2	74416952	74421951	+	1.00315	-0.188134	1.17448	7.01293	12.1443	3.47767	1.44854	4.93333	296.557	288.407	232.765	292.124	250.597	264.286
ENSMUSG00000009207	Lnp	chr2	74417006	74422005	+	1.00315	-0.188134	1.17448	7.01293	12.1443	3.47767	1.44854	4.93333	296.557	288.407	232.765	292.124	250.597	264.286
ENSMUSG00000009470	Tnpo1	chr13	99696340	99701339	+	0.261232	-0.135105	4.69793	5.2597	2.02404	5.21651	10.1398	11.2762	2216.25	2039.01	1959.27	2126.6	1985.95	1924.7
ENSMUSG00000009575	Cbx5	chr15	103045737	103050736	+	1.64548	-0.214164	1.17448	4.38308	8.09617	1.73884	4.34561	11.9809	4355.57	3825.55	3720.19	3642.86	3140.43	3110.11
ENSMUSG00000009575	Cbx5	chr15	103045784	103050783	+	1.64548	-0.214164	1.17448	4.38308	8.09617	1.73884	4.34561	11.9809	4355.57	3825.55	3720.19	3642.86	3140.43	3110.11
ENSMUSG00000009575	Cbx5	chr15	103045798	103050797	+	1.64548	-0.214164	1.17448	4.38308	8.09617	1.73884	4.34561	11.9809	4355.57	3825.55	3720.19	3642.86	3140.43	3110.11
ENSMUSG00000009733	Tfcp2	chr15	100382440	100387439	+	1.8265	0.200029	2.34896	17.5323	16.1923	5.21651	10.1398	18.3238	65.771	75.389	66.7934	55.6427	63.7357	73.2952
ENSMUSG00000009741	Ubp1	chr9	113835052	113840051	-	2.09264	-0.188137	2.34896	11.396	10.1202	1.73884	13.0368	13.3905	629.522	551.392	548.516	634.675	540.305	579.314
ENSMUSG00000009741	Ubp1	chr9	113835682	113840681	-	2.09264	-0.188137	2.34896	11.396	10.1202	1.73884	13.0368	13.3905	629.522	551.392	548.516	634.675	540.305	579.314
ENSMUSG00000009907	Vps4b	chr1	108693245	108698244	+	2.06568	-0.110106	11.1576	21.9154	42.5049	3.47767	27.5222	31.0095	566.1	497.918	447.313	429.492	408.488	478.533
ENSMUSG00000009907	Vps4b	chr1	108693247	108698246	+	2.06568	-0.110106	11.1576	21.9154	42.5049	3.47767	27.5222	31.0095	566.1	497.918	447.313	429.492	408.488	478.533
ENSMUSG00000009907	Vps4b	chr1	108693306	108698305	+	2.06568	-0.110106	11.1576	21.9154	42.5049	3.47767	27.5222	31.0095	566.1	497.918	447.313	429.492	408.488	478.533
ENSMUSG00000010095	Slc3a2	chr19	8788388	8793387	+	0.591952	0.038996	59.8986	80.6487	74.8896	79.9864	137.611	145.181	981.867	1075.61	935.108	1121.55	1131.31	1187.52
ENSMUSG00000010095	Slc3a2	chr19	8797860	8802859	+	0.00362392	0.038996	40112.7	40754.8	51797.3	60808.8	56617.6	50283.3	981.867	1075.61	935.108	1121.55	1131.31	1187.52
ENSMUSG00000010110	Stx5a	chr19	8818493	8823492	-	-0.880417	-0.116986	8.80862	10.5194	2.02404	27.8214	17.3825	9.86666	316.523	316.459	305.63	356.461	292.605	324.895
ENSMUSG00000010110	Stx5a	chr19	8818889	8823888	-	-0.91002	-0.116986	8.80862	10.5194	2.02404	27.8214	15.9339	9.86666	316.523	316.459	305.63	356.461	292.605	324.895
ENSMUSG00000010205	Raver1	chr9	20896433	20901432	+	0.179673	-0.114218	36.4089	40.3244	46.553	36.5155	42.0076	37.3524	398.737	349.77	289.438	306.035	333.164	321.371
ENSMUSG00000010205	Raver1	chr9	20896444	20901443	+	0.179673	-0.114218	36.4089	40.3244	46.553	36.5155	42.0076	37.3524	398.737	349.77	289.438	306.035	333.164	321.371
ENSMUSG00000010277	2610507B11Rik	chr11	78070254	78075253	-	-0.400057	-0.0239615	12.3321	7.01293	18.2164	31.299	18.831	19.0286	2827.57	2628.1	2578.63	2942.11	3012.96	3171.43
ENSMUSG00000010406	Mrpl52	chr14	55040746	55045745	-	0.14303	-0.0503141	43.4558	49.0905	52.6251	50.4262	44.9047	62.019	145.049	140.259	137.635	187.794	178.17	187.467
ENSMUSG00000010554	Mettl16	chr11	74579332	74584331	-	2.54319	-0.0190365	9.39586	71.0059	80.9617	22.6049	108.64	106.419	740.511	679.378	831.882	938.971	845.946	959.181
ENSMUSG00000010554	Mettl16	chr11	74579365	74584364	-	2.51495	-0.0190365	9.39586	69.2527	80.9617	22.6049	104.295	105.009	740.511	679.378	831.882	938.971	845.946	959.181
ENSMUSG00000010554	Mettl16	chr11	74579418	74584417	-	2.50314	-0.0190365	9.39586	70.1293	78.9377	22.6049	104.295	102.895	740.511	679.378	831.882	938.971	845.946	959.181
ENSMUSG00000010608	Rbm25	chr12	84968184	84973183	-	0.220818	0.020117	14.0938	34.188	18.2164	29.5602	26.0737	20.4381	1489.83	1545.48	1238.71	1406.72	1548.49	1566.68
ENSMUSG00000010721	Lmbr1	chr5	29704733	29709732	+	1.02453	-0.333457	15.2683	39.4477	30.3606	10.433	18.831	22.5524	76.9286	54.3502	58.6972	64.3369	60.8386	49.3333
ENSMUSG00000010721	Lmbr1	chr5	29704931	29709930	+	0.959665	-0.333457	15.2683	38.5711	30.3606	10.433	15.9339	22.5524	76.9286	54.3502	58.6972	64.3369	60.8386	49.3333
ENSMUSG00000010760	Phlda2	chr7	150688447	150693446	+	1.71907	-0.110133	2.93621	2.62985	10.1202	0	2.89708	10.5714	227.262	256.849	184.188	292.124	263.634	260.057
ENSMUSG00000010936	Vac14	chr8	113137503	113142502	-	3.74053	-0.177715	0	8.76617	16.1923	0	14.4854	11.2762	743.447	649.573	595.069	627.72	585.209	587.771
ENSMUSG00000010936	Vac14	chr8	113137538	113142537	-	3.74053	-0.177715	0	8.76617	16.1923	0	14.4854	11.2762	743.447	649.573	595.069	627.72	585.209	587.771
ENSMUSG00000011158	Brf1	chr12	114238833	114243832	+	0.956692	-0.0273087	0.587241	9.64278	6.07213	6.95534	1.44854	11.2762	114.512	110.454	111.322	97.3748	89.8093	104.305
ENSMUSG00000011179	Odc1	chr12	17546679	17551678	-	1.35546	0.217424	1.76172	5.2597	14.1683	3.47767	5.79415	9.1619	1323.64	1407.85	1352.06	850.291	1087.85	1118.46
ENSMUSG00000011179	Odc1	chr12	17546792	17551791	-	1.32954	0.217424	1.76172	5.2597	14.1683	3.47767	5.79415	8.45714	1323.64	1407.85	1352.06	850.291	1087.85	1118.46
ENSMUSG00000011884	Gltp	chr5	115140918	115145917	+	1.62908	0.185222	1.17448	5.2597	18.2164	3.47767	7.24269	7.75238	79.8648	85.9084	115.37	81.7253	84.0152	85.9809
ENSMUSG00000011884	Gltp	chr5	115140951	115145950	+	1.62908	0.185222	1.17448	5.2597	18.2164	3.47767	7.24269	7.75238	79.8648	85.9084	115.37	81.7253	84.0152	85.9809
ENSMUSG00000011884	Gltp	chr5	115140994	115145993	+	1.6652	0.185222	1.17448	5.2597	20.2404	3.47767	7.24269	7.75238	79.8648	85.9084	115.37	81.7253	84.0152	85.9809
ENSMUSG00000012076	Brms1l	chr12	56932353	56937352	-	1.85156	-0.287002	2.34896	5.2597	12.1443	0	2.89708	4.93333	125.67	73.6358	137.635	125.196	101.398	107.829
ENSMUSG00000012211	Tex22	chr12	114307713	114312712	-	2.97215	1.00743	0	3.50647	6.07213	0	8.69123	11.2762	1.76172	7.88955	8.09617	6.95534	10.1398	7.75238
ENSMUSG00000012211	Tex22	chr12	114307967	114312966	-	2.85055	1.00743	0	3.50647	4.04809	0	8.69123	11.2762	1.76172	7.88955	8.09617	6.95534	10.1398	7.75238
ENSMUSG00000012211	Tex22	chr12	114307989	114312988	-	2.85055	1.00743	0	3.50647	4.04809	0	8.69123	11.2762	1.76172	7.88955	8.09617	6.95534	10.1398	7.75238
ENSMUSG00000012443	Kif11	chr19	37445893	37450892	-	1.76595	-0.217592	9.39586	24.5453	38.4568	3.47767	11.5883	21.8476	2511.63	2197.68	1969.39	2166.59	1919.31	1949.37
ENSMUSG00000012535	Tnpo3	chr6	29559608	29564607	+	1.3573	-0.208602	5.87241	17.5323	20.2404	10.433	24.6251	25.3714	2379.5	2046.9	1932.96	2338.73	2049.68	2141.07
ENSMUSG00000012535	Tnpo3	chr6	29559888	29564887	+	1.32716	-0.208602	5.87241	17.5323	20.2404	10.433	24.6251	23.2571	2379.5	2046.9	1932.96	2338.73	2049.68	2141.07
ENSMUSG00000012848	Rps5	chr7	13502639	13507638	-	1.09116	-0.172285	21.1407	35.0647	62.7453	27.8214	52.1474	67.6571	6669.3	6038.14	5792.81	7772.59	7218.06	6600.8
ENSMUSG00000012848	Rps5	chr7	13502667	13507666	-	1.09484	-0.172285	21.1407	35.0647	62.7453	27.8214	52.1474	68.3619	6669.3	6038.14	5792.81	7772.59	7218.06	6600.8
ENSMUSG00000012848	Rps5	chr7	13502786	13507785	-	1.07118	-0.172285	21.1407	32.4348	62.7453	27.8214	52.1474	69.0666	6669.3	6038.14	5792.81	7772.59	7218.06	6600.8
ENSMUSG00000013033	Lphn1	chr8	86419004	86424003	-	0.703405	0.0389931	3.52345	9.64278	10.1202	6.95534	4.34561	13.3905	601.335	689.021	671.982	627.72	546.099	627.943
ENSMUSG00000013033	Lphn1	chr8	86419614	86424613	-	0.270497	0.0389931	3.52345	9.64278	10.1202	10.433	2.89708	11.2762	601.335	689.021	671.982	627.72	546.099	627.943
ENSMUSG00000013033	Lphn1	chr8	86419634	86424633	-	0.270497	0.0389931	3.52345	9.64278	10.1202	10.433	2.89708	11.2762	601.335	689.021	671.982	627.72	546.099	627.943
ENSMUSG00000013089	Etv5	chr16	22439644	22444643	+	1.00677	-0.195974	4.69793	5.2597	10.1202	3.47767	10.1398	12.6857	1468.69	1328.95	1196.21	1695.36	1568.77	1443.35
ENSMUSG00000013089	Etv5	chr16	22439692	22444691	+	1.00677	-0.195974	4.69793	5.2597	10.1202	3.47767	10.1398	12.6857	1468.69	1328.95	1196.21	1695.36	1568.77	1443.35
ENSMUSG00000013089	Etv5	chr16	22439793	22444792	+	1.00677	-0.195974	4.69793	5.2597	10.1202	3.47767	10.1398	12.6857	1468.69	1328.95	1196.21	1695.36	1568.77	1443.35
ENSMUSG00000013275	Slc41a1	chr1	133719554	133724553	-	1.56982	-0.00549988	2.34896	14.9025	26.3126	13.9107	17.3825	23.2571	252.514	261.232	222.645	269.519	269.428	291.067
ENSMUSG00000013415	Igf2bp1	chr11	95867255	95872254	+	0.671445	-0.169592	26.4259	50.8438	44.5289	45.2097	78.221	54.2666	8317.1	8088.54	6784.59	8210.78	7614.96	6972.91
ENSMUSG00000013419	Zfp651	chr9	121664151	121669150	-	1.18869	0.437156	22.3152	35.9413	38.4568	10.433	33.3164	37.3524	62.2476	76.2656	113.346	52.1651	62.2871	66.9523
ENSMUSG00000013662	Atad1	chr19	32786813	32791812	+	0.918593	-0.019342	5.28517	9.64278	18.2164	8.69418	15.9339	12.6857	442.193	468.113	370.4	417.32	427.319	435.543
ENSMUSG00000013663	Pten	chr19	32826987	32831986	-	2.55066	0.0661283	7.63413	37.6945	78.9377	8.69418	39.1105	65.5428	1490.42	1645.41	1497.79	1394.55	1513.72	1391.2
ENSMUSG00000013822	Elof1	chr9	21918614	21923613	+	2.12784	-0.171491	5.87241	20.1622	24.2885	1.73884	13.0368	16.2095	234.896	211.265	192.284	278.214	263.634	247.371
ENSMUSG00000013822	Elof1	chr9	21921593	21926592	+	2.22761	-0.171491	7.63413	24.5453	36.4328	3.47767	26.0737	26.7809	234.896	211.265	192.284	278.214	263.634	247.371
ENSMUSG00000013973	Dedd	chr1	173254276	173259275	-	0.399042	0.173973	66.3582	78.8955	80.9617	52.1651	72.4269	79.6381	139.763	151.655	143.707	111.285	120.229	150.114
ENSMUSG00000013973	Dedd	chr1	173254530	173259529	-	0.435066	0.173973	66.3582	85.0318	80.9617	52.1651	72.4269	81.7523	139.763	151.655	143.707	111.285	120.229	150.114
ENSMUSG00000013973	Dedd	chr1	173254539	173259538	-	0.411528	0.173973	66.3582	85.0318	78.9377	52.1651	69.5298	81.7523	139.763	151.655	143.707	111.285	120.229	150.114
ENSMUSG00000013973	Dedd	chr1	173254700	173259699	-	0.447077	0.173973	61.6603	87.6617	76.9136	52.1651	66.6327	81.0476	139.763	151.655	143.707	111.285	120.229	150.114
ENSMUSG00000013973	Dedd	chr1	173254741	173259740	-	0.437583	0.173973	61.6603	87.6617	74.8896	52.1651	66.6327	81.0476	139.763	151.655	143.707	111.285	120.229	150.114
ENSMUSG00000013973	Dedd	chr1	173255217	173260216	-	0.385426	0.173973	55.7879	81.5253	60.7213	48.6874	60.8386	72.5904	139.763	151.655	143.707	111.285	120.229	150.114
ENSMUSG00000013973	Dedd	chr1	173255486	173260485	-	0.28361	0.173973	49.3283	66.6229	52.6251	45.2097	52.1474	60.6095	139.763	151.655	143.707	111.285	120.229	150.114
ENSMUSG00000013973	Dedd	chr1	173256557	173261556	-	0.234653	0.173973	41.1069	52.597	44.5289	34.7767	37.662	45.1047	139.763	151.655	143.707	111.285	120.229	150.114
ENSMUSG00000014039	Prdm15	chr16	98070492	98075491	+	0.523509	0.237403	4.11069	7.88955	2.02404	5.21651	10.1398	13.3905	145.049	183.213	188.236	128.674	146.302	133.905
ENSMUSG00000014039	Prdm15	chr16	98072835	98077834	+	0.955148	0.237403	8.80862	20.1622	8.09617	8.69418	28.9708	21.1428	145.049	183.213	188.236	128.674	146.302	133.905
ENSMUSG00000014039	Prdm15	chr16	98073458	98078457	+	0.875446	0.237403	9.39586	18.4089	8.09617	8.69418	27.5222	21.8476	145.049	183.213	188.236	128.674	146.302	133.905
ENSMUSG00000014074	Rnf168	chr16	32272545	32277544	-	0.654941	0.0068291	5.28517	10.5194	16.1923	12.1718	17.3825	10.5714	712.911	721.455	692.223	709.445	690.953	755.504
ENSMUSG00000014074	Rnf168	chr16	32272547	32277546	-	0.654941	0.0068291	5.28517	10.5194	16.1923	12.1718	17.3825	10.5714	712.911	721.455	692.223	709.445	690.953	755.504
ENSMUSG00000014226	Cacybp	chr1	162142909	162147908	+	0.919764	-0.143133	27.0131	35.0647	56.6732	20.866	44.9047	49.3333	997.723	983.564	803.545	921.583	873.468	823.162
ENSMUSG00000014349	Ube2z	chr11	95926703	95931702	+	1.152	-0.141277	8.80862	15.7791	24.2885	10.433	23.1766	28.8952	1341.85	1194.83	1186.09	1425.85	1365.97	1277.73
ENSMUSG00000014355	Anapc1	chr2	128513091	128518090	+	2.25277	-0.216931	2.34896	21.9154	16.1923	1.73884	11.5883	7.75238	1659.54	1486.74	1467.43	1429.32	1179.11	1198.09
ENSMUSG00000014355	Anapc1	chr2	128513113	128518112	+	2.25277	-0.216931	2.34896	21.9154	16.1923	1.73884	11.5883	7.75238	1659.54	1486.74	1467.43	1429.32	1179.11	1198.09
ENSMUSG00000014355	Anapc1	chr2	128513128	128518127	+	2.25277	-0.216931	2.34896	21.9154	16.1923	1.73884	11.5883	7.75238	1659.54	1486.74	1467.43	1429.32	1179.11	1198.09
ENSMUSG00000014361	Mertk	chr2	128519692	128524691	-	0.485195	0.519199	1.17448	5.2597	10.1202	3.47767	0	4.22857	24.0769	33.3114	20.2404	12.1718	27.5222	21.1428
ENSMUSG00000014496	Ankrd28	chr14	32643602	32648601	+	1.24982	0.0159521	10.5703	24.5453	28.3366	8.69418	18.831	26.0762	388.754	387.465	368.376	358.2	378.068	375.638
ENSMUSG00000014504	Srp19	chr18	34485799	34490798	-	0.865806	-0.137215	8.80862	14.0259	16.1923	10.433	28.9708	16.9143	125.082	121.85	103.226	126.935	110.089	124.038
ENSMUSG00000014504	Srp19	chr18	34485812	34490811	-	0.865806	-0.137215	8.80862	14.0259	16.1923	10.433	28.9708	16.9143	125.082	121.85	103.226	126.935	110.089	124.038
ENSMUSG00000014504	Srp19	chr18	34485830	34490829	-	0.865806	-0.137215	8.80862	14.0259	16.1923	10.433	28.9708	16.9143	125.082	121.85	103.226	126.935	110.089	124.038
ENSMUSG00000014554	Dguok	chr6	83456964	83461963	+	2.24633	-0.465024	6.45965	39.4477	34.4087	8.69418	34.7649	50.7428	70.4689	43.8308	48.577	71.2923	49.2503	64.8381
ENSMUSG00000014748	Tex261	chr6	83725807	83730806	+	1.45535	-0.0907291	2.93621	2.62985	12.1443	3.47767	17.3825	19.0286	194.377	192.856	182.164	206.921	201.347	177.6
ENSMUSG00000014773	Dll1	chr17	15512941	15517940	+	2.16302	1.38381	0.587241	7.88955	10.1202	5.21651	20.2795	17.619	73.4051	230.55	257.053	123.457	227.42	290.362
ENSMUSG00000014907	Naf1	chr8	69379116	69384115	-	1.39719	-0.0383449	5.87241	15.7791	20.2404	1.73884	2.89708	11.2762	242.531	262.108	271.222	241.698	183.964	236.095
ENSMUSG00000014907	Naf1	chr8	69379266	69384265	-	1.53365	-0.0383449	5.28517	15.7791	22.2645	1.73884	2.89708	12.6857	242.531	262.108	271.222	241.698	183.964	236.095
ENSMUSG00000014932	Yes1	chr5	32908606	32913605	-	0.414577	-0.070825	31.1238	50.8438	42.5049	38.2544	42.0076	50.7428	736.988	753.014	643.646	732.05	669.224	737.181
ENSMUSG00000014932	Yes1	chr5	32908708	32913707	-	0.44024	-0.070825	31.711	51.7204	42.5049	36.5155	42.0076	50.7428	736.988	753.014	643.646	732.05	669.224	737.181
ENSMUSG00000015023	Ddx19a	chr8	113521701	113526700	+	0.0110801	-0.205626	32.8855	37.6945	60.7213	64.3369	44.9047	45.1047	327.093	286.654	281.342	292.124	240.457	265.695
ENSMUSG00000015112	Slc25a13	chr6	6167174	6172173	+	2.31342	-0.452565	0.587241	12.2726	16.1923	1.73884	4.34561	8.45714	692.357	483.016	506.011	815.514	579.415	640.628
ENSMUSG00000015127	Unkl	chr17	25320342	25325341	-	0.755554	0.127699	31.1238	54.3502	44.5289	27.8214	44.9047	59.2	61.6603	46.4607	78.9377	45.2097	50.6988	59.9047
ENSMUSG00000015127	Unkl	chr17	25320859	25325858	-	0.696177	0.127699	27.0131	42.0776	38.4568	24.3437	42.0076	46.5143	61.6603	46.4607	78.9377	45.2097	50.6988	59.9047
ENSMUSG00000015143	Actn1	chr12	81361079	81366078	+	1.19665	-0.106117	7.04689	18.4089	20.2404	12.1718	26.0737	26.7809	1639.58	1563.88	1495.77	1265.87	1144.34	1198.8
ENSMUSG00000015143	Actn1	chr12	81361359	81366358	+	1.22404	-0.106117	7.04689	18.4089	18.2164	10.433	24.6251	25.3714	1639.58	1563.88	1495.77	1265.87	1144.34	1198.8
ENSMUSG00000015165	Hnrnpl	chr7	29588560	29593559	-	2.85283	0.0910323	3.52345	56.9801	60.7213	17.3884	63.7357	80.3428	3341.4	3375.85	3394.32	2936.89	3270.8	3307.45
ENSMUSG00000015165	Hnrnpl	chr7	29588827	29593826	-	2.88982	0.0910323	4.11069	65.7462	62.7453	19.1272	78.221	93.7333	3341.4	3375.85	3394.32	2936.89	3270.8	3307.45
ENSMUSG00000015165	Hnrnpl	chr7	29589537	29594536	-	2.56505	0.0910323	7.04689	73.6358	72.8655	24.3437	84.0152	107.829	3341.4	3375.85	3394.32	2936.89	3270.8	3307.45
ENSMUSG00000015165	Hnrnpl	chr7	29590909	29595908	-	1.86828	0.0910323	28.7748	101.688	119.419	34.7767	114.434	140.248	3341.4	3375.85	3394.32	2936.89	3270.8	3307.45
ENSMUSG00000015165	Hnrnpl	chr7	29590956	29595955	-	1.86828	0.0910323	28.7748	101.688	119.419	34.7767	114.434	140.248	3341.4	3375.85	3394.32	2936.89	3270.8	3307.45
ENSMUSG00000015176	Nolc1	chr19	46145353	46150352	-	2.44305	-0.0983959	1.76172	17.5323	22.2645	3.47767	14.4854	19.0286	1424.65	1314.05	1115.25	1205.01	1294.99	1181.89
ENSMUSG00000015176	Nolc1	chr19	46145501	46150500	-	2.44899	-0.0983959	1.76172	17.5323	22.2645	3.47767	15.9339	17.619	1424.65	1314.05	1115.25	1205.01	1294.99	1181.89
ENSMUSG00000015314	Slamf6	chr1	173842839	173847838	-	0.926428	0	1.17448	1.75323	12.1443	0	0	0.704762	0	0	0	0	0	0
ENSMUSG00000015341	Golga7	chr8	24367494	24372493	+	1.27477	-0.345953	7.04689	30.6816	46.553	15.6495	14.4854	25.3714	207.883	149.025	196.332	226.049	150.648	190.99
ENSMUSG00000015341	Golga7	chr8	24367547	24372546	+	1.22396	-0.345953	7.63413	30.6816	46.553	15.6495	14.4854	25.3714	207.883	149.025	196.332	226.049	150.648	190.99
ENSMUSG00000015357	Clpx	chr9	65137067	65142066	-	0.242405	0.0446093	12.3321	13.1492	24.2885	19.1272	17.3825	20.4381	331.791	291.913	273.246	267.781	362.134	309.39
ENSMUSG00000015357	Clpx	chr9	65137102	65142101	-	0.242405	0.0446093	12.3321	13.1492	24.2885	19.1272	17.3825	20.4381	331.791	291.913	273.246	267.781	362.134	309.39
ENSMUSG00000015377	Fam116b	chr15	89026906	89031905	+	0.76819	0.293755	9.39586	14.9025	20.2404	12.1718	18.831	22.5524	42.8686	52.597	70.8415	59.1204	76.7725	51.4476
ENSMUSG00000015461	Atf6b	chr17	34779091	34784090	-	1.33206	-0.126476	1.17448	5.2597	4.04809	1.73884	2.89708	10.5714	160.904	127.986	135.611	142.585	160.788	132.495
ENSMUSG00000015461	Atf6b	chr17	34779146	34784145	-	1.15961	-0.126476	1.76172	5.2597	4.04809	1.73884	2.89708	10.5714	160.904	127.986	135.611	142.585	160.788	132.495
ENSMUSG00000015461	Atf6b	chr17	34779156	34784155	-	1.15961	-0.126476	1.76172	5.2597	4.04809	1.73884	2.89708	10.5714	160.904	127.986	135.611	142.585	160.788	132.495
ENSMUSG00000015536	Mocs2	chr13	115603466	115608465	-	2.12824	0.12655	2.93621	4.38308	18.2164	0	7.24269	5.63809	90.4351	82.402	95.13	86.9418	111.537	100.781
ENSMUSG00000015536	Mocs2	chr13	115603478	115608477	-	2.12824	0.12655	2.93621	4.38308	18.2164	0	7.24269	5.63809	90.4351	82.402	95.13	86.9418	111.537	100.781
ENSMUSG00000015536	Mocs2	chr13	115603485	115608484	-	2.12824	0.12655	2.93621	4.38308	18.2164	0	7.24269	5.63809	90.4351	82.402	95.13	86.9418	111.537	100.781
ENSMUSG00000015536	Mocs2	chr13	115603494	115608493	-	2.12824	0.12655	2.93621	4.38308	18.2164	0	7.24269	5.63809	90.4351	82.402	95.13	86.9418	111.537	100.781
ENSMUSG00000015536	Mocs2	chr13	115603495	115608494	-	2.12824	0.12655	2.93621	4.38308	18.2164	0	7.24269	5.63809	90.4351	82.402	95.13	86.9418	111.537	100.781
ENSMUSG00000015536	Mocs2	chr13	115604113	115609112	-	2.12824	0.12655	2.93621	4.38308	18.2164	0	7.24269	5.63809	90.4351	82.402	95.13	86.9418	111.537	100.781
ENSMUSG00000015656	Hspa8	chr9	40604067	40609066	-	2.61061	-0.0387122	8.22138	27.1751	46.553	3.47767	42.0076	40.1714	21665.1	19888.7	27385.3	23300.4	22335	18815.7
ENSMUSG00000015656	Hspa8	chr9	40604318	40609317	-	2.60533	-0.0387122	8.22138	26.2985	46.553	3.47767	42.0076	40.8762	21665.1	19888.7	27385.3	23300.4	22335	18815.7
ENSMUSG00000015656	Hspa8	chr9	40604385	40609384	-	2.56552	-0.0387122	8.22138	25.4219	44.5289	3.47767	40.5591	40.8762	21665.1	19888.7	27385.3	23300.4	22335	18815.7
ENSMUSG00000015656	Hspa8	chr9	40604544	40609543	-	2.56552	-0.0387122	8.22138	25.4219	44.5289	3.47767	40.5591	40.8762	21665.1	19888.7	27385.3	23300.4	22335	18815.7
ENSMUSG00000015709	Arnt2	chr7	91558470	91563469	+	1.64321	-0.586281	2.34896	14.9025	10.1202	3.47767	10.1398	9.86666	95.7203	65.7462	70.8415	106.069	59.3901	71.8857
ENSMUSG00000015749	Anp32e	chr3	95728169	95733168	-	1.78853	0.0504537	3.52345	17.5323	32.3847	10.433	14.4854	38.7619	506.789	552.268	574.828	646.847	637.357	611.028
ENSMUSG00000015749	Anp32e	chr3	95728201	95733200	-	1.8052	0.0504537	3.52345	18.4089	32.3847	10.433	14.4854	38.7619	506.789	552.268	574.828	646.847	637.357	611.028
ENSMUSG00000015749	Anp32e	chr3	95728248	95733247	-	1.88733	0.0504537	3.52345	20.1622	32.3847	10.433	15.9339	40.8762	506.789	552.268	574.828	646.847	637.357	611.028
ENSMUSG00000015749	Anp32e	chr3	95728309	95733308	-	1.99399	0.0504537	3.52345	20.1622	32.3847	8.69418	15.9339	39.4666	506.789	552.268	574.828	646.847	637.357	611.028
ENSMUSG00000015749	Anp32e	chr3	95728505	95733504	-	2.04482	0.0504537	3.52345	20.1622	34.4087	8.69418	17.3825	39.4666	506.789	552.268	574.828	646.847	637.357	611.028
ENSMUSG00000015749	Anp32e	chr3	95729459	95734458	-	1.37208	0.0504537	7.04689	19.2856	30.3606	13.9107	21.7281	43.6952	506.789	552.268	574.828	646.847	637.357	611.028
ENSMUSG00000015755	Tab2	chr10	7675692	7680691	+	0.672268	-0.1615	5.87241	5.2597	28.3366	13.9107	24.6251	13.3905	610.144	534.736	629.477	592.943	450.495	551.124
ENSMUSG00000015755	Tab2	chr10	7676029	7681028	+	0.719539	-0.1615	5.87241	6.13632	28.3366	13.9107	24.6251	13.3905	610.144	534.736	629.477	592.943	450.495	551.124
ENSMUSG00000015804	Med28	chr5	45906460	45911459	-	2.5078	0.110446	2.34896	14.0259	24.2885	1.73884	13.0368	15.5048	320.634	316.459	352.183	285.169	323.024	315.733
ENSMUSG00000015804	Med28	chr5	45906546	45911545	-	2.29094	0.110446	3.52345	14.0259	24.2885	1.73884	13.0368	15.5048	320.634	316.459	352.183	285.169	323.024	315.733
ENSMUSG00000015804	Med28	chr5	45906556	45911555	-	2.29094	0.110446	3.52345	14.0259	24.2885	1.73884	13.0368	15.5048	320.634	316.459	352.183	285.169	323.024	315.733
ENSMUSG00000015839	Nfe2l2	chr2	75542699	75547698	+	2.05573	-0.129459	13.5065	43.8308	56.6732	10.433	47.8017	64.1333	331.204	321.718	265.15	330.379	314.333	311.505
ENSMUSG00000015880	Ncapg	chr5	46056161	46061160	-	1.58833	0.0427955	13.5065	46.4607	72.8655	13.9107	24.6251	41.5809	790.427	852.948	761.04	655.541	657.636	708.285
ENSMUSG00000015882	Lcorl	chr5	46247791	46252790	+	2.37808	0.0843295	0.587241	4.38308	10.1202	0	5.79415	3.52381	98.0693	116.59	103.226	97.3748	84.0152	114.171
ENSMUSG00000015882	Lcorl	chr5	46247792	46252791	+	2.37808	0.0843295	0.587241	4.38308	10.1202	0	5.79415	3.52381	98.0693	116.59	103.226	97.3748	84.0152	114.171
ENSMUSG00000015889	Lta4h	chr10	92911141	92916140	-	0.064966	-0.101027	12.3321	20.1622	18.2164	38.2544	30.4193	24.6667	463.92	404.12	370.4	403.41	446.15	396.076
ENSMUSG00000015932	Dstn	chr2	143736056	143741055	-	0.735761	-0.0870708	27.0131	49.9671	60.7213	34.7767	34.7649	67.6571	4051.38	3886.04	3560.29	3427.24	3314.25	3302.51
ENSMUSG00000015994	Fnta	chr8	27126074	27131073	+	1.98685	-0.0822038	1.76172	4.38308	12.1443	0	1.44854	9.86666	862.657	754.767	819.737	763.349	766.277	728.019
ENSMUSG00000016257	Slmo2	chr2	174298400	174303399	+	2.07724	-0.113004	1.76172	23.6686	22.2645	10.433	18.831	26.7809	555.53	545.256	431.121	556.427	585.209	507.428
ENSMUSG00000016257	Slmo2	chr2	174298433	174303432	+	2.07724	-0.113004	1.76172	23.6686	22.2645	10.433	18.831	26.7809	555.53	545.256	431.121	556.427	585.209	507.428
ENSMUSG00000016257	Slmo2	chr2	174298436	174303435	+	2.07724	-0.113004	1.76172	23.6686	22.2645	10.433	18.831	26.7809	555.53	545.256	431.121	556.427	585.209	507.428
ENSMUSG00000016257	Slmo2	chr2	174298583	174303582	+	2.08984	-0.113004	1.76172	24.5453	22.2645	10.433	18.831	26.7809	555.53	545.256	431.121	556.427	585.209	507.428
ENSMUSG00000016458	Wt1	chr2	104961686	104966685	-	0.921888	0.357722	7.04689	15.7791	10.1202	3.47767	10.1398	7.04762	48.1538	61.3632	58.6972	27.8214	36.2134	38.0571
ENSMUSG00000016477	E2f3	chr13	30076089	30081088	+	2.44389	-0.0753958	6.45965	23.6686	24.2885	1.73884	23.1766	23.2571	234.896	195.486	257.053	243.437	228.869	230.457
ENSMUSG00000016477	E2f3	chr13	30077538	30082537	+	2.66789	-0.0753958	4.69793	27.1751	26.3126	1.73884	20.2795	23.2571	234.896	195.486	257.053	243.437	228.869	230.457
ENSMUSG00000016481	Cr1l	chr1	196957500	196962499	+	0.430363	0.235275	5.28517	12.2726	10.1202	5.21651	2.89708	7.75238	53.4389	67.4995	62.7453	55.6427	70.9784	57.0857
ENSMUSG00000016487	Ppfibp1	chr6	146832009	146837008	-	1.76375	-0.163223	4.69793	12.2726	10.1202	3.47767	23.1766	23.2571	546.721	452.334	477.674	476.441	466.429	427.79
ENSMUSG00000016487	Ppfibp1	chr6	146832111	146837110	-	1.71987	-0.163223	4.69793	12.2726	10.1202	3.47767	21.7281	21.8476	546.721	452.334	477.674	476.441	466.429	427.79
ENSMUSG00000016526	Dyrk3	chr1	133034812	133039811	+	1.6265	-0.0736371	14.0938	47.3373	62.7453	15.6495	31.8678	55.6762	398.149	355.906	333.967	396.454	415.73	410.876
ENSMUSG00000016541	Atxn10	chr15	85161768	85166767	-	1.49384	-0.219605	2.34896	5.2597	12.1443	1.73884	8.69123	5.63809	1655.43	1531.45	1356.11	1766.66	1562.97	1432.78
ENSMUSG00000016541	Atxn10	chr15	85161811	85166810	-	1.54111	-0.219605	2.34896	6.13632	12.1443	1.73884	8.69123	5.63809	1655.43	1531.45	1356.11	1766.66	1562.97	1432.78
ENSMUSG00000016554	Eif3d	chr15	77801255	77806254	+	1.32708	-0.285759	7.04689	25.4219	24.2885	13.9107	28.9708	27.4857	2289.07	1950.47	1686.03	2571.74	2227.85	2141.07
ENSMUSG00000016619	Nup50	chr15	84748831	84753830	-	0.5842	-0.136115	51.6772	73.6358	72.8655	48.6874	79.6696	76.819	1463.4	1347.36	1232.64	1411.93	1229.81	1432.78
ENSMUSG00000016619	Nup50	chr15	84748879	84753878	-	0.650258	-0.136115	48.741	72.7592	72.8655	46.9486	79.6696	77.5238	1463.4	1347.36	1232.64	1411.93	1229.81	1432.78
ENSMUSG00000016637	Ift27	chr15	78004539	78009538	+	3.32421	-0.177586	1.17448	15.7791	24.2885	0	8.69123	10.5714	76.9286	67.4995	64.7694	73.0311	79.6696	54.9714
ENSMUSG00000016921	Srsf6	chr2	162752264	162757263	-	2.32513	-0.0141362	5.28517	13.1492	28.3366	1.73884	23.1766	17.619	2062.39	2003.07	1888.43	2434.37	2568.26	2494.86
ENSMUSG00000016984	Etaa1	chr11	17853879	17858878	+	0.514655	-0.0942526	15.8555	31.5582	18.2164	17.3884	24.6251	23.9619	502.678	472.496	461.482	478.18	499.746	408.057
ENSMUSG00000017009	Sdc4	chr2	164268687	164273686	+	2.32612	0.120931	0	4.38308	14.1683	1.73884	4.34561	9.86666	833.882	924.831	880.459	970.27	1092.2	1029.66
ENSMUSG00000017291	Taok1	chr11	77421318	77426317	+	1.46057	-0.0220889	5.87241	14.9025	18.2164	6.95534	20.2795	25.3714	1560.89	1641.9	1732.58	1862.29	1694.79	1648.44
ENSMUSG00000017386	Traf4	chr11	77979092	77984091	+	1.26667	-0.115348	22.3152	56.9801	64.7694	36.5155	73.8754	88.8	588.416	521.587	546.492	690.318	631.563	665.295
ENSMUSG00000017428	Psmd11	chr11	80237125	80242124	-	0.644024	-0.0950305	4.11069	8.76617	6.07213	8.69418	14.4854	12.6857	520.296	467.237	572.804	629.458	543.202	566.628
ENSMUSG00000017428	Psmd11	chr11	80237127	80242126	-	0.644024	-0.0950305	4.11069	8.76617	6.07213	8.69418	14.4854	12.6857	520.296	467.237	572.804	629.458	543.202	566.628
ENSMUSG00000017428	Psmd11	chr11	80238389	80243388	-	0.582609	-0.0950305	4.11069	6.13632	8.09617	10.433	17.3825	13.3905	520.296	467.237	572.804	629.458	543.202	566.628
ENSMUSG00000017478	Zc3h18	chr8	124895509	124900508	-	0.231368	-0.189624	11.7448	21.0388	20.2404	17.3884	14.4854	13.3905	1115.76	1070.35	862.242	893.761	759.034	838.666
ENSMUSG00000017478	Zc3h18	chr8	124895543	124900542	-	0.257106	-0.189624	11.7448	21.0388	24.2885	17.3884	14.4854	11.9809	1115.76	1070.35	862.242	893.761	759.034	838.666
ENSMUSG00000017478	Zc3h18	chr8	124895544	124900543	-	0.257106	-0.189624	11.7448	21.0388	24.2885	17.3884	14.4854	11.9809	1115.76	1070.35	862.242	893.761	759.034	838.666
ENSMUSG00000017478	Zc3h18	chr8	124895581	124900580	-	0.257106	-0.189624	11.7448	21.0388	24.2885	17.3884	14.4854	11.9809	1115.76	1070.35	862.242	893.761	759.034	838.666
ENSMUSG00000017485	Top2b	chr14	17192693	17197692	-	1.49689	-0.110657	4.69793	15.7791	12.1443	3.47767	8.69123	18.3238	694.119	683.761	595.069	653.802	622.871	597.638
ENSMUSG00000017548	Suz12	chr11	79801608	79806607	-	0.994821	0.0528123	19.9662	54.3502	52.6251	43.4709	46.3532	96.5523	846.802	921.324	874.386	1166.76	1189.25	1179.77
ENSMUSG00000017664	Slc35c2	chr2	165108869	165113868	+	2.5297	-0.117632	1.76172	5.2597	12.1443	0	13.0368	6.34285	116.274	102.564	117.394	147.801	133.265	132.495
ENSMUSG00000017664	Slc35c2	chr2	165109101	165114100	+	2.02668	-0.117632	1.76172	8.76617	12.1443	1.73884	13.0368	7.75238	116.274	102.564	117.394	147.801	133.265	132.495
ENSMUSG00000017664	Slc35c2	chr2	165112053	165117052	+	1.64534	-0.117632	4.69793	13.1492	14.1683	3.47767	17.3825	14.8	116.274	102.564	117.394	147.801	133.265	132.495
ENSMUSG00000017664	Slc35c2	chr2	165113256	165118255	+	1.43728	-0.117632	4.69793	13.1492	16.1923	5.21651	14.4854	16.9143	116.274	102.564	117.394	147.801	133.265	132.495
ENSMUSG00000017664	Slc35c2	chr2	165113273	165118272	+	1.43728	-0.117632	4.69793	13.1492	16.1923	5.21651	14.4854	16.9143	116.274	102.564	117.394	147.801	133.265	132.495
ENSMUSG00000017664	Slc35c2	chr2	165113328	165118327	+	1.43728	-0.117632	4.69793	13.1492	16.1923	5.21651	14.4854	16.9143	116.274	102.564	117.394	147.801	133.265	132.495
ENSMUSG00000017664	Slc35c2	chr2	165113336	165118335	+	1.43728	-0.117632	4.69793	13.1492	16.1923	5.21651	14.4854	16.9143	116.274	102.564	117.394	147.801	133.265	132.495
ENSMUSG00000017664	Slc35c2	chr2	165113337	165118336	+	1.43728	-0.117632	4.69793	13.1492	16.1923	5.21651	14.4854	16.9143	116.274	102.564	117.394	147.801	133.265	132.495
ENSMUSG00000017664	Slc35c2	chr2	165113370	165118369	+	1.43728	-0.117632	4.69793	13.1492	16.1923	5.21651	14.4854	16.9143	116.274	102.564	117.394	147.801	133.265	132.495
ENSMUSG00000017716	Birc5	chr11	117705565	117710564	-	1.58963	-0.338545	12.3321	52.597	72.8655	29.5602	53.5959	62.019	892.606	605.742	663.886	848.552	676.467	823.866
ENSMUSG00000017716	Birc5	chr11	117705633	117710632	-	1.58963	-0.338545	12.3321	52.597	72.8655	29.5602	53.5959	62.019	892.606	605.742	663.886	848.552	676.467	823.866
ENSMUSG00000017716	Birc5	chr11	117705636	117710635	-	1.58963	-0.338545	12.3321	52.597	72.8655	29.5602	53.5959	62.019	892.606	605.742	663.886	848.552	676.467	823.866
ENSMUSG00000017721	Pigt	chr2	164318020	164323019	-	1.13537	0.189433	2.93621	7.88955	18.2164	3.47767	2.89708	9.86666	155.619	168.31	174.068	161.712	194.104	188.876
ENSMUSG00000017721	Pigt	chr2	164318035	164323034	-	1.16929	0.189433	2.93621	8.76617	18.2164	3.47767	2.89708	9.86666	155.619	168.31	174.068	161.712	194.104	188.876
ENSMUSG00000017721	Pigt	chr2	164318043	164323042	-	1.16929	0.189433	2.93621	8.76617	18.2164	3.47767	2.89708	9.86666	155.619	168.31	174.068	161.712	194.104	188.876
ENSMUSG00000017774	Myo1c	chr11	75460578	75465577	-	1.27715	-0.204242	4.11069	11.396	16.1923	5.21651	11.5883	11.9809	1266.68	1020.38	1117.27	1119.81	989.351	1012.04
ENSMUSG00000017774	Myo1c	chr11	75464375	75469374	-	1.04451	-0.204242	8.80862	14.0259	22.2645	6.95534	15.9339	17.619	1266.68	1020.38	1117.27	1119.81	989.351	1012.04
ENSMUSG00000017774	Myo1c	chr11	75464700	75469699	-	1.02137	-0.204242	8.22138	14.0259	22.2645	6.95534	13.0368	17.619	1266.68	1020.38	1117.27	1119.81	989.351	1012.04
ENSMUSG00000017843	Ppp2r5c	chr12	111680518	111685517	-	1.7674	-0.374615	2.93621	18.4089	26.3126	12.1718	20.2795	31.0095	705.277	486.522	463.506	742.483	641.702	669.523
ENSMUSG00000017843	Ppp2r5c	chr12	111718949	111723948	-	1.06789	-0.374615	24.6641	43.8308	58.6972	19.1272	36.2134	50.7428	705.277	486.522	463.506	742.483	641.702	669.523
ENSMUSG00000017858	Ift52	chr2	162838090	162843089	-	0.302692	-0.354868	10.5703	20.1622	22.2645	20.866	13.0368	20.4381	186.155	124.48	127.515	177.361	147.751	172.667
ENSMUSG00000017858	Ift52	chr2	162838227	162843226	-	0.283013	-0.354868	11.7448	21.0388	22.2645	20.866	14.4854	20.4381	186.155	124.48	127.515	177.361	147.751	172.667
ENSMUSG00000017861	Mybl2	chr2	162875423	162880422	-	0.437559	-0.114134	7.63413	14.0259	16.1923	27.8214	30.4193	24.6667	2148.72	1889.11	1752.82	2507.4	2498.73	2556.17
ENSMUSG00000018040	Rrp7a	chr15	82952580	82957579	+	1.10126	0.0828874	7.63413	21.0388	26.3126	13.9107	21.7281	24.6667	362.328	374.315	396.712	384.283	408.488	402.419
ENSMUSG00000018042	Cyb5r3	chr15	83000608	83005607	+	0.686588	-0.184626	31.711	56.1035	62.7453	38.2544	50.6988	57.7904	670.629	582.073	613.285	827.686	764.828	675.866
ENSMUSG00000018042	Cyb5r3	chr15	83000937	83005936	+	0.649896	-0.184626	31.711	56.9801	58.6972	39.9932	50.6988	59.9047	670.629	582.073	613.285	827.686	764.828	675.866
ENSMUSG00000018042	Cyb5r3	chr15	83002633	83007632	+	0.687631	-0.184626	31.711	59.6099	56.6732	39.9932	52.1474	64.1333	670.629	582.073	613.285	827.686	764.828	675.866
ENSMUSG00000018042	Cyb5r3	chr15	83003023	83008022	+	0.676056	-0.184626	27.0131	55.2268	52.6251	38.2544	43.4561	57.7904	670.629	582.073	613.285	827.686	764.828	675.866
ENSMUSG00000018076	Med13l	chr5	119005728	119010727	-	1.33789	-0.0820627	11.7448	15.7791	28.3366	6.95534	27.5222	28.8952	1069.95	1044.05	997.853	911.15	838.703	866.152
ENSMUSG00000018167	Stard3	chr11	98214682	98219681	-	2.11161	-0.341649	3.52345	17.5323	26.3126	6.95534	24.6251	33.8286	132.716	91.1681	115.37	126.935	95.6035	108.533
ENSMUSG00000018286	Psmb6	chr11	70333888	70338887	-	1.22278	-0.0911326	1.17448	2.62985	14.1683	5.21651	8.69123	9.1619	1521.54	1325.44	1331.82	1904.02	1896.14	1947.26
ENSMUSG00000018287	Spag7	chr11	70482793	70487792	+	1.71197	-0.107591	20.5534	58.7333	82.9857	22.6049	65.1842	88.8	204.947	153.408	180.14	196.488	218.729	198.743
ENSMUSG00000018287	Spag7	chr11	70482919	70487918	+	1.76203	-0.107591	21.1407	59.6099	87.0338	20.866	63.7357	88.8	204.947	153.408	180.14	196.488	218.729	198.743
ENSMUSG00000018347	Zkscan6	chr11	65615677	65620676	-	3.12963	-0.293888	0.587241	11.396	14.1683	0	5.79415	10.5714	77.5158	71.0059	78.9377	92.1583	60.8386	65.5428
ENSMUSG00000018347	Zkscan6	chr11	65615746	65620745	-	3.12963	-0.293888	0.587241	11.396	14.1683	0	5.79415	10.5714	77.5158	71.0059	78.9377	92.1583	60.8386	65.5428
ENSMUSG00000018362	Kpna2	chr11	106859802	106864801	+	0.822694	0.316581	15.8555	28.9283	28.3366	22.6049	39.1105	42.9905	137.414	159.544	119.419	106.069	178.17	151.524
ENSMUSG00000018362	Kpna2	chr11	106860094	106865093	+	0.833107	0.316581	15.8555	29.805	28.3366	22.6049	39.1105	42.9905	137.414	159.544	119.419	106.069	178.17	151.524
ENSMUSG00000018362	Kpna2	chr11	106860684	106865683	+	0.870955	0.316581	15.8555	30.6816	30.3606	22.6049	37.662	45.1047	137.414	159.544	119.419	106.069	178.17	151.524
ENSMUSG00000018362	Kpna2	chr11	106860755	106865754	+	0.870955	0.316581	15.8555	30.6816	30.3606	22.6049	37.662	45.1047	137.414	159.544	119.419	106.069	178.17	151.524
ENSMUSG00000018362	Kpna2	chr11	106860765	106865764	+	0.870955	0.316581	15.8555	30.6816	30.3606	22.6049	37.662	45.1047	137.414	159.544	119.419	106.069	178.17	151.524
ENSMUSG00000018362	Kpna2	chr11	106860856	106865855	+	0.870955	0.316581	15.8555	30.6816	30.3606	22.6049	37.662	45.1047	137.414	159.544	119.419	106.069	178.17	151.524
ENSMUSG00000018379	Srsf1	chr11	87855875	87860874	-	0.985661	0.0609552	12.9193	31.5582	46.553	22.6049	30.4193	33.1238	3951.55	4216.53	4157.38	4150.6	4371.69	4156.68
ENSMUSG00000018379	Srsf1	chr11	87856220	87861219	-	0.682431	0.0609552	17.03	35.9413	44.5289	33.0379	33.3164	42.2857	3951.55	4216.53	4157.38	4150.6	4371.69	4156.68
ENSMUSG00000018379	Srsf1	chr11	87856305	87861304	-	0.693989	0.0609552	17.03	35.9413	44.5289	33.0379	33.3164	43.6952	3951.55	4216.53	4157.38	4150.6	4371.69	4156.68
ENSMUSG00000018401	Mtmr4	chr11	87400664	87405663	-	1.30928	0.0180704	42.2814	88.5383	184.188	60.8592	114.434	140.248	569.037	572.431	526.251	476.441	508.437	504.609
ENSMUSG00000018401	Mtmr4	chr11	87400721	87405720	-	1.30531	0.0180704	42.2814	88.5383	182.164	60.8592	114.434	140.248	569.037	572.431	526.251	476.441	508.437	504.609
ENSMUSG00000018401	Mtmr4	chr11	87400728	87405727	-	1.30531	0.0180704	42.2814	88.5383	182.164	60.8592	114.434	140.248	569.037	572.431	526.251	476.441	508.437	504.609
ENSMUSG00000018401	Mtmr4	chr11	87400966	87405965	-	1.30383	0.0180704	41.6941	86.785	184.188	60.8592	112.986	138.838	569.037	572.431	526.251	476.441	508.437	504.609
ENSMUSG00000018401	Mtmr4	chr11	87401399	87406398	-	1.29564	0.0180704	41.6941	84.1552	182.164	59.1204	111.537	135.314	569.037	572.431	526.251	476.441	508.437	504.609
ENSMUSG00000018401	Mtmr4	chr11	87404154	87409153	-	0.907729	0.0180704	25.8386	47.3373	72.8655	33.0379	43.4561	64.1333	569.037	572.431	526.251	476.441	508.437	504.609
ENSMUSG00000018405	Mrm1	chr11	84633018	84638017	+	1.15732	-0.0680045	8.80862	17.5323	20.2404	5.21651	14.4854	14.0952	119.21	97.3044	109.298	149.54	162.236	152.229
ENSMUSG00000018412	1700081L11Rik	chr11	104303017	104308016	+	0.630462	-0.046415	9.9831	29.805	12.1443	22.6049	33.3164	26.7809	1126.33	960.772	1327.77	1184.15	964.726	1270.69
ENSMUSG00000018412	1700081L11Rik	chr11	104303606	104308605	+	0.482723	-0.046415	9.9831	29.805	10.1202	22.6049	28.9708	23.9619	1126.33	960.772	1327.77	1184.15	964.726	1270.69
ENSMUSG00000018412	1700081L11Rik	chr11	104304021	104309020	+	0.433509	-0.046415	7.04689	23.6686	6.07213	15.6495	17.3825	17.619	1126.33	960.772	1327.77	1184.15	964.726	1270.69
ENSMUSG00000018428	Akap1	chr11	88725032	88730031	+	0.99857	-0.0501891	7.63413	11.396	30.3606	13.9107	21.7281	28.8952	973.059	1016	842.002	1227.62	1248.64	1162.15
ENSMUSG00000018428	Akap1	chr11	88725901	88730900	+	0.919818	-0.0501891	7.63413	9.64278	30.3606	13.9107	20.2795	28.8952	973.059	1016	842.002	1227.62	1248.64	1162.15
ENSMUSG00000018433	Nol11	chr11	107050696	107055695	+	2.71826	-0.0429734	1.17448	11.396	10.1202	0	8.69123	5.63809	1086.98	1090.51	1026.19	1335.43	1355.83	1232.63
ENSMUSG00000018481	Appbp2	chr11	85048633	85053632	+	0.393055	-0.0200739	27.0131	51.7204	36.4328	39.9932	44.9047	42.2857	978.344	975.674	1007.97	1144.15	1111.03	1084.63
ENSMUSG00000018548	Trim37	chr11	86935579	86940578	-	2.22249	-0.213556	0.587241	13.1492	16.1923	1.73884	2.89708	8.45714	895.543	751.26	750.92	1008.52	844.498	946.495
ENSMUSG00000018548	Trim37	chr11	86935807	86940806	-	2.24417	-0.213556	0.587241	14.0259	16.1923	1.73884	2.89708	8.45714	895.543	751.26	750.92	1008.52	844.498	946.495
ENSMUSG00000018572	Phf23	chr11	69804279	69809278	-	2.86992	-0.0779001	1.76172	23.6686	46.553	3.47767	10.1398	32.419	724.068	663.599	680.078	794.648	770.622	766.781
ENSMUSG00000018572	Phf23	chr11	69804378	69809377	-	2.77745	-0.0779001	1.76172	22.792	46.553	3.47767	7.24269	35.2381	724.068	663.599	680.078	794.648	770.622	766.781
ENSMUSG00000018572	Phf23	chr11	69805233	69810232	-	3.05528	-0.0779001	0.587241	13.1492	28.3366	1.73884	7.24269	25.3714	724.068	663.599	680.078	794.648	770.622	766.781
ENSMUSG00000018604	Tbx3	chr5	120115678	120120677	-	1.26856	0.156604	4.69793	13.1492	22.2645	15.6495	20.2795	42.2857	185.568	208.635	230.741	288.647	304.193	303.047
ENSMUSG00000018604	Tbx3	chr5	120115871	120120870	-	1.30696	0.156604	5.28517	14.9025	22.2645	15.6495	24.6251	42.2857	185.568	208.635	230.741	288.647	304.193	303.047
ENSMUSG00000018604	Tbx3	chr5	120116027	120121026	-	1.26168	0.156604	5.28517	14.9025	22.2645	15.6495	23.1766	39.4666	185.568	208.635	230.741	288.647	304.193	303.047
ENSMUSG00000018659	Pnpo	chr11	96805273	96810272	+	0.691366	0.158501	12.3321	8.76617	14.1683	5.21651	15.9339	17.619	239.594	215.648	259.077	227.787	286.81	288.952
ENSMUSG00000018659	Pnpo	chr11	96805301	96810300	+	0.691366	0.158501	12.3321	8.76617	14.1683	5.21651	15.9339	17.619	239.594	215.648	259.077	227.787	286.81	288.952
ENSMUSG00000018677	Slc25a39	chr11	102265808	102270807	+	1.29435	-0.244631	9.39586	28.9283	34.4087	20.866	39.1105	42.9905	736.4	565.418	609.237	1076.34	967.623	955.657
ENSMUSG00000018677	Slc25a39	chr11	102268131	102273130	+	1.77513	-0.244631	9.9831	44.7074	46.553	24.3437	69.5298	68.3619	736.4	565.418	609.237	1076.34	967.623	955.657
ENSMUSG00000018677	Slc25a39	chr11	102268270	102273269	+	1.77648	-0.244631	10.5703	46.4607	46.553	24.3437	72.4269	70.4762	736.4	565.418	609.237	1076.34	967.623	955.657
ENSMUSG00000018677	Slc25a39	chr11	102268630	102273629	+	1.69367	-0.244631	11.1576	42.0776	44.5289	24.3437	72.4269	71.1809	736.4	565.418	609.237	1076.34	967.623	955.657
ENSMUSG00000018677	Slc25a39	chr11	102268698	102273697	+	1.67915	-0.244631	11.1576	42.0776	44.5289	24.3437	69.5298	71.1809	736.4	565.418	609.237	1076.34	967.623	955.657
ENSMUSG00000018677	Slc25a39	chr11	102268804	102273803	+	1.68999	-0.244631	11.1576	42.0776	44.5289	24.3437	70.9784	71.8857	736.4	565.418	609.237	1076.34	967.623	955.657
ENSMUSG00000018677	Slc25a39	chr11	102268859	102273858	+	1.68999	-0.244631	11.1576	42.0776	44.5289	24.3437	70.9784	71.8857	736.4	565.418	609.237	1076.34	967.623	955.657
ENSMUSG00000018677	Slc25a39	chr11	102269261	102274260	+	1.90759	-0.244631	7.63413	34.188	38.4568	19.1272	66.6327	62.7238	736.4	565.418	609.237	1076.34	967.623	955.657
ENSMUSG00000018697	Aatf	chr11	84327004	84332003	+	2.22864	-0.254	1.76172	14.0259	8.09617	1.73884	13.0368	13.3905	310.063	288.407	253.005	379.066	338.958	275.562
ENSMUSG00000018697	Aatf	chr11	84327025	84332024	+	2.22864	-0.254	1.76172	14.0259	8.09617	1.73884	13.0368	13.3905	310.063	288.407	253.005	379.066	338.958	275.562
ENSMUSG00000018736	Ndel1	chr11	68666544	68671543	+	1.67198	-0.0222691	4.69793	16.6557	20.2404	6.95534	18.831	27.4857	427.512	417.27	368.376	380.805	391.105	414.4
ENSMUSG00000018736	Ndel1	chr11	68666638	68671637	+	1.58911	-0.0222691	4.69793	14.9025	18.2164	6.95534	18.831	26.7809	427.512	417.27	368.376	380.805	391.105	414.4
ENSMUSG00000018770	Atp5g3	chr2	73749383	73754382	+	1.13138	-0.0247624	2.34896	10.5194	18.2164	5.21651	2.89708	10.5714	1176.24	1071.23	1107.15	1187.62	1235.6	1243.2
ENSMUSG00000018770	Atp5g3	chr2	73749384	73754383	+	1.13138	-0.0247624	2.34896	10.5194	18.2164	5.21651	2.89708	10.5714	1176.24	1071.23	1107.15	1187.62	1235.6	1243.2
ENSMUSG00000018865	Sult4a1	chr15	83936045	83941044	+	1.87819	-0.286137	0	10.5194	12.1443	3.47767	4.34561	3.52381	335.902	314.705	259.077	389.499	302.744	312.914
ENSMUSG00000018865	Sult4a1	chr15	83936185	83941184	+	1.96467	-0.286137	0	10.5194	12.1443	3.47767	5.79415	3.52381	335.902	314.705	259.077	389.499	302.744	312.914
ENSMUSG00000018882	Mrpl45	chr11	97172030	97177029	-	0.294628	-0.149232	5.28517	10.5194	14.1683	15.6495	7.24269	16.2095	640.093	519.834	512.083	619.025	648.945	600.457
ENSMUSG00000018882	Mrpl45	chr11	97172162	97177161	-	0.374195	-0.149232	5.28517	10.5194	14.1683	13.9107	7.24269	16.2095	640.093	519.834	512.083	619.025	648.945	600.457
ENSMUSG00000018882	Mrpl45	chr11	97172222	97177221	-	0.374195	-0.149232	5.28517	10.5194	14.1683	13.9107	7.24269	16.2095	640.093	519.834	512.083	619.025	648.945	600.457
ENSMUSG00000018931	Gm16515	chr11	60727315	60732314	+	1.52742	-0.286466	4.69793	10.5194	36.4328	5.21651	8.69123	19.7333	292.446	232.303	224.669	304.296	262.185	260.762
ENSMUSG00000018932	Map2k3	chr11	60740535	60745534	-	0.514578	-0.161152	56.9624	78.0189	68.8174	55.6427	70.9784	112.057	375.247	351.523	305.63	398.193	369.377	359.428
ENSMUSG00000018965	Ywhah	chr5	33356465	33361464	-	1.42447	0.135976	16.4428	39.4477	60.7213	19.1272	52.1474	47.219	781.618	820.513	678.054	652.063	870.571	782.285
ENSMUSG00000018965	Ywhah	chr5	33356527	33361526	-	1.42447	0.135976	16.4428	39.4477	60.7213	19.1272	52.1474	47.219	781.618	820.513	678.054	652.063	870.571	782.285
ENSMUSG00000018983	E2f2	chr4	135723309	135728308	-	1.57183	-0.0467013	2.93621	11.396	10.1202	3.47767	10.1398	14.8	69.8817	80.6487	68.8174	81.7253	73.8754	69.7714
ENSMUSG00000018983	E2f2	chr4	135731721	135736720	-	0.902375	-0.0467013	8.22138	21.0388	22.2645	12.1718	20.2795	15.5048	69.8817	80.6487	68.8174	81.7253	73.8754	69.7714
ENSMUSG00000019122	Ccl9	chr11	83392139	83397138	+	0.748237	0.0422225	2.34896	8.76617	10.1202	12.1718	13.0368	9.1619	1.76172	1.75323	0	0	0	2.11428
ENSMUSG00000019173	Rab5c	chr11	100599491	100604490	+	1.0416	-0.231597	7.04689	10.5194	20.2404	8.69418	15.9339	25.3714	657.123	499.671	558.636	714.661	654.739	634.285
ENSMUSG00000019173	Rab5c	chr11	100599530	100604529	+	0.989531	-0.231597	7.04689	10.5194	20.2404	8.69418	14.4854	23.9619	657.123	499.671	558.636	714.661	654.739	634.285
ENSMUSG00000019189	Rnf145	chr11	44327466	44332465	-	0.515958	-0.131559	8.80862	12.2726	18.2164	8.69418	15.9339	7.75238	473.904	376.945	469.578	441.664	421.525	407.352
ENSMUSG00000019189	Rnf145	chr11	44327944	44332943	-	0.633906	-0.131559	9.39586	13.1492	20.2404	8.69418	15.9339	10.5714	473.904	376.945	469.578	441.664	421.525	407.352
ENSMUSG00000019210	Atp6v1e1	chr6	120772704	120777703	+	1.59497	-0.572407	0.587241	7.88955	12.1443	5.21651	4.34561	11.9809	622.476	355.03	396.712	711.184	521.474	544.076
ENSMUSG00000019256	Ahr	chr12	36219711	36224710	+	2.37237	-0.337691	5.87241	16.6557	12.1443	0	8.69123	14.0952	115.099	99.0577	82.9857	83.4641	59.3901	73.2952
ENSMUSG00000019338	Zfp687	chr3	94819141	94824140	+	0.803541	0.215921	57.5496	92.0447	95.13	62.5981	118.78	119.105	168.538	175.323	186.212	161.712	188.31	220.59
ENSMUSG00000019338	Zfp687	chr3	94819147	94824146	+	0.803541	0.215921	57.5496	92.0447	95.13	62.5981	118.78	119.105	168.538	175.323	186.212	161.712	188.31	220.59
ENSMUSG00000019338	Zfp687	chr3	94819161	94824160	+	0.803541	0.215921	57.5496	92.0447	95.13	62.5981	118.78	119.105	168.538	175.323	186.212	161.712	188.31	220.59
ENSMUSG00000019338	Zfp687	chr3	94819371	94824370	+	0.821949	0.215921	58.1369	92.0447	99.1781	62.5981	121.677	119.809	168.538	175.323	186.212	161.712	188.31	220.59
ENSMUSG00000019433	Gipc1	chr8	86171577	86176576	-	1.56523	-0.536904	4.69793	10.5194	18.2164	3.47767	11.5883	16.9143	405.196	235.81	283.366	431.231	321.575	319.257
ENSMUSG00000019505	Ubb	chr11	62359673	62364672	-	0.772268	-0.045679	21.7279	44.7074	48.577	41.732	56.493	60.6095	620.714	545.256	542.443	617.287	670.673	651.904
ENSMUSG00000019505	Ubb	chr11	62360004	62365003	-	0.798085	-0.045679	21.7279	44.7074	48.577	39.9932	56.493	59.9047	620.714	545.256	542.443	617.287	670.673	651.904
ENSMUSG00000019505	Ubb	chr11	62360178	62365177	-	0.812517	-0.045679	21.7279	44.7074	50.6011	39.9932	56.493	59.9047	620.714	545.256	542.443	617.287	670.673	651.904
ENSMUSG00000019564	Arid3a	chr10	79384788	79389787	-	1.58942	-0.215252	3.52345	6.13632	18.2164	1.73884	2.89708	22.5524	177.934	170.94	165.971	144.323	112.986	112.762
ENSMUSG00000019564	Arid3a	chr10	79384884	79389883	-	1.58942	-0.215252	3.52345	6.13632	18.2164	1.73884	2.89708	22.5524	177.934	170.94	165.971	144.323	112.986	112.762
ENSMUSG00000019564	Arid3a	chr10	79385086	79390085	-	2.2298	-0.215252	4.11069	7.01293	16.1923	0	2.89708	22.5524	177.934	170.94	165.971	144.323	112.986	112.762
ENSMUSG00000019590	Cyb561	chr11	105805727	105810726	+	1.54683	0.0213373	3.52345	9.64278	22.2645	6.95534	17.3825	19.7333	93.9586	79.7721	103.226	132.151	136.163	145.886
ENSMUSG00000019590	Cyb561	chr11	105814651	105819650	+	1.17835	0.0213373	2.93621	11.396	4.04809	3.47767	7.24269	14.8	93.9586	79.7721	103.226	132.151	136.163	145.886
ENSMUSG00000019699	Akt3	chr1	179188335	179193334	+	0.59671	-0.332299	5.28517	6.13632	10.1202	8.69418	14.4854	14.8	145.636	106.071	147.755	125.196	85.4637	97.9619
ENSMUSG00000019731	Slc35e1	chr8	75016117	75021116	+	0.622202	-0.233934	63.422	113.96	117.394	83.4641	117.332	102.19	665.931	621.521	643.646	763.349	583.761	577.904
ENSMUSG00000019731	Slc35e1	chr8	75016514	75021513	+	0.655539	-0.233934	66.3582	120.096	117.394	81.7253	123.126	106.419	665.931	621.521	643.646	763.349	583.761	577.904
ENSMUSG00000019782	Rwdd1	chr10	33739393	33744392	+	0.873584	-0.161823	10.5703	7.01293	24.2885	6.95534	20.2795	21.1428	175.585	174.447	155.851	201.705	178.17	164.914
ENSMUSG00000019782	Rwdd1	chr10	33739431	33744430	+	0.911157	-0.161823	9.9831	7.01293	24.2885	6.95534	20.2795	21.1428	175.585	174.447	155.851	201.705	178.17	164.914
ENSMUSG00000019789	Hey2	chr10	30562608	30567607	+	2.79805	0.419972	0	10.5194	18.2164	3.47767	14.4854	12.6857	8.80862	9.64278	6.07213	10.433	23.1766	21.1428
ENSMUSG00000019791	Hint3	chr10	30338144	30343143	+	0.754486	-0.195289	9.39586	13.1492	6.07213	1.73884	4.34561	11.2762	37.5834	23.6686	28.3366	34.7767	36.2134	40.1714
ENSMUSG00000019791	Hint3	chr10	30338286	30343285	+	0.816563	-0.195289	8.80862	13.1492	6.07213	1.73884	4.34561	11.9809	37.5834	23.6686	28.3366	34.7767	36.2134	40.1714
ENSMUSG00000019804	Snx3	chr10	42216836	42221835	-	1.07816	-0.331348	1.17448	4.38308	6.07213	5.21651	7.24269	10.5714	537.326	476.003	378.496	622.503	479.466	515.885
ENSMUSG00000019804	Snx3	chr10	42216837	42221836	-	1.07816	-0.331348	1.17448	4.38308	6.07213	5.21651	7.24269	10.5714	537.326	476.003	378.496	622.503	479.466	515.885
ENSMUSG00000019804	Snx3	chr10	42217096	42222095	-	1.09715	-0.331348	1.76172	5.2597	6.07213	5.21651	8.69123	13.3905	537.326	476.003	378.496	622.503	479.466	515.885
ENSMUSG00000019818	Cd164	chr10	41234306	41239305	-	2.14696	0.00762045	12.9193	27.1751	42.5049	3.47767	33.3164	34.5333	713.498	753.89	759.016	763.349	735.857	719.562
ENSMUSG00000019818	Cd164	chr10	41234699	41239698	-	1.88228	0.00762045	14.0938	27.1751	44.5289	5.21651	33.3164	35.9428	713.498	753.89	759.016	763.349	735.857	719.562
ENSMUSG00000019823	Mical1	chr10	41191120	41196119	-	1.03931	-0.101845	5.28517	11.396	8.09617	5.21651	13.0368	16.2095	165.015	159.544	153.827	236.482	231.766	201.562
ENSMUSG00000019823	Mical1	chr10	41191174	41196173	-	0.921265	-0.101845	4.69793	11.396	8.09617	6.95534	11.5883	17.619	165.015	159.544	153.827	236.482	231.766	201.562
ENSMUSG00000019823	Mical1	chr10	41191885	41196884	-	1.10191	-0.101845	4.11069	11.396	10.1202	6.95534	10.1398	21.8476	165.015	159.544	153.827	236.482	231.766	201.562
ENSMUSG00000019826	Zbtb24	chr10	41165189	41170188	-	1.29627	-0.0741868	5.28517	15.7791	16.1923	6.95534	15.9339	17.619	88.6734	93.798	85.0098	107.808	86.9123	107.124
ENSMUSG00000019837	Gtf3c6	chr10	39977472	39982471	+	0.0988983	0.166309	80802.6	85970.7	102676	94017.1	90472.8	95063.9	231.96	259.479	218.597	205.183	243.354	260.762
ENSMUSG00000019841	Rev3l	chr10	39446924	39451923	-	0.617041	-0.173274	19.9662	41.201	40.4809	29.5602	43.4561	28.1905	581.369	564.541	481.722	592.943	515.679	523.638
ENSMUSG00000019841	Rev3l	chr10	39447170	39452169	-	0.631551	-0.173274	20.5534	40.3244	36.4328	27.8214	44.9047	30.3047	581.369	564.541	481.722	592.943	515.679	523.638
ENSMUSG00000019841	Rev3l	chr10	39447281	39452280	-	0.65639	-0.173274	20.5534	40.3244	34.4087	26.0825	44.9047	30.3047	581.369	564.541	481.722	592.943	515.679	523.638
ENSMUSG00000019842	Traf3ip2	chr10	39327740	39332739	-	1.40193	-0.0309998	1.76172	2.62985	14.1683	1.73884	8.69123	4.22857	72.2307	81.5253	56.6732	52.1651	42.0076	66.9523
ENSMUSG00000019849	Prep	chr10	44782012	44787011	-	0.883584	-0.0716675	3.52345	6.13632	12.1443	6.95534	8.69123	15.5048	312.412	315.582	283.366	358.2	357.789	320.667
ENSMUSG00000019849	Prep	chr10	44782022	44787021	-	0.883584	-0.0716675	3.52345	6.13632	12.1443	6.95534	8.69123	15.5048	312.412	315.582	283.366	358.2	357.789	320.667
ENSMUSG00000019883	Echdc1	chr10	29027972	29032971	-	0.164517	-0.327544	11.7448	17.5323	22.2645	17.3884	14.4854	11.9809	49.9155	29.805	34.4087	41.732	49.2503	33.8286
ENSMUSG00000019883	Echdc1	chr10	29028087	29033086	-	0.065456	-0.327544	12.9193	15.7791	24.2885	19.1272	13.0368	14.8	49.9155	29.805	34.4087	41.732	49.2503	33.8286
ENSMUSG00000019883	Echdc1	chr10	29028306	29033305	-	0.302106	-0.327544	14.0938	17.5323	26.3126	15.6495	14.4854	17.619	49.9155	29.805	34.4087	41.732	49.2503	33.8286
ENSMUSG00000019894	Slc6a15	chr10	102825477	102830476	-	0.824079	-0.126009	1.76172	6.13632	12.1443	6.95534	4.34561	8.45714	79.2776	79.7721	68.8174	71.2923	62.2871	65.5428
ENSMUSG00000019917	Sept10	chr10	58684596	58689595	+	0.581272	-0.54152	85.15	147.272	107.274	85.2029	117.332	144.476	110.989	75.389	76.9136	118.241	84.0152	77.5238
ENSMUSG00000019923	Zwint	chr10	72112593	72117592	-	1.75181	-0.208397	8.22138	29.805	28.3366	6.95534	24.6251	28.8952	1531.52	1303.53	1246.81	1413.67	1310.93	1234.04
ENSMUSG00000019923	Zwint	chr10	72112643	72117642	-	1.77587	-0.208397	8.22138	29.805	30.3606	6.95534	24.6251	28.8952	1531.52	1303.53	1246.81	1413.67	1310.93	1234.04
ENSMUSG00000019923	Zwint	chr10	72112644	72117643	-	1.77587	-0.208397	8.22138	29.805	30.3606	6.95534	24.6251	28.8952	1531.52	1303.53	1246.81	1413.67	1310.93	1234.04
ENSMUSG00000019923	Zwint	chr10	72112694	72117693	-	1.77587	-0.208397	8.22138	29.805	30.3606	6.95534	24.6251	28.8952	1531.52	1303.53	1246.81	1413.67	1310.93	1234.04
ENSMUSG00000019942	Cdk1	chr10	68813579	68818578	+	-0.0130812	-0.0498419	2.34896	4.38308	8.09617	17.3884	11.5883	4.93333	1801.66	1759.37	1426.95	1465.84	1644.09	1471.54
ENSMUSG00000019942	Cdk1	chr10	68815652	68820651	+	0.063018	-0.0498419	2.34896	3.50647	8.09617	17.3884	11.5883	7.75238	1801.66	1759.37	1426.95	1465.84	1644.09	1471.54
ENSMUSG00000019942	Cdk1	chr10	68815687	68820686	+	0.063018	-0.0498419	2.34896	3.50647	8.09617	17.3884	11.5883	7.75238	1801.66	1759.37	1426.95	1465.84	1644.09	1471.54
ENSMUSG00000019943	Atp2b1	chr10	98372786	98377785	-	2.84959	-0.0187847	2.34896	18.4089	28.3366	1.73884	15.9339	22.5524	395.213	390.094	412.905	344.289	344.752	316.438
ENSMUSG00000019947	Arid5b	chr10	67599375	67604374	+	1.37833	-0.0839835	4.11069	8.76617	24.2885	10.433	21.7281	26.7809	968.948	998.466	730.679	996.353	1028.46	983.847
ENSMUSG00000019960	Dusp6	chr10	98720865	98725864	-	1.39647	-0.00304245	11.1576	36.8179	50.6011	22.6049	34.7649	55.6762	1202.67	1166.78	1074.77	1178.93	1255.88	1265.75
ENSMUSG00000019961	Tmpo	chr10	90633208	90638207	+	0.93581	-0.0203819	18.2045	38.5711	42.5049	22.6049	34.7649	43.6952	2074.72	1947.84	1870.22	1681.45	1801.98	1752.04
ENSMUSG00000019961	Tmpo	chr10	90634328	90639327	+	1.07894	-0.0203819	11.1576	24.5453	40.4809	17.3884	30.4193	28.8952	2074.72	1947.84	1870.22	1681.45	1801.98	1752.04
ENSMUSG00000019961	Tmpo	chr10	90634760	90639759	+	1.35566	-0.0203819	5.87241	14.0259	32.3847	6.95534	14.4854	15.5048	2074.72	1947.84	1870.22	1681.45	1801.98	1752.04
ENSMUSG00000020015	Cdk17	chr10	92618621	92623620	-	1.39835	-0.126346	5.28517	13.1492	12.1443	1.73884	4.34561	13.3905	642.442	565.418	528.275	486.874	524.371	439.771
ENSMUSG00000020019	Ntn4	chr10	93098426	93103425	-	1.49526	-0.213962	0.587241	0.876617	10.1202	0	1.44854	2.11428	12.3321	15.7791	20.2404	17.3884	13.0368	5.63809
ENSMUSG00000020019	Ntn4	chr10	93098794	93103793	-	1.40272	-0.213962	0.587241	0.876617	10.1202	0	1.44854	1.40952	12.3321	15.7791	20.2404	17.3884	13.0368	5.63809
ENSMUSG00000020024	Ccdc41	chr10	94146535	94151534	-	0.150016	-0.0673776	18.7917	32.4348	18.2164	34.7767	30.4193	36.6476	344.123	376.069	279.318	267.781	254.943	262.876
ENSMUSG00000020027	Socs2	chr10	94875746	94880745	+	0.985102	-0.0411534	11.1576	21.0388	30.3606	19.1272	31.8678	39.4666	433.971	384.835	421.001	432.97	422.973	459.505
ENSMUSG00000020027	Socs2	chr10	94877918	94882917	+	0.82306	-0.0411534	12.3321	21.0388	40.4809	31.299	44.9047	42.2857	433.971	384.835	421.001	432.97	422.973	459.505
ENSMUSG00000020027	Socs2	chr10	94878119	94883118	+	0.854009	-0.0411534	12.3321	20.1622	42.5049	31.299	46.3532	44.4	433.971	384.835	421.001	432.97	422.973	459.505
ENSMUSG00000020027	Socs2	chr10	94878847	94883846	+	0.517836	-0.0411534	11.7448	12.2726	38.4568	29.5602	36.2134	31.7143	433.971	384.835	421.001	432.97	422.973	459.505
ENSMUSG00000020027	Socs2	chr10	94879492	94884491	+	0.653051	-0.0411534	9.9831	11.396	40.4809	26.0825	31.8678	31.0095	433.971	384.835	421.001	432.97	422.973	459.505
ENSMUSG00000020027	Socs2	chr10	94879815	94884814	+	0.604901	-0.0411534	9.39586	10.5194	38.4568	26.0825	27.5222	31.7143	433.971	384.835	421.001	432.97	422.973	459.505
ENSMUSG00000020032	Nuak1	chr10	83903343	83908342	+	1.13215	0.320635	3.52345	9.64278	6.07213	3.47767	8.69123	11.9809	122.733	142.889	186.212	71.2923	78.221	90.2095
ENSMUSG00000020038	Cry1	chr10	84647800	84652799	+	1.57939	-0.0413752	3.52345	13.1492	14.1683	3.47767	10.1398	12.6857	216.105	231.427	212.524	239.959	220.178	221.295
ENSMUSG00000020074	Ccar1	chr10	62255117	62260116	+	0.887388	-0.14084	16.4428	25.4219	18.2164	10.433	30.4193	28.1905	902.002	809.117	669.958	728.572	741.651	726.609
ENSMUSG00000020075	Ddx21	chr10	62065047	62070046	+	1.39457	0.0325772	9.9831	20.1622	30.3606	8.69418	20.2795	37.3524	2019.52	2199.43	1937.01	2123.12	2245.23	2103.71
ENSMUSG00000020076	Ddx50	chr10	62113967	62118966	+	0.703569	-0.100426	4.69793	4.38308	10.1202	1.73884	2.89708	6.34285	263.084	228.797	255.029	224.31	197.001	229.048
ENSMUSG00000020079	Supv3l1	chr10	61912487	61917486	+	0.737476	0.0244335	12.3321	32.4348	38.4568	31.299	28.9708	35.2381	303.604	305.939	313.727	333.856	324.472	353.086
ENSMUSG00000020089	Ppa1	chr10	61106300	61111299	-	2.76544	-0.0550005	4.11069	11.396	18.2164	0	11.5883	17.619	779.269	717.072	728.655	674.668	719.923	630.762
ENSMUSG00000020089	Ppa1	chr10	61106369	61111368	-	2.76544	-0.0550005	4.11069	11.396	18.2164	0	11.5883	17.619	779.269	717.072	728.655	674.668	719.923	630.762
ENSMUSG00000020092	X99384	chr10	60846272	60851271	+	2.93999	-0.267896	0	3.50647	4.04809	0	10.1398	12.6857	724.656	532.106	595.069	645.108	537.408	610.324
ENSMUSG00000020097	Sgpl1	chr10	60609647	60614646	+	2.24494	0.0248977	2.93621	7.88955	6.07213	0	7.24269	14.0952	581.956	560.158	607.213	486.874	517.128	489.105
ENSMUSG00000020105	Lrig3	chr10	125398275	125403274	-	1.7689	0.0683917	0.587241	1.75323	12.1443	0	2.89708	1.40952	220.215	227.92	226.693	189.533	195.553	208.609
ENSMUSG00000020108	Ddit4	chr10	59414519	59419518	+	3.87175	0.589933	1.76172	29.805	20.2404	0	23.1766	21.1428	523.232	713.566	823.785	558.166	815.527	915.485
ENSMUSG00000020114	Cand1	chr10	118676360	118681359	+	2.07671	-0.0526932	11.7448	31.5582	58.6972	5.21651	28.9708	33.1238	1648.97	1797.94	1526.13	1806.65	1804.88	1548.36
ENSMUSG00000020114	Cand1	chr10	118677112	118682111	+	2.14611	-0.0526932	9.9831	29.805	54.6492	5.21651	28.9708	33.8286	1648.97	1797.94	1526.13	1806.65	1804.88	1548.36
ENSMUSG00000020115	Tbk1	chr10	121023851	121028850	+	2.31006	-0.0465384	0.587241	11.396	12.1443	0	1.44854	2.81905	404.022	331.361	390.64	245.176	252.046	264.286
ENSMUSG00000020124	Usp15	chr10	122633992	122638991	+	2.12803	-0.228955	1.76172	12.2726	16.1923	3.47767	14.4854	14.8	946.633	930.09	661.862	938.971	837.255	811.885
ENSMUSG00000020124	Usp15	chr10	122634010	122639009	+	2.12803	-0.228955	1.76172	12.2726	16.1923	3.47767	14.4854	14.8	946.633	930.09	661.862	938.971	837.255	811.885
ENSMUSG00000020124	Usp15	chr10	122634018	122639017	+	2.12803	-0.228955	1.76172	12.2726	16.1923	3.47767	14.4854	14.8	946.633	930.09	661.862	938.971	837.255	811.885
ENSMUSG00000020130	Tbc1d15	chr10	114688550	114693549	+	1.45317	0.0514771	1.17448	7.01293	14.1683	3.47767	8.69123	3.52381	246.054	265.615	279.318	215.616	218.729	200.152
ENSMUSG00000020132	Rab21	chr10	114752648	114757647	+	1.11898	-0.034583	9.9831	19.2856	30.3606	12.1718	27.5222	24.6667	153.27	160.421	145.731	133.89	128.92	126.857
ENSMUSG00000020149	Rab1	chr11	20096435	20101434	-	1.22314	-0.045303	10.5703	28.0517	22.2645	19.1272	46.3532	49.3333	1175.66	1180.8	1119.3	1476.27	1389.15	1446.88
ENSMUSG00000020149	Rab1	chr11	20096438	20101437	-	1.22314	-0.045303	10.5703	28.0517	22.2645	19.1272	46.3532	49.3333	1175.66	1180.8	1119.3	1476.27	1389.15	1446.88
ENSMUSG00000020149	Rab1	chr11	20096442	20101441	-	1.22314	-0.045303	10.5703	28.0517	22.2645	19.1272	46.3532	49.3333	1175.66	1180.8	1119.3	1476.27	1389.15	1446.88
ENSMUSG00000020149	Rab1	chr11	20096605	20101604	-	1.25825	-0.045303	10.5703	28.0517	24.2885	19.1272	46.3532	50.0381	1175.66	1180.8	1119.3	1476.27	1389.15	1446.88
ENSMUSG00000020152	Actr2	chr11	20012917	20017916	+	1.28695	-0.131392	23.4896	54.3502	62.7453	26.0825	60.8386	70.4762	1450.49	1442.91	1447.19	1657.11	1381.91	1390.49
ENSMUSG00000020153	Ndufs7	chr10	79706866	79711865	-	-0.743149	-0.319897	46.9793	24.5453	20.2404	52.1651	47.8017	30.3047	537.913	425.159	455.41	660.757	544.65	492.628
ENSMUSG00000020153	Ndufs7	chr10	79707197	79712196	-	-0.745987	-0.319897	46.9793	24.5453	20.2404	52.1651	46.3532	31.0095	537.913	425.159	455.41	660.757	544.65	492.628
ENSMUSG00000020160	Meis1	chr11	18918718	18923717	+	1.57107	0.271326	1.17448	13.1492	14.1683	1.73884	4.34561	1.40952	71.6434	95.5512	78.9377	59.1204	65.1842	78.2285
ENSMUSG00000020160	Meis1	chr11	18918962	18923961	+	1.57107	0.271326	1.17448	13.1492	14.1683	1.73884	4.34561	1.40952	71.6434	95.5512	78.9377	59.1204	65.1842	78.2285
ENSMUSG00000020166	Cnot2	chr10	116018553	116023552	+	0.540114	-0.174344	8.80862	14.9025	16.1923	20.866	27.5222	25.3714	729.353	632.917	588.996	631.197	605.489	578.609
ENSMUSG00000020166	Cnot2	chr10	116018557	116023556	+	0.530344	-0.174344	8.80862	14.9025	16.1923	20.866	27.5222	24.6667	729.353	632.917	588.996	631.197	605.489	578.609
ENSMUSG00000020166	Cnot2	chr10	116018558	116023557	+	0.530344	-0.174344	8.80862	14.9025	16.1923	20.866	27.5222	24.6667	729.353	632.917	588.996	631.197	605.489	578.609
ENSMUSG00000020166	Cnot2	chr10	116018559	116023558	+	0.530344	-0.174344	8.80862	14.9025	16.1923	20.866	27.5222	24.6667	729.353	632.917	588.996	631.197	605.489	578.609
ENSMUSG00000020166	Cnot2	chr10	116018568	116023567	+	0.530344	-0.174344	8.80862	14.9025	16.1923	20.866	27.5222	24.6667	729.353	632.917	588.996	631.197	605.489	578.609
ENSMUSG00000020171	Yeats4	chr10	116661532	116666531	+	0.738609	-0.137961	15.2683	29.805	24.2885	13.9107	24.6251	21.8476	391.69	391.848	368.376	417.32	346.201	364.362
ENSMUSG00000020171	Yeats4	chr10	116661564	116666563	+	0.792163	-0.137961	15.2683	29.805	28.3366	13.9107	24.6251	21.8476	391.69	391.848	368.376	417.32	346.201	364.362
ENSMUSG00000020173	Cobl	chr11	12364756	12369755	+	-0.748101	-0.412024	7.63413	4.38308	0	13.9107	15.9339	21.8476	565.513	373.439	354.207	551.211	502.643	465.143
ENSMUSG00000020173	Cobl	chr11	12364808	12369807	+	-0.748101	-0.412024	7.63413	4.38308	0	13.9107	15.9339	21.8476	565.513	373.439	354.207	551.211	502.643	465.143
ENSMUSG00000020173	Cobl	chr11	12364863	12369862	+	-0.748101	-0.412024	7.63413	4.38308	0	13.9107	15.9339	21.8476	565.513	373.439	354.207	551.211	502.643	465.143
ENSMUSG00000020173	Cobl	chr11	12364961	12369960	+	-0.780353	-0.412024	7.63413	4.38308	0	13.9107	14.4854	21.8476	565.513	373.439	354.207	551.211	502.643	465.143
ENSMUSG00000020173	Cobl	chr11	12364964	12369963	+	-0.780353	-0.412024	7.63413	4.38308	0	13.9107	14.4854	21.8476	565.513	373.439	354.207	551.211	502.643	465.143
ENSMUSG00000020176	Grb10	chr11	11937405	11942404	+	0.0232213	-0.0315725	7.04689	7.01293	10.1202	10.433	11.5883	7.04762	3237.46	3133.9	3034.04	2962.98	2930.39	3025.54
ENSMUSG00000020184	Mdm2	chr10	117147815	117152814	+	1.82399	0.00181108	13.5065	60.4865	76.9136	29.5602	68.0813	92.3238	2788.22	3083.94	2823.54	3538.53	3218.65	3490.68
ENSMUSG00000020185	E2f7	chr10	110177521	110182520	-	1.40932	0.300674	4.11069	18.4089	22.2645	6.95534	13.0368	11.9809	269.544	351.523	338.015	215.616	237.56	276.267
ENSMUSG00000020185	E2f7	chr10	110177524	110182523	-	1.40932	0.300674	4.11069	18.4089	22.2645	6.95534	13.0368	11.9809	269.544	351.523	338.015	215.616	237.56	276.267
ENSMUSG00000020185	E2f7	chr10	110177569	110182568	-	1.40932	0.300674	4.11069	18.4089	22.2645	6.95534	13.0368	11.9809	269.544	351.523	338.015	215.616	237.56	276.267
ENSMUSG00000020185	E2f7	chr10	110177628	110182627	-	1.40932	0.300674	4.11069	18.4089	22.2645	6.95534	13.0368	11.9809	269.544	351.523	338.015	215.616	237.56	276.267
ENSMUSG00000020190	Mknk2	chr10	80139039	80144038	+	2.16534	0.141657	9.39586	47.3373	66.7934	12.1718	46.3532	47.9238	428.099	416.393	402.784	326.901	414.282	417.924
ENSMUSG00000020196	Cabin1	chr10	75227031	75232030	+	1.58543	-0.253981	3.52345	22.792	14.1683	6.95534	13.0368	19.7333	524.994	460.224	433.145	565.122	443.253	491.924
ENSMUSG00000020196	Cabin1	chr10	75227071	75232070	+	1.60915	-0.253981	3.52345	22.792	14.1683	6.95534	13.0368	21.1428	524.994	460.224	433.145	565.122	443.253	491.924
ENSMUSG00000020196	Cabin1	chr10	75227103	75232102	+	1.60915	-0.253981	3.52345	22.792	14.1683	6.95534	13.0368	21.1428	524.994	460.224	433.145	565.122	443.253	491.924
ENSMUSG00000020212	Mdm1	chr10	117573843	117578842	-	2.00135	0.307596	2.34896	9.64278	12.1443	1.73884	11.5883	11.2762	144.461	187.596	157.875	151.279	201.347	188.876
ENSMUSG00000020224	Llph	chr10	119659126	119664125	-	2.22254	0.38071	0.587241	5.2597	12.1443	0	1.44854	4.93333	46.392	63.993	52.6251	48.6874	59.3901	74.7047
ENSMUSG00000020224	Llph	chr10	119659242	119664241	-	2.22254	0.38071	0.587241	5.2597	12.1443	0	1.44854	4.93333	46.392	63.993	52.6251	48.6874	59.3901	74.7047
ENSMUSG00000020228	Helb	chr10	119550044	119555043	+	0.714228	-0.206662	6.45965	15.7791	6.07213	5.21651	5.79415	18.3238	666.519	589.963	493.866	512.956	472.223	478.533
ENSMUSG00000020238	Ncln	chr10	80959072	80964071	+	0.735224	0.0150372	4.11069	4.38308	18.2164	8.69418	13.0368	11.9809	479.189	419.023	457.434	406.887	479.466	431.314
ENSMUSG00000020238	Ncln	chr10	80959138	80964137	+	0.836927	0.0150372	4.11069	4.38308	18.2164	8.69418	13.0368	16.2095	479.189	419.023	457.434	406.887	479.466	431.314
ENSMUSG00000020250	Txnrd1	chr10	82316951	82321950	-	0.641174	-0.264618	4.69793	13.1492	12.1443	12.1718	14.4854	10.5714	4482.41	3498.58	3683.76	4449.68	3701.01	4003.75
ENSMUSG00000020250	Txnrd1	chr10	82318086	82323085	-	0.641174	-0.264618	4.69793	13.1492	12.1443	12.1718	14.4854	10.5714	4482.41	3498.58	3683.76	4449.68	3701.01	4003.75
ENSMUSG00000020257	Wdr82	chr9	106068260	106073259	-	1.55903	-0.25102	5.87241	19.2856	16.1923	8.69418	28.9708	31.0095	1666.59	1332.46	1331.82	1570.17	1438.4	1336.93
ENSMUSG00000020257	Wdr82	chr9	106068337	106073336	-	1.55903	-0.25102	5.87241	19.2856	16.1923	8.69418	28.9708	31.0095	1666.59	1332.46	1331.82	1570.17	1438.4	1336.93
ENSMUSG00000020258	Glyctk	chr9	106060442	106065441	+	0.330302	-0.130519	3.52345	3.50647	14.1683	10.433	5.79415	13.3905	61.6603	52.597	54.6492	60.8592	59.3901	57.0857
ENSMUSG00000020258	Glyctk	chr9	106060449	106065448	+	0.330302	-0.130519	3.52345	3.50647	14.1683	10.433	5.79415	13.3905	61.6603	52.597	54.6492	60.8592	59.3901	57.0857
ENSMUSG00000020258	Glyctk	chr9	106060450	106065449	+	0.330302	-0.130519	3.52345	3.50647	14.1683	10.433	5.79415	13.3905	61.6603	52.597	54.6492	60.8592	59.3901	57.0857
ENSMUSG00000020258	Glyctk	chr9	106060470	106065469	+	0.330302	-0.130519	3.52345	3.50647	14.1683	10.433	5.79415	13.3905	61.6603	52.597	54.6492	60.8592	59.3901	57.0857
ENSMUSG00000020265	Sumo3	chr10	77063842	77068841	-	1.51913	-0.0682928	4.11069	17.5323	28.3366	12.1718	17.3825	29.6	754.605	641.683	692.223	660.757	698.195	663.181
ENSMUSG00000020265	Sumo3	chr10	77063970	77068969	-	1.51913	-0.0682928	4.11069	17.5323	28.3366	12.1718	17.3825	29.6	754.605	641.683	692.223	660.757	698.195	663.181
ENSMUSG00000020265	Sumo3	chr10	77064316	77069315	-	1.46746	-0.0682928	4.11069	16.6557	26.3126	12.1718	17.3825	28.8952	754.605	641.683	692.223	660.757	698.195	663.181
ENSMUSG00000020265	Sumo3	chr10	77067583	77072582	-	1.64406	-0.0682928	1.17448	11.396	10.1202	3.47767	4.34561	11.2762	754.605	641.683	692.223	660.757	698.195	663.181
ENSMUSG00000020271	Fbxw11	chr11	32537724	32542723	-	1.39032	-0.123433	27.6003	46.4607	48.577	12.1718	49.2503	55.6762	784.554	685.514	754.968	857.246	795.247	780.171
ENSMUSG00000020271	Fbxw11	chr11	32537739	32542738	-	1.39032	-0.123433	27.6003	46.4607	48.577	12.1718	49.2503	55.6762	784.554	685.514	754.968	857.246	795.247	780.171
ENSMUSG00000020271	Fbxw11	chr11	32537866	32542865	-	1.37093	-0.123433	27.6003	43.8308	48.577	12.1718	50.6988	54.2666	784.554	685.514	754.968	857.246	795.247	780.171
ENSMUSG00000020271	Fbxw11	chr11	32537875	32542874	-	1.36381	-0.123433	27.6003	42.9542	48.577	12.1718	50.6988	54.2666	784.554	685.514	754.968	857.246	795.247	780.171
ENSMUSG00000020271	Fbxw11	chr11	32537891	32542890	-	1.36381	-0.123433	27.6003	42.9542	48.577	12.1718	50.6988	54.2666	784.554	685.514	754.968	857.246	795.247	780.171
ENSMUSG00000020290	Xpo1	chr11	23151041	23156040	-	1.56487	0.0663001	5.28517	28.9283	32.3847	15.6495	21.7281	35.9428	2839.9	2623.71	3234.42	2592.6	2697.18	2846.53
ENSMUSG00000020290	Xpo1	chr11	23151055	23156054	-	1.56487	0.0663001	5.28517	28.9283	32.3847	15.6495	21.7281	35.9428	2839.9	2623.71	3234.42	2592.6	2697.18	2846.53
ENSMUSG00000020290	Xpo1	chr11	23151078	23156077	-	1.51824	0.0663001	5.28517	28.9283	28.3366	15.6495	21.7281	35.9428	2839.9	2623.71	3234.42	2592.6	2697.18	2846.53
ENSMUSG00000020290	Xpo1	chr11	23151589	23156588	-	1.60332	0.0663001	5.87241	30.6816	32.3847	15.6495	24.6251	40.1714	2839.9	2623.71	3234.42	2592.6	2697.18	2846.53
ENSMUSG00000020300	Cpeb4	chr11	31767211	31772210	-	-0.0730281	0.174239	3.52345	7.88955	0	6.95534	8.69123	11.2762	135.065	201.622	194.308	267.781	246.251	220.59
ENSMUSG00000020300	Cpeb4	chr11	31767226	31772225	-	-0.0730281	0.174239	3.52345	7.88955	0	6.95534	8.69123	11.2762	135.065	201.622	194.308	267.781	246.251	220.59
ENSMUSG00000020307	Cdc34	chr10	79139940	79144939	-	1.71372	-0.246864	1.76172	14.0259	6.07213	5.21651	14.4854	19.7333	936.062	771.423	740.8	860.724	769.174	744.228
ENSMUSG00000020307	Cdc34	chr10	79140049	79145048	-	1.72578	-0.246864	1.76172	14.0259	6.07213	5.21651	14.4854	20.4381	936.062	771.423	740.8	860.724	769.174	744.228
ENSMUSG00000020312	Shc2	chr10	79100664	79105663	+	1.85488	0.00136065	9.39586	35.9413	42.5049	13.9107	47.8017	51.4476	64.5965	80.6487	56.6732	62.5981	53.5959	66.9523
ENSMUSG00000020315	Spnb2	chr11	30098234	30103233	+	1.0841	-0.065742	2.93621	11.396	14.1683	6.95534	10.1398	8.45714	2953.24	2873.55	2570.53	2594.34	2533.49	2613.96
ENSMUSG00000020315	Spnb2	chr11	30098258	30103257	+	1.0841	-0.065742	2.93621	11.396	14.1683	6.95534	10.1398	8.45714	2953.24	2873.55	2570.53	2594.34	2533.49	2613.96
ENSMUSG00000020315	Spnb2	chr11	30167215	30172214	+	0.0816137	-0.065742	41.6941	33.3114	34.4087	31.299	49.2503	38.0571	2953.24	2873.55	2570.53	2594.34	2533.49	2613.96
ENSMUSG00000020315	Spnb2	chr11	30168170	30173169	+	0.0612097	-0.065742	42.2814	33.3114	34.4087	31.299	47.8017	38.0571	2953.24	2873.55	2570.53	2594.34	2533.49	2613.96
ENSMUSG00000020346	Mgat1	chr11	49052693	49057692	-	1.08877	0.388363	1.76172	6.13632	12.1443	6.95534	8.69123	9.86666	118.623	130.616	143.707	111.285	169.479	162.095
ENSMUSG00000020346	Mgat1	chr11	49052748	49057747	-	1.08877	0.388363	1.76172	6.13632	12.1443	6.95534	8.69123	9.86666	118.623	130.616	143.707	111.285	169.479	162.095
ENSMUSG00000020349	Ppp2ca	chr11	51907183	51912182	-	1.19816	-0.00733792	14.0938	18.4089	48.577	13.9107	47.8017	28.8952	2024.81	2088.98	2064.52	2336.99	2288.69	2222.82
ENSMUSG00000020358	Hnrnpab	chr11	51420350	51425349	+	2.14675	-0.0655032	9.9831	29.805	50.6011	6.95534	36.2134	48.6285	3687.87	3530.14	3234.42	4034.1	4054.46	3986.84
ENSMUSG00000020361	Hspa4	chr11	53113960	53118959	+	2.19592	-0.210042	11.1576	63.1164	85.0098	24.3437	76.7725	96.5523	5654.54	4937.98	4305.14	5712.07	5352.35	5120.8
ENSMUSG00000020362	Cnot6	chr11	49526213	49531212	+	1.35705	0.280872	11.1576	20.1622	52.6251	10.433	26.0737	26.0762	514.423	601.359	649.718	547.733	666.327	665.295
ENSMUSG00000020362	Cnot6	chr11	49526226	49531225	+	1.35705	0.280872	11.1576	20.1622	52.6251	10.433	26.0737	26.0762	514.423	601.359	649.718	547.733	666.327	665.295
ENSMUSG00000020366	Mapk9	chr11	49655253	49660252	-	-0.181082	-0.151372	11.1576	12.2726	6.07213	8.69418	7.24269	9.86666	482.125	455.841	418.977	563.383	478.017	530.685
ENSMUSG00000020366	Mapk9	chr11	49655255	49660254	-	-0.181082	-0.151372	11.1576	12.2726	6.07213	8.69418	7.24269	9.86666	482.125	455.841	418.977	563.383	478.017	530.685
ENSMUSG00000020366	Mapk9	chr11	49655395	49660394	-	-0.158014	-0.151372	11.1576	13.1492	6.07213	8.69418	7.24269	9.86666	482.125	455.841	418.977	563.383	478.017	530.685
ENSMUSG00000020368	Canx	chr11	50139176	50144175	+	1.04794	-0.07649	34.6472	71.0059	87.0338	48.6874	85.4637	103.6	5774.93	5159.77	5193.69	6710.17	6560.43	6908.78
ENSMUSG00000020377	Ltc4s	chr11	50051974	50056973	+	1.30589	3.13575	9.39586	21.0388	22.2645	15.6495	46.3532	45.1047	0	7.01293	6.07213	0	8.69123	9.86666
ENSMUSG00000020377	Ltc4s	chr11	50052035	50057034	+	1.26848	3.13575	9.39586	20.1622	22.2645	15.6495	43.4561	45.1047	0	7.01293	6.07213	0	8.69123	9.86666
ENSMUSG00000020377	Ltc4s	chr11	50052119	50057118	+	1.23138	3.13575	9.39586	20.1622	22.2645	15.6495	39.1105	45.1047	0	7.01293	6.07213	0	8.69123	9.86666
ENSMUSG00000020380	Rad50	chr11	53520798	53525797	+	1.94798	0.0275254	5.87241	18.4089	32.3847	3.47767	8.69123	32.419	513.249	504.931	447.313	410.365	466.429	454.571
ENSMUSG00000020380	Rad50	chr11	53520822	53525821	+	1.94798	0.0275254	5.87241	18.4089	32.3847	3.47767	8.69123	32.419	513.249	504.931	447.313	410.365	466.429	454.571
ENSMUSG00000020381	3010026O09Rik	chr11	49983351	49988350	-	1.54343	-0.230408	2.93621	15.7791	32.3847	10.433	11.5883	19.7333	78.6903	48.2139	40.4809	45.2097	57.9415	58.4952
ENSMUSG00000020393	Kremen1	chr11	5161562	5166561	+	1.4396	-0.0968323	11.7448	28.9283	36.4328	10.433	33.3164	28.8952	184.394	178.83	192.284	210.399	191.207	174.781
ENSMUSG00000020397	Med7	chr11	46245427	46250426	-	0.630176	-0.102689	9.39586	12.2726	14.1683	5.21651	11.5883	8.45714	176.76	162.174	157.875	194.75	185.413	187.467
ENSMUSG00000020397	Med7	chr11	46245451	46250450	-	0.630176	-0.102689	9.39586	12.2726	14.1683	5.21651	11.5883	8.45714	176.76	162.174	157.875	194.75	185.413	187.467
ENSMUSG00000020397	Med7	chr11	46245454	46250453	-	0.630176	-0.102689	9.39586	12.2726	14.1683	5.21651	11.5883	8.45714	176.76	162.174	157.875	194.75	185.413	187.467
ENSMUSG00000020397	Med7	chr11	46245463	46250462	-	0.66946	-0.102689	9.39586	12.2726	14.1683	5.21651	13.0368	8.45714	176.76	162.174	157.875	194.75	185.413	187.467
ENSMUSG00000020397	Med7	chr11	46245473	46250472	-	0.66946	-0.102689	9.39586	12.2726	14.1683	5.21651	13.0368	8.45714	176.76	162.174	157.875	194.75	185.413	187.467
ENSMUSG00000020397	Med7	chr11	46245476	46250475	-	0.66946	-0.102689	9.39586	12.2726	14.1683	5.21651	13.0368	8.45714	176.76	162.174	157.875	194.75	185.413	187.467
ENSMUSG00000020397	Med7	chr11	46245480	46250479	-	0.66946	-0.102689	9.39586	12.2726	14.1683	5.21651	13.0368	8.45714	176.76	162.174	157.875	194.75	185.413	187.467
ENSMUSG00000020397	Med7	chr11	46248154	46253153	-	0.860263	-0.102689	6.45965	8.76617	14.1683	3.47767	10.1398	6.34285	176.76	162.174	157.875	194.75	185.413	187.467
ENSMUSG00000020402	Vdac1	chr11	52169362	52174361	-	0.649194	-0.238899	42.8686	62.2398	50.6011	41.732	70.9784	89.5047	2676.64	1974.14	2248.71	2769.96	2382.84	2678.8
ENSMUSG00000020423	Btg2	chr1	135975698	135980697	+	1.98799	0.185659	1.76172	9.64278	28.3366	5.21651	14.4854	14.0952	635.395	811.747	866.29	803.342	732.96	846.419
ENSMUSG00000020424	Gatsl3	chr11	4113228	4118227	-	0.736258	-0.139602	4.69793	14.9025	8.09617	26.0825	33.3164	35.9428	145.049	135.876	115.37	203.444	194.104	193.809
ENSMUSG00000020439	Smtn	chr11	3437402	3442401	+	3.06447	-0.0977962	1.17448	7.88955	26.3126	0	7.24269	10.5714	333.553	272.628	295.51	246.915	254.943	251.6
ENSMUSG00000020439	Smtn	chr11	3439243	3444242	+	2.96324	-0.0977962	1.17448	6.13632	22.2645	0	10.1398	8.45714	333.553	272.628	295.51	246.915	254.943	251.6
ENSMUSG00000020439	Smtn	chr11	3439255	3444254	+	2.96324	-0.0977962	1.17448	6.13632	22.2645	0	10.1398	8.45714	333.553	272.628	295.51	246.915	254.943	251.6
ENSMUSG00000020439	Smtn	chr11	3439296	3444295	+	2.88016	-0.0977962	1.17448	6.13632	20.2404	0	8.69123	8.45714	333.553	272.628	295.51	246.915	254.943	251.6
ENSMUSG00000020439	Smtn	chr11	3440616	3445615	+	2.53081	-0.0977962	1.17448	5.2597	18.2164	0	8.69123	3.52381	333.553	272.628	295.51	246.915	254.943	251.6
ENSMUSG00000020448	Rnf185	chr11	3352367	3357366	+	-0.0910418	-0.267463	23.4896	21.0388	38.4568	33.0379	18.831	30.3047	282.463	262.108	204.428	337.334	275.222	292.476
ENSMUSG00000020453	Patz1	chr11	3184996	3189995	-	1.41046	0.101774	11.1576	31.5582	44.5289	15.6495	24.6251	52.8571	559.641	624.151	601.141	615.548	675.019	621.6
ENSMUSG00000020453	Patz1	chr11	3185442	3190441	-	1.23747	0.101774	11.7448	32.4348	42.5049	19.1272	24.6251	53.5619	559.641	624.151	601.141	615.548	675.019	621.6
ENSMUSG00000020453	Patz1	chr11	3185460	3190459	-	1.23747	0.101774	11.7448	32.4348	42.5049	19.1272	24.6251	53.5619	559.641	624.151	601.141	615.548	675.019	621.6
ENSMUSG00000020455	Trim11	chr11	58786595	58791594	-	0.613195	-0.397534	86.3244	145.518	137.635	100.852	149.199	140.952	471.555	342.757	416.953	582.51	389.657	448.933
ENSMUSG00000020455	Trim11	chr11	58786617	58791616	-	0.613195	-0.397534	86.3244	145.518	137.635	100.852	149.199	140.952	471.555	342.757	416.953	582.51	389.657	448.933
ENSMUSG00000020455	Trim11	chr11	58786618	58791617	-	0.613195	-0.397534	86.3244	145.518	137.635	100.852	149.199	140.952	471.555	342.757	416.953	582.51	389.657	448.933
ENSMUSG00000020456	Ogdh	chr11	6186636	6191635	-	1.11184	-0.24343	1.76172	7.88955	8.09617	6.95534	7.24269	14.8	821.55	609.249	688.174	862.462	783.659	777.352
ENSMUSG00000020456	Ogdh	chr11	6186638	6191637	-	1.11184	-0.24343	1.76172	7.88955	8.09617	6.95534	7.24269	14.8	821.55	609.249	688.174	862.462	783.659	777.352
ENSMUSG00000020456	Ogdh	chr11	6186669	6191668	-	1.14266	-0.24343	1.76172	7.88955	8.09617	6.95534	7.24269	16.2095	821.55	609.249	688.174	862.462	783.659	777.352
ENSMUSG00000020456	Ogdh	chr11	6186671	6191670	-	1.14266	-0.24343	1.76172	7.88955	8.09617	6.95534	7.24269	16.2095	821.55	609.249	688.174	862.462	783.659	777.352
ENSMUSG00000020456	Ogdh	chr11	6186674	6191673	-	1.14266	-0.24343	1.76172	7.88955	8.09617	6.95534	7.24269	16.2095	821.55	609.249	688.174	862.462	783.659	777.352
ENSMUSG00000020456	Ogdh	chr11	6186988	6191987	-	1.31621	-0.24343	1.76172	9.64278	8.09617	6.95534	10.1398	16.2095	821.55	609.249	688.174	862.462	783.659	777.352
ENSMUSG00000020456	Ogdh	chr11	6187175	6192174	-	1.25679	-0.24343	2.34896	12.2726	8.09617	6.95534	10.1398	16.2095	821.55	609.249	688.174	862.462	783.659	777.352
ENSMUSG00000020456	Ogdh	chr11	6187608	6192607	-	1.22474	-0.24343	2.34896	11.396	6.07213	6.95534	13.0368	16.2095	821.55	609.249	688.174	862.462	783.659	777.352
ENSMUSG00000020457	Drg1	chr11	3166397	3171396	+	1.82969	-0.27257	25.2514	77.1423	87.0338	20.866	88.3608	84.5714	754.018	674.995	574.828	972.009	795.247	816.819
ENSMUSG00000020458	Rtn4	chr11	29587947	29592946	-	0.686529	-8.98237e-05	8.22138	13.1492	12.1443	6.95534	7.24269	22.5524	2159.29	2263.42	2038.21	2267.44	2258.27	2300.34
ENSMUSG00000020458	Rtn4	chr11	29587948	29592947	-	0.686529	-8.98237e-05	8.22138	13.1492	12.1443	6.95534	7.24269	22.5524	2159.29	2263.42	2038.21	2267.44	2258.27	2300.34
ENSMUSG00000020458	Rtn4	chr11	29588774	29593773	-	0.521692	-8.98237e-05	9.9831	16.6557	14.1683	12.1718	11.5883	25.3714	2159.29	2263.42	2038.21	2267.44	2258.27	2300.34
ENSMUSG00000020463	Smek2	chr11	29067890	29072889	-	0.976378	-0.134329	50.5027	94.6746	123.467	71.2923	123.126	139.543	764.588	719.702	698.295	871.157	779.313	780.171
ENSMUSG00000020463	Smek2	chr11	29067907	29072906	-	0.982196	-0.134329	50.5027	94.6746	125.491	71.2923	123.126	139.543	764.588	719.702	698.295	871.157	779.313	780.171
ENSMUSG00000020463	Smek2	chr11	29068745	29073744	-	0.980512	-0.134329	55.2007	98.1811	121.443	67.8146	123.126	149.409	764.588	719.702	698.295	871.157	779.313	780.171
ENSMUSG00000020463	Smek2	chr11	29068747	29073746	-	0.980512	-0.134329	55.2007	98.1811	121.443	67.8146	123.126	149.409	764.588	719.702	698.295	871.157	779.313	780.171
ENSMUSG00000020471	Pold2	chr11	5777666	5782665	+	2.10072	-0.378372	4.11069	18.4089	16.1923	3.47767	20.2795	23.9619	394.626	276.134	291.462	516.434	443.253	406.647
ENSMUSG00000020471	Pold2	chr11	5778296	5783295	+	2.09701	-0.378372	4.69793	20.1622	16.1923	3.47767	21.7281	25.3714	394.626	276.134	291.462	516.434	443.253	406.647
ENSMUSG00000020472	Zkscan17	chr11	59320147	59325146	+	0.761227	-0.117919	39.3452	65.7462	62.7453	41.732	68.0813	82.4571	315.936	277.887	313.727	387.76	363.583	341.105
ENSMUSG00000020476	Dbnl	chr11	5683491	5688490	-	1.64785	-0.174768	15.8555	53.4736	62.7453	26.0825	69.5298	81.0476	446.89	418.146	323.847	514.695	511.334	470.076
ENSMUSG00000020476	Dbnl	chr11	5683525	5688524	-	1.64785	-0.174768	15.8555	53.4736	62.7453	26.0825	69.5298	81.0476	446.89	418.146	323.847	514.695	511.334	470.076
ENSMUSG00000020476	Dbnl	chr11	5683533	5688532	-	1.64785	-0.174768	15.8555	53.4736	62.7453	26.0825	69.5298	81.0476	446.89	418.146	323.847	514.695	511.334	470.076
ENSMUSG00000020477	Mrps24	chr11	5607691	5612690	+	-1.18627	0.10215	7.04689	2.62985	2.02404	13.9107	7.24269	4.93333	220.803	209.511	248.957	302.557	347.649	327.009
ENSMUSG00000020485	Supt4h1	chr11	87546054	87551053	-	1.89505	-0.292663	5.87241	14.0259	20.2404	5.21651	34.7649	29.6	225.501	188.473	155.851	234.743	225.972	186.762
ENSMUSG00000020519	Sap30l	chr11	57610139	57615138	-	1.2558	0.133898	16.4428	29.805	38.4568	13.9107	37.662	45.8095	143.874	140.259	127.515	140.846	195.553	170.552
ENSMUSG00000020525	Ppm1d	chr11	85119746	85124745	-	1.67421	0.243015	5.28517	14.9025	20.2404	3.47767	11.5883	18.3238	270.131	339.251	303.606	279.952	330.267	330.533
ENSMUSG00000020525	Ppm1d	chr11	85120666	85125665	-	1.19879	0.243015	5.28517	13.1492	20.2404	6.95534	10.1398	19.7333	270.131	339.251	303.606	279.952	330.267	330.533
ENSMUSG00000020532	Acaca	chr11	83988313	83993312	-	2.57882	-0.202565	1.17448	9.64278	4.04809	0	5.79415	15.5048	241.356	213.894	210.5	264.303	236.112	217.771
ENSMUSG00000020532	Acaca	chr11	83988375	83993374	-	2.57882	-0.202565	1.17448	9.64278	4.04809	0	5.79415	15.5048	241.356	213.894	210.5	264.303	236.112	217.771
ENSMUSG00000020538	Srebf1	chr11	60034107	60039106	+	1.30488	-0.226497	7.04689	28.9283	42.5049	33.0379	47.8017	42.9905	435.146	360.289	380.52	493.829	475.12	377.752
ENSMUSG00000020564	Atxn7l1	chr12	33827558	33832557	-	0.178877	0.368038	5.28517	11.396	14.1683	10.433	2.89708	10.5714	32.8855	36.8179	42.5049	24.3437	36.2134	32.419
ENSMUSG00000020564	Atxn7l1	chr12	33827576	33832575	-	0.178877	0.368038	5.28517	11.396	14.1683	10.433	2.89708	10.5714	32.8855	36.8179	42.5049	24.3437	36.2134	32.419
ENSMUSG00000020564	Atxn7l1	chr12	33827619	33832618	-	0.178877	0.368038	5.28517	11.396	14.1683	10.433	2.89708	10.5714	32.8855	36.8179	42.5049	24.3437	36.2134	32.419
ENSMUSG00000020564	Atxn7l1	chr12	33827628	33832627	-	0.178877	0.368038	5.28517	11.396	14.1683	10.433	2.89708	10.5714	32.8855	36.8179	42.5049	24.3437	36.2134	32.419
ENSMUSG00000020570	Sypl	chr12	33633756	33638755	-	2.32105	0.290161	3.52345	14.9025	8.09617	0	5.79415	11.9809	136.24	189.349	186.212	123.457	133.265	135.314
ENSMUSG00000020570	Sypl	chr12	33634049	33639048	-	2.48229	0.290161	3.52345	14.9025	10.1202	0	7.24269	12.6857	136.24	189.349	186.212	123.457	133.265	135.314
ENSMUSG00000020572	Nampt	chr12	33500200	33505199	-	1.16782	0.144154	2.34896	9.64278	8.09617	8.69418	14.4854	16.9143	783.967	873.11	894.627	787.692	887.954	820.342
ENSMUSG00000020580	Rock2	chr12	16896784	16901783	-	0.40469	-0.199709	7.04689	14.0259	18.2164	13.9107	8.69123	14.8	1428.17	1326.32	1125.37	1086.77	945.895	980.323
ENSMUSG00000020585	Laptm4a	chr12	8923130	8928129	-	0.476527	-0.053034	22.9024	32.4348	20.2404	27.8214	44.9047	53.5619	1019.45	977.428	963.444	893.761	876.365	868.266
ENSMUSG00000020585	Laptm4a	chr12	8923356	8928355	-	0.447038	-0.053034	25.2514	38.5711	22.2645	31.299	47.8017	54.2666	1019.45	977.428	963.444	893.761	876.365	868.266
ENSMUSG00000020590	Snx13	chr12	35726861	35731860	-	0.532239	-0.345216	8.22138	23.6686	18.2164	10.433	5.79415	14.0952	178.521	170.064	135.611	170.406	133.265	114.876
ENSMUSG00000020590	Snx13	chr12	35726872	35731871	-	0.532239	-0.345216	8.22138	23.6686	18.2164	10.433	5.79415	14.0952	178.521	170.064	135.611	170.406	133.265	114.876
ENSMUSG00000020621	Rdh14	chr12	10392586	10397585	-	1.27016	-0.14577	0.587241	3.50647	10.1202	3.47767	2.89708	7.75238	36.4089	38.5711	50.6011	43.4709	26.0737	32.419
ENSMUSG00000020634	Ubxn2a	chr12	4914071	4919070	+	0.56514	-0.176375	7.63413	15.7791	20.2404	13.9107	14.4854	13.3905	467.444	464.607	362.304	459.053	421.525	397.486
ENSMUSG00000020642	Rnf144a	chr12	27100122	27105121	+	0.748039	-0.349266	0	0	12.1443	3.47767	2.89708	2.11428	120.972	92.9214	82.9857	90.4194	73.8754	78.9333
ENSMUSG00000020644	Id2	chr12	25780958	25785957	+	2.09102	0.0827437	5.28517	33.3114	32.3847	5.21651	18.831	21.1428	863.832	824.02	781.28	405.149	459.187	521.524
ENSMUSG00000020646	Mboat2	chr12	25511464	25516463	-	1.94631	-0.0808476	4.11069	5.2597	8.09617	0	7.24269	11.2762	122.733	113.96	123.467	121.718	117.332	107.829
ENSMUSG00000020649	Rrm2	chr12	25388106	25393105	-	1.22461	-0.0712926	37.5834	58.7333	85.0098	24.3437	78.221	69.0666	1451.07	1369.28	1273.12	1479.75	1480.41	1465.9
ENSMUSG00000020649	Rrm2	chr12	25388617	25393616	-	1.10661	-0.0712926	37.5834	55.2268	91.0819	29.5602	78.221	71.8857	1451.07	1369.28	1273.12	1479.75	1480.41	1465.9
ENSMUSG00000020649	Rrm2	chr12	25388894	25393893	-	1.12869	-0.0712926	37.5834	56.1035	93.106	31.299	85.4637	75.4095	1451.07	1369.28	1273.12	1479.75	1480.41	1465.9
ENSMUSG00000020653	Klf11	chr12	25331236	25336235	-	1.98525	0.160166	2.34896	7.88955	28.3366	3.47767	13.0368	14.0952	192.028	212.141	246.933	248.653	267.98	253.714
ENSMUSG00000020653	Klf11	chr12	25331761	25336760	-	2.07423	0.160166	2.34896	9.64278	30.3606	3.47767	13.0368	14.0952	192.028	212.141	246.933	248.653	267.98	253.714
ENSMUSG00000020653	Klf11	chr12	25332019	25337018	-	1.9851	0.160166	2.34896	9.64278	26.3126	3.47767	11.5883	14.0952	192.028	212.141	246.933	248.653	267.98	253.714
ENSMUSG00000020657	Dnajc27	chr12	4077612	4082611	-	0.369825	-0.0280155	9.39586	4.38308	22.2645	5.21651	5.79415	12.6857	224.913	230.55	188.236	206.921	208.589	221.295
ENSMUSG00000020657	Dnajc27	chr12	4077629	4082628	-	0.369825	-0.0280155	9.39586	4.38308	22.2645	5.21651	5.79415	12.6857	224.913	230.55	188.236	206.921	208.589	221.295
ENSMUSG00000020659	Cbll1	chr12	32184420	32189419	+	1.25209	0.147964	8.22138	19.2856	10.1202	3.47767	11.5883	18.3238	146.223	169.187	170.02	163.451	172.376	174.076
ENSMUSG00000020659	Cbll1	chr12	32184423	32189422	+	1.25209	0.147964	8.22138	19.2856	10.1202	3.47767	11.5883	18.3238	146.223	169.187	170.02	163.451	172.376	174.076
ENSMUSG00000020659	Cbll1	chr12	32184482	32189481	+	1.25209	0.147964	8.22138	19.2856	10.1202	3.47767	11.5883	18.3238	146.223	169.187	170.02	163.451	172.376	174.076
ENSMUSG00000020671	Rab10	chr12	3309970	3314969	+	1.52009	0.144662	4.69793	17.5323	24.2885	5.21651	11.5883	13.3905	691.183	860.838	809.617	787.692	837.255	759.028
ENSMUSG00000020680	Taf15	chr11	83281594	83286593	-	2.57458	0.0400717	2.93621	26.2985	14.1683	3.47767	39.1105	22.5524	138.002	147.272	176.092	206.921	168.03	209.314
ENSMUSG00000020680	Taf15	chr11	83281610	83286609	-	2.57458	0.0400717	2.93621	26.2985	14.1683	3.47767	39.1105	22.5524	138.002	147.272	176.092	206.921	168.03	209.314
ENSMUSG00000020694	Tlk2	chr11	105035121	105040120	-	1.64069	-0.00120356	10.5703	30.6816	34.4087	6.95534	26.0737	25.3714	791.014	761.78	704.367	759.871	798.144	840.781
ENSMUSG00000020694	Tlk2	chr11	105037841	105042840	-	0.705444	-0.00120356	47.5665	80.6487	93.106	48.6874	66.6327	78.2285	791.014	761.78	704.367	759.871	798.144	840.781
ENSMUSG00000020694	Tlk2	chr11	105037844	105042843	-	0.705444	-0.00120356	47.5665	80.6487	93.106	48.6874	66.6327	78.2285	791.014	761.78	704.367	759.871	798.144	840.781
ENSMUSG00000020694	Tlk2	chr11	105038107	105043106	-	0.673462	-0.00120356	46.392	79.7721	91.0819	48.6874	65.1842	71.8857	791.014	761.78	704.367	759.871	798.144	840.781
ENSMUSG00000020694	Tlk2	chr11	105038231	105043230	-	0.645797	-0.00120356	46.392	79.7721	89.0579	48.6874	62.2871	71.1809	791.014	761.78	704.367	759.871	798.144	840.781
ENSMUSG00000020694	Tlk2	chr11	105038296	105043295	-	0.625992	-0.00120356	46.392	78.0189	89.0579	48.6874	60.8386	70.4762	791.014	761.78	704.367	759.871	798.144	840.781
ENSMUSG00000020694	Tlk2	chr11	105038531	105043530	-	0.641291	-0.00120356	45.8048	75.389	89.0579	46.9486	60.8386	69.0666	791.014	761.78	704.367	759.871	798.144	840.781
ENSMUSG00000020697	Lig3	chr11	82589610	82594609	-	0.274592	0.0260315	18.7917	22.792	26.3126	31.299	34.7649	36.6476	487.997	471.62	499.939	544.255	614.18	523.638
ENSMUSG00000020697	Lig3	chr11	82589637	82594636	-	0.219771	0.0260315	20.5534	22.792	26.3126	31.299	34.7649	37.3524	487.997	471.62	499.939	544.255	614.18	523.638
ENSMUSG00000020697	Lig3	chr11	82589687	82594686	-	0.192001	0.0260315	20.5534	22.792	24.2885	31.299	34.7649	37.3524	487.997	471.62	499.939	544.255	614.18	523.638
ENSMUSG00000020697	Lig3	chr11	82589695	82594694	-	0.192001	0.0260315	20.5534	22.792	24.2885	31.299	34.7649	37.3524	487.997	471.62	499.939	544.255	614.18	523.638
ENSMUSG00000020697	Lig3	chr11	82589700	82594699	-	0.192001	0.0260315	20.5534	22.792	24.2885	31.299	34.7649	37.3524	487.997	471.62	499.939	544.255	614.18	523.638
ENSMUSG00000020697	Lig3	chr11	82589705	82594704	-	0.192001	0.0260315	20.5534	22.792	24.2885	31.299	34.7649	37.3524	487.997	471.62	499.939	544.255	614.18	523.638
ENSMUSG00000020709	Adap2	chr11	79962607	79967606	-	-0.349092	0.371346	8.22138	11.396	8.09617	29.5602	15.9339	14.8	9.39586	14.9025	32.3847	36.5155	24.6251	30.3047
ENSMUSG00000020716	Nf1	chr11	79148294	79153293	-	1.34155	-0.111403	14.681	21.0388	26.3126	5.21651	20.2795	29.6	466.269	462.854	429.097	472.963	418.627	429.2
ENSMUSG00000020716	Nf1	chr11	79148327	79153326	-	1.34155	-0.111403	14.681	21.0388	26.3126	5.21651	20.2795	29.6	466.269	462.854	429.097	472.963	418.627	429.2
ENSMUSG00000020716	Nf1	chr11	79148394	79153393	-	1.24113	-0.111403	14.681	22.792	28.3366	6.95534	20.2795	31.7143	466.269	462.854	429.097	472.963	418.627	429.2
ENSMUSG00000020721	Helz	chr11	107404270	107409269	-	1.26334	-0.209292	9.39586	17.5323	14.1683	6.95534	23.1766	32.419	573.735	494.412	514.107	554.688	436.01	510.952
ENSMUSG00000020721	Helz	chr11	107404274	107409273	-	1.26334	-0.209292	9.39586	17.5323	14.1683	6.95534	23.1766	32.419	573.735	494.412	514.107	554.688	436.01	510.952
ENSMUSG00000020721	Helz	chr11	107404282	107409281	-	1.26334	-0.209292	9.39586	17.5323	14.1683	6.95534	23.1766	32.419	573.735	494.412	514.107	554.688	436.01	510.952
ENSMUSG00000020728	Ccdc46	chr11	108281506	108286505	-	1.75176	-0.630885	1.17448	3.50647	10.1202	0	2.89708	2.11428	10.5703	7.88955	6.07213	12.1718	5.79415	8.45714
ENSMUSG00000020728	Ccdc46	chr11	108281580	108286579	-	1.67374	-0.630885	1.17448	2.62985	10.1202	0	2.89708	2.11428	10.5703	7.88955	6.07213	12.1718	5.79415	8.45714
ENSMUSG00000020728	Ccdc46	chr11	108281591	108286590	-	1.67374	-0.630885	1.17448	2.62985	10.1202	0	2.89708	2.11428	10.5703	7.88955	6.07213	12.1718	5.79415	8.45714
ENSMUSG00000020728	Ccdc46	chr11	108281814	108286813	-	1.67374	-0.630885	1.17448	2.62985	10.1202	0	2.89708	2.11428	10.5703	7.88955	6.07213	12.1718	5.79415	8.45714
ENSMUSG00000020728	Ccdc46	chr11	108281818	108286817	-	1.67374	-0.630885	1.17448	2.62985	10.1202	0	2.89708	2.11428	10.5703	7.88955	6.07213	12.1718	5.79415	8.45714
ENSMUSG00000020728	Ccdc46	chr11	108354615	108359614	-	-1.28749	-0.630885	2.34896	3.50647	2.02404	19.1272	2.89708	1.40952	10.5703	7.88955	6.07213	12.1718	5.79415	8.45714
ENSMUSG00000020732	Rab37	chr11	115010471	115015470	-	2.18086	1.42068	6.45965	6.13632	16.1923	0	10.1398	16.2095	3.52345	7.88955	8.09617	1.73884	10.1398	7.75238
ENSMUSG00000020745	Pafah1b1	chr11	74536674	74541673	+	1.77202	-0.281214	9.9831	20.1622	20.2404	3.47767	27.5222	24.6667	1821.62	1406.97	1590.9	1931.85	1513.72	1675.22
ENSMUSG00000020745	Pafah1b1	chr11	74537361	74542360	+	1.75081	-0.281214	10.5703	15.7791	24.2885	3.47767	28.9708	26.0762	1821.62	1406.97	1590.9	1931.85	1513.72	1675.22
ENSMUSG00000020745	Pafah1b1	chr11	74538173	74543172	+	1.68268	-0.281214	8.80862	7.01293	22.2645	1.73884	18.831	19.7333	1821.62	1406.97	1590.9	1931.85	1513.72	1675.22
ENSMUSG00000020783	1200014J11Rik	chr11	72856285	72861284	-	2.35269	-0.11395	2.34896	20.1622	32.3847	3.47767	11.5883	16.2095	503.853	562.788	416.953	584.249	499.746	538.438
ENSMUSG00000020792	Exoc7	chr11	116167967	116172966	+	0.742574	0.0533982	2.34896	9.64278	14.1683	13.9107	10.1398	9.86666	131.542	140.259	111.322	119.98	140.508	131.79
ENSMUSG00000020792	Exoc7	chr11	116168042	116173041	+	0.786665	0.0533982	2.34896	9.64278	14.1683	13.9107	11.5883	9.86666	131.542	140.259	111.322	119.98	140.508	131.79
ENSMUSG00000020792	Exoc7	chr11	116168049	116173048	+	0.786665	0.0533982	2.34896	9.64278	14.1683	13.9107	11.5883	9.86666	131.542	140.259	111.322	119.98	140.508	131.79
ENSMUSG00000020794	Ube2g1	chr11	72415785	72420784	-	0.589311	-0.166333	10.5703	16.6557	10.1202	12.1718	20.2795	27.4857	349.996	272.628	348.135	321.685	286.81	293.181
ENSMUSG00000020806	Rhbdf2	chr11	116485515	116490514	+	0.499435	-0.142034	19.379	34.188	34.4087	46.9486	49.2503	59.9047	198.487	170.064	190.26	201.705	166.582	200.152
ENSMUSG00000020811	Wscd1	chr11	71559482	71564481	-	1.90456	-0.0539621	0.587241	2.62985	2.02404	0	2.89708	10.5714	100.418	99.9343	101.202	113.024	104.295	105.009
ENSMUSG00000020811	Wscd1	chr11	71559878	71564877	-	1.92588	-0.0539621	0.587241	2.62985	2.02404	0	2.89708	11.2762	100.418	99.9343	101.202	113.024	104.295	105.009
ENSMUSG00000020831	0610010K14Rik	chr11	70051417	70056416	+	2.38856	0.301735	8.22138	31.5582	56.6732	5.21651	30.4193	40.8762	268.369	304.186	313.727	274.736	343.303	384.095
ENSMUSG00000020834	Dhrs13	chr11	77840782	77845781	-	0.160923	-0.037877	5.28517	7.88955	12.1443	10.433	5.79415	9.1619	70.4689	78.0189	97.154	99.1136	76.7725	75.4095
ENSMUSG00000020834	Dhrs13	chr11	77840854	77845853	-	0.229096	-0.037877	5.28517	7.88955	12.1443	10.433	5.79415	11.2762	70.4689	78.0189	97.154	99.1136	76.7725	75.4095
ENSMUSG00000020834	Dhrs13	chr11	77840861	77845860	-	0.294019	-0.037877	5.28517	9.64278	12.1443	10.433	5.79415	11.2762	70.4689	78.0189	97.154	99.1136	76.7725	75.4095
ENSMUSG00000020841	Cpd	chr11	76660521	76665520	+	2.41792	-0.0134577	0.587241	9.64278	12.1443	1.73884	11.5883	7.75238	326.506	389.218	283.366	318.207	330.267	285.428
ENSMUSG00000020849	Ywhae	chr11	75541371	75546370	-	0.575644	-0.0480356	13.5065	21.0388	32.3847	17.3884	24.6251	17.619	4364.96	4212.14	4157.38	4967.85	4800.45	4895.98
ENSMUSG00000020849	Ywhae	chr11	75541650	75546649	-	0.56266	-0.0480356	18.2045	29.805	40.4809	20.866	26.0737	23.2571	4364.96	4212.14	4157.38	4967.85	4800.45	4895.98
ENSMUSG00000020859	Spag9	chr11	93852405	93857404	-	0.783366	-0.130811	7.04689	21.0388	30.3606	12.1718	13.0368	9.1619	397.562	221.784	445.289	311.252	291.156	370
ENSMUSG00000020859	Spag9	chr11	93852417	93857416	-	0.783366	-0.130811	7.04689	21.0388	30.3606	12.1718	13.0368	9.1619	397.562	221.784	445.289	311.252	291.156	370
ENSMUSG00000020859	Spag9	chr11	93899884	93904883	-	1.474	-0.130811	0.587241	5.2597	16.1923	3.47767	4.34561	4.22857	397.562	221.784	445.289	311.252	291.156	370
ENSMUSG00000020859	Spag9	chr11	93900432	93905431	-	1.2942	-0.130811	1.17448	6.13632	16.1923	3.47767	4.34561	4.22857	397.562	221.784	445.289	311.252	291.156	370
ENSMUSG00000020859	Spag9	chr11	93900519	93905518	-	1.2942	-0.130811	1.17448	6.13632	16.1923	3.47767	4.34561	4.22857	397.562	221.784	445.289	311.252	291.156	370
ENSMUSG00000020859	Spag9	chr11	93900582	93905581	-	1.2942	-0.130811	1.17448	6.13632	16.1923	3.47767	4.34561	4.22857	397.562	221.784	445.289	311.252	291.156	370
ENSMUSG00000020859	Spag9	chr11	93900679	93905678	-	1.2942	-0.130811	1.17448	6.13632	16.1923	3.47767	4.34561	4.22857	397.562	221.784	445.289	311.252	291.156	370
ENSMUSG00000020876	Snx11	chr11	96638807	96643806	+	-0.0202767	0.147418	11.1576	17.5323	6.07213	24.3437	28.9708	21.8476	219.628	210.388	244.909	208.66	247.7	248.076
ENSMUSG00000020876	Snx11	chr11	96638846	96643845	+	-0.0202767	0.147418	11.1576	17.5323	6.07213	24.3437	28.9708	21.8476	219.628	210.388	244.909	208.66	247.7	248.076
ENSMUSG00000020876	Snx11	chr11	96638874	96643873	+	-0.0202767	0.147418	11.1576	17.5323	6.07213	24.3437	28.9708	21.8476	219.628	210.388	244.909	208.66	247.7	248.076
ENSMUSG00000020877	Scrn2	chr11	96886252	96891251	-	1.42357	0.211328	5.28517	21.0388	36.4328	15.6495	33.3164	19.0286	72.8179	87.6617	95.13	97.3748	86.9123	125.448
ENSMUSG00000020877	Scrn2	chr11	96886448	96891447	-	1.48222	0.211328	5.28517	22.792	34.4087	13.9107	31.8678	18.3238	72.8179	87.6617	95.13	97.3748	86.9123	125.448
ENSMUSG00000020883	Fbxl20	chr11	98010927	98015926	+	0.678251	-0.456913	3.52345	9.64278	8.09617	10.433	11.5883	13.3905	408.72	262.985	313.727	405.149	309.987	300.933
ENSMUSG00000020892	Aloxe3	chr11	68934398	68939397	-	-0.460828	1.83446	862.07	606.619	730.679	1088.51	861.88	641.333	3.52345	19.2856	24.2885	6.95534	14.4854	25.3714
ENSMUSG00000020893	Per1	chr11	68903719	68908718	-	1.65529	0.275737	2.34896	9.64278	22.2645	5.21651	13.0368	11.2762	96.8948	107.824	159.899	126.935	124.574	152.229
ENSMUSG00000020893	Per1	chr11	68907450	68912449	-	2.33653	0.275737	1.17448	6.13632	20.2404	3.47767	17.3825	21.1428	96.8948	107.824	159.899	126.935	124.574	152.229
ENSMUSG00000020893	Per1	chr11	68908654	68913653	-	1.34019	0.275737	0.587241	0.876617	10.1202	5.21651	10.1398	16.2095	96.8948	107.824	159.899	126.935	124.574	152.229
ENSMUSG00000020893	Per1	chr11	68908660	68913659	-	1.34019	0.275737	0.587241	0.876617	10.1202	5.21651	10.1398	16.2095	96.8948	107.824	159.899	126.935	124.574	152.229
ENSMUSG00000020893	Per1	chr11	68909024	68914023	-	1.21648	0.275737	0.587241	0.876617	10.1202	5.21651	7.24269	15.5048	96.8948	107.824	159.899	126.935	124.574	152.229
ENSMUSG00000020895	Tmem107	chr11	68879308	68884307	-	1.28733	0.0632623	23.4896	48.2139	76.9136	26.0825	60.8386	64.8381	62.8348	59.6099	82.9857	74.7699	65.1842	81.7523
ENSMUSG00000020895	Tmem107	chr11	68879313	68884312	-	1.28733	0.0632623	23.4896	48.2139	76.9136	26.0825	60.8386	64.8381	62.8348	59.6099	82.9857	74.7699	65.1842	81.7523
ENSMUSG00000020897	Aurkb	chr11	68854149	68859148	-	-0.0938775	-0.0494898	46.9793	39.4477	58.6972	97.3748	98.5006	70.4762	594.875	547.885	485.77	519.912	557.687	561.695
ENSMUSG00000020897	Aurkb	chr11	68854154	68859153	-	-0.0938775	-0.0494898	46.9793	39.4477	58.6972	97.3748	98.5006	70.4762	594.875	547.885	485.77	519.912	557.687	561.695
ENSMUSG00000020905	Usp43	chr11	67735656	67740655	+	0.43014	0.485991	8.80862	7.88955	8.09617	3.47767	5.79415	10.5714	17.03	18.4089	20.2404	17.3884	33.3164	28.8952
ENSMUSG00000020923	Ubtf	chr11	102177990	102182989	+	0.481418	-0.21257	24.6641	33.3114	44.5289	38.2544	57.9415	40.8762	3593.92	3175.11	2548.27	3830.65	3625.69	3583.01
ENSMUSG00000020923	Ubtf	chr11	102177995	102182994	+	0.481418	-0.21257	24.6641	33.3114	44.5289	38.2544	57.9415	40.8762	3593.92	3175.11	2548.27	3830.65	3625.69	3583.01
ENSMUSG00000020923	Ubtf	chr11	102178019	102183018	+	0.490175	-0.21257	24.6641	33.3114	44.5289	38.2544	59.3901	40.8762	3593.92	3175.11	2548.27	3830.65	3625.69	3583.01
ENSMUSG00000020923	Ubtf	chr11	102178020	102183019	+	0.490175	-0.21257	24.6641	33.3114	44.5289	38.2544	59.3901	40.8762	3593.92	3175.11	2548.27	3830.65	3625.69	3583.01
ENSMUSG00000020923	Ubtf	chr11	102178602	102183601	+	0.53084	-0.21257	21.7279	28.9283	36.4328	34.7767	59.3901	41.5809	3593.92	3175.11	2548.27	3830.65	3625.69	3583.01
ENSMUSG00000020923	Ubtf	chr11	102178950	102183949	+	0.667739	-0.21257	17.03	22.792	36.4328	26.0825	43.4561	37.3524	3593.92	3175.11	2548.27	3830.65	3625.69	3583.01
ENSMUSG00000020923	Ubtf	chr11	102179186	102184185	+	0.660043	-0.21257	16.4428	21.0388	36.4328	24.3437	40.5591	34.5333	3593.92	3175.11	2548.27	3830.65	3625.69	3583.01
ENSMUSG00000020925	Ccdc43	chr11	102559040	102564039	+	-0.333498	-0.107146	8.80862	7.88955	6.07213	15.6495	14.4854	9.86666	408.72	325.225	392.664	462.53	459.187	452.457
ENSMUSG00000020925	Ccdc43	chr11	102559097	102564096	+	-0.333498	-0.107146	8.80862	7.88955	6.07213	15.6495	14.4854	9.86666	408.72	325.225	392.664	462.53	459.187	452.457
ENSMUSG00000020946	Gosr2	chr11	103559009	103564008	+	2.50847	-0.26696	4.11069	16.6557	10.1202	0	8.69123	13.3905	625.412	568.924	566.732	744.222	538.856	594.114
ENSMUSG00000020946	Gosr2	chr11	103559213	103564212	+	2.41789	-0.26696	4.11069	16.6557	8.09617	0	8.69123	12.6857	625.412	568.924	566.732	744.222	538.856	594.114
ENSMUSG00000020962	Gtf2a1	chr12	92828450	92833449	+	1.08538	0.18179	25.8386	69.2527	80.9617	45.2097	62.2871	84.5714	298.318	335.744	289.438	236.482	289.708	293.181
ENSMUSG00000020962	Gtf2a1	chr12	92828928	92833927	+	1.11736	0.18179	22.9024	69.2527	85.0098	50.4262	63.7357	84.5714	298.318	335.744	289.438	236.482	289.708	293.181
ENSMUSG00000020973	1110034A24Rik	chr12	70298090	70303089	+	0.821908	0.00720617	22.3152	46.4607	58.6972	29.5602	34.7649	47.9238	190.853	189.349	202.404	191.272	201.347	176.19
ENSMUSG00000021024	Psma6	chr12	56494762	56499761	-	0.929048	-0.220551	8.80862	11.396	22.2645	6.95534	17.3825	14.0952	1108.71	990.577	971.54	1363.25	1145.79	1123.39
ENSMUSG00000021051	Ppp2r5e	chr12	76697188	76702187	+	1.34953	-0.0934035	4.11069	12.2726	20.2404	10.433	17.3825	26.7809	188.504	156.038	214.549	224.31	185.413	222
ENSMUSG00000021051	Ppp2r5e	chr12	76697233	76702232	+	1.31992	-0.0934035	4.11069	12.2726	20.2404	10.433	15.9339	26.7809	188.504	156.038	214.549	224.31	185.413	222
ENSMUSG00000021065	Fut8	chr12	78335052	78340051	-	1.02766	-0.486095	8.80862	14.9025	22.2645	5.21651	8.69123	16.9143	139.763	96.4278	76.9136	99.1136	82.5667	80.3428
ENSMUSG00000021072	Tmx1	chr12	71549082	71554081	-	0.743518	-0.241404	4.11069	4.38308	14.1683	3.47767	10.1398	3.52381	225.501	208.635	216.573	250.392	212.935	169.143
ENSMUSG00000021090	Lrrc9	chr12	73537853	73542852	-	0.989231	0.446424	6.45965	8.76617	16.1923	5.21651	11.5883	14.8	18.2045	11.396	14.1683	5.21651	13.0368	17.619
ENSMUSG00000021090	Lrrc9	chr12	73537920	73542919	-	0.989231	0.446424	6.45965	8.76617	16.1923	5.21651	11.5883	14.8	18.2045	11.396	14.1683	5.21651	13.0368	17.619
ENSMUSG00000021096	Ppm1a	chr12	73857198	73862197	-	0.861599	-0.111943	20.5534	57.8567	50.6011	38.2544	44.9047	54.9714	981.28	981.811	912.843	1074.6	986.454	921.828
ENSMUSG00000021102	Glrx5	chr12	106265899	106270898	-	0.0843283	-0.0360349	852.674	891.519	1040.36	1036.35	1066.12	997.942	237.833	195.486	214.549	182.578	212.935	190.99
ENSMUSG00000021111	Papola	chr12	107017904	107022903	-	0.856008	-0.0748228	4.69793	14.9025	4.04809	10.433	24.6251	21.1428	1381.78	1439.4	1220.5	1464.1	1455.78	1300.29
ENSMUSG00000021111	Papola	chr12	107017914	107022913	-	0.97761	-0.0748228	4.69793	14.9025	6.07213	10.433	24.6251	21.1428	1381.78	1439.4	1220.5	1464.1	1455.78	1300.29
ENSMUSG00000021111	Papola	chr12	107017926	107022925	-	0.97761	-0.0748228	4.69793	14.9025	6.07213	10.433	24.6251	21.1428	1381.78	1439.4	1220.5	1464.1	1455.78	1300.29
ENSMUSG00000021111	Papola	chr12	107017956	107022955	-	0.97761	-0.0748228	4.69793	14.9025	6.07213	10.433	24.6251	21.1428	1381.78	1439.4	1220.5	1464.1	1455.78	1300.29
ENSMUSG00000021111	Papola	chr12	107017967	107022966	-	0.97761	-0.0748228	4.69793	14.9025	6.07213	10.433	24.6251	21.1428	1381.78	1439.4	1220.5	1464.1	1455.78	1300.29
ENSMUSG00000021111	Papola	chr12	107018082	107023081	-	1.04794	-0.0748228	4.69793	14.0259	8.09617	10.433	24.6251	21.1428	1381.78	1439.4	1220.5	1464.1	1455.78	1300.29
ENSMUSG00000021127	Zfp36l1	chr12	81213986	81218985	+	0.689242	0.307524	20.5534	28.9283	28.3366	12.1718	23.1766	24.6667	224.913	251.589	259.077	233.004	301.296	329.124
ENSMUSG00000021127	Zfp36l1	chr12	81214001	81219000	+	0.689242	0.307524	20.5534	28.9283	28.3366	12.1718	23.1766	24.6667	224.913	251.589	259.077	233.004	301.296	329.124
ENSMUSG00000021133	4933426M11Rik	chr12	81886546	81891545	-	2.45827	-0.541864	1.17448	7.01293	14.1683	0	4.34561	5.63809	672.391	454.087	485.77	679.885	409.936	513.066
ENSMUSG00000021134	Srsf5	chr12	82041491	82046490	-	0.689058	0.155122	6.45965	7.88955	12.1443	5.21651	15.9339	6.34285	1472.21	1577.03	1548.39	1276.31	1422.46	1563.16
ENSMUSG00000021134	Srsf5	chr12	82041507	82046506	-	0.689058	0.155122	6.45965	7.88955	12.1443	5.21651	15.9339	6.34285	1472.21	1577.03	1548.39	1276.31	1422.46	1563.16
ENSMUSG00000021134	Srsf5	chr12	82041519	82046518	-	0.689058	0.155122	6.45965	7.88955	12.1443	5.21651	15.9339	6.34285	1472.21	1577.03	1548.39	1276.31	1422.46	1563.16
ENSMUSG00000021134	Srsf5	chr12	82041521	82046520	-	0.689058	0.155122	6.45965	7.88955	12.1443	5.21651	15.9339	6.34285	1472.21	1577.03	1548.39	1276.31	1422.46	1563.16
ENSMUSG00000021134	Srsf5	chr12	82041572	82046571	-	0.689058	0.155122	6.45965	7.88955	12.1443	5.21651	15.9339	6.34285	1472.21	1577.03	1548.39	1276.31	1422.46	1563.16
ENSMUSG00000021143	Pacs2	chr12	114247719	114252718	-	1.18556	-0.328889	11.1576	25.4219	44.5289	17.3884	21.7281	47.9238	213.169	164.804	176.092	219.093	166.582	180.419
ENSMUSG00000021143	Pacs2	chr12	114247744	114252743	-	1.16916	-0.328889	11.1576	25.4219	42.5049	17.3884	21.7281	47.9238	213.169	164.804	176.092	219.093	166.582	180.419
ENSMUSG00000021144	Mta1	chr12	114331489	114336488	-	1.61166	-0.306937	5.28517	10.5194	8.09617	1.73884	10.1398	21.1428	341.187	260.355	246.933	253.87	212.935	233.276
ENSMUSG00000021144	Mta1	chr12	114331534	114336533	-	1.61166	-0.306937	5.28517	10.5194	8.09617	1.73884	10.1398	21.1428	341.187	260.355	246.933	253.87	212.935	233.276
ENSMUSG00000021149	Gtpbp4	chr13	8995264	9000263	+	2.12199	-0.0473147	2.34896	10.5194	18.2164	3.47767	14.4854	22.5524	1475.15	1395.57	1339.92	1411.93	1480.41	1374.29
ENSMUSG00000021171	Esyt2	chr12	117514695	117519694	-	0.324791	-0.0899295	8.80862	7.01293	10.1202	6.95534	10.1398	14.0952	481.538	489.152	431.121	386.021	362.134	352.381
ENSMUSG00000021188	Trip11	chr12	103151334	103156333	+	-0.227949	0.0931919	8.22138	16.6557	6.07213	10.433	1.44854	18.3238	283.637	312.952	315.751	292.124	305.641	294.59
ENSMUSG00000021188	Trip11	chr12	103151351	103156350	+	-0.246317	0.0931919	8.22138	15.7791	6.07213	10.433	1.44854	18.3238	283.637	312.952	315.751	292.124	305.641	294.59
ENSMUSG00000021188	Trip11	chr12	103151478	103156477	+	-0.437369	0.0931919	8.22138	15.7791	6.07213	8.69418	0	19.0286	283.637	312.952	315.751	292.124	305.641	294.59
ENSMUSG00000021189	Atxn3	chr12	103196359	103201358	+	2.01016	-0.0825343	6.45965	11.396	22.2645	1.73884	17.3825	19.7333	365.851	354.153	350.159	476.441	460.635	422.857
ENSMUSG00000021189	Atxn3	chr12	103196454	103201453	+	2.06217	-0.0825343	6.45965	12.2726	22.2645	1.73884	18.831	19.7333	365.851	354.153	350.159	476.441	460.635	422.857
ENSMUSG00000021189	Atxn3	chr12	103196457	103201456	+	2.06217	-0.0825343	6.45965	12.2726	22.2645	1.73884	18.831	19.7333	365.851	354.153	350.159	476.441	460.635	422.857
ENSMUSG00000021217	Tshz3	chr7	37478137	37483136	-	0.591328	-0.39802	8.22138	7.01293	12.1443	3.47767	5.79415	11.2762	24.6641	27.1751	4.04809	12.1718	14.4854	16.2095
ENSMUSG00000021248	Tmed10	chr12	86715668	86720667	+	2.66227	-0.409825	4.69793	22.792	36.4328	1.73884	18.831	21.1428	136.827	112.207	91.0819	137.368	112.986	97.2571
ENSMUSG00000021250	Fos	chr12	86809840	86814839	-	2.5857	0.864763	3.52345	20.1622	28.3366	1.73884	14.4854	19.7333	112.75	227.92	323.847	198.227	244.803	307.981
ENSMUSG00000021255	Esrrb	chr12	87806067	87811066	-	0.523972	-0.206968	14.681	19.2856	22.2645	20.866	28.9708	34.5333	2479.33	2163.49	2054.4	2888.21	2565.36	2532.91
ENSMUSG00000021264	Yy1	chr12	110026183	110031182	-	1.18576	0.0200192	35.2345	70.1293	82.9857	27.8214	68.0813	69.7714	593.701	554.898	558.636	497.307	511.334	581.428
ENSMUSG00000021264	Yy1	chr12	110026566	110031565	-	1.31313	0.0200192	32.8855	68.3761	80.9617	22.6049	60.8386	68.3619	593.701	554.898	558.636	497.307	511.334	581.428
ENSMUSG00000021270	Hsp90aa1	chr12	111934162	111939161	+	0.611962	-0.00704885	17.03	20.1622	42.5049	24.3437	31.8678	36.6476	5631.64	5747.1	4835.44	5466.9	5927.42	5643.03
ENSMUSG00000021270	Hsp90aa1	chr12	111934469	111939468	+	0.611087	-0.00704885	17.6172	20.1622	42.5049	24.3437	33.3164	37.3524	5631.64	5747.1	4835.44	5466.9	5927.42	5643.03
ENSMUSG00000021270	Hsp90aa1	chr12	111934500	111939499	+	0.627488	-0.00704885	17.6172	20.1622	44.5289	24.3437	33.3164	37.3524	5631.64	5747.1	4835.44	5466.9	5927.42	5643.03
ENSMUSG00000021270	Hsp90aa1	chr12	111934606	111939605	+	0.518533	-0.00704885	18.7917	20.1622	44.5289	27.8214	34.7649	38.7619	5631.64	5747.1	4835.44	5466.9	5927.42	5643.03
ENSMUSG00000021270	Hsp90aa1	chr12	111940939	111945938	+	1.84338	-0.00704885	2.93621	13.1492	30.3606	10.433	23.1766	30.3047	5631.64	5747.1	4835.44	5466.9	5927.42	5643.03
ENSMUSG00000021273	Fdft1	chr14	63796631	63801630	+	1.50823	-0.0557185	4.11069	20.1622	26.3126	8.69418	10.1398	23.9619	303.016	276.134	220.621	267.781	291.156	317.847
ENSMUSG00000021279	Cdc42bpb	chr12	112615930	112620929	+	2.20053	-0.328878	6.45965	15.7791	24.2885	1.73884	18.831	21.1428	794.537	625.904	597.093	674.668	554.79	556.057
ENSMUSG00000021282	Eif5	chr12	112771312	112776311	-	0.806201	0.351912	32.2983	50.8438	44.5289	31.299	63.7357	69.7714	1759.96	2328.29	2001.78	1568.43	2065.62	2100.89
ENSMUSG00000021282	Eif5	chr12	112771424	112776423	-	0.839969	0.351912	32.2983	49.9671	44.5289	29.5602	63.7357	69.7714	1759.96	2328.29	2001.78	1568.43	2065.62	2100.89
ENSMUSG00000021282	Eif5	chr12	112771437	112776436	-	0.832793	0.351912	31.711	49.9671	42.5049	29.5602	63.7357	69.0666	1759.96	2328.29	2001.78	1568.43	2065.62	2100.89
ENSMUSG00000021282	Eif5	chr12	112772064	112777063	-	0.867439	0.351912	29.3621	47.3373	42.5049	29.5602	63.7357	69.0666	1759.96	2328.29	2001.78	1568.43	2065.62	2100.89
ENSMUSG00000021282	Eif5	chr12	112772649	112777648	-	0.856621	0.351912	28.1876	46.4607	40.4809	29.5602	62.2871	67.6571	1759.96	2328.29	2001.78	1568.43	2065.62	2100.89
ENSMUSG00000021318	Gli3	chr13	15550068	15555067	-	2.15458	-0.401564	1.76172	16.6557	26.3126	3.47767	14.4854	7.04762	241.356	214.771	230.741	210.399	143.405	118.4
ENSMUSG00000021318	Gli3	chr13	15550813	15555812	-	2.06192	-0.401564	2.34896	14.9025	26.3126	3.47767	14.4854	9.1619	241.356	214.771	230.741	210.399	143.405	118.4
ENSMUSG00000021326	Trim27	chr13	21267082	21272081	-	1.99685	0.0257503	3.52345	9.64278	24.2885	3.47767	24.6251	14.0952	732.29	794.215	674.006	773.782	805.387	799.904
ENSMUSG00000021338	Lrrc16a	chr13	24372356	24377355	+	2.54253	-0.0341539	2.93621	11.396	16.1923	0	7.24269	9.1619	227.262	185.843	196.332	149.54	172.376	167.028
ENSMUSG00000021338	Lrrc16a	chr13	24372586	24377585	+	2.56291	-0.0341539	2.34896	10.5194	16.1923	0	5.79415	9.1619	227.262	185.843	196.332	149.54	172.376	167.028
ENSMUSG00000021338	Lrrc16a	chr13	24372642	24377641	+	2.5871	-0.0341539	2.34896	10.5194	16.1923	0	5.79415	9.86666	227.262	185.843	196.332	149.54	172.376	167.028
ENSMUSG00000021338	Lrrc16a	chr13	24372665	24377664	+	2.5871	-0.0341539	2.34896	10.5194	16.1923	0	5.79415	9.86666	227.262	185.843	196.332	149.54	172.376	167.028
ENSMUSG00000021360	Gcnt2	chr13	41008003	41013002	-	0.905491	-0.161876	3.52345	5.2597	10.1202	3.47767	2.89708	17.619	378.183	394.477	297.534	424.276	373.723	374.228
ENSMUSG00000021374	Nup153	chr13	46823219	46828218	+	1.59389	0.104785	2.34896	14.0259	12.1443	5.21651	13.0368	11.9809	1657.78	1797.06	1835.81	1651.89	1754.18	1733.01
ENSMUSG00000021375	Kif13a	chr13	47025088	47030087	+	1.5073	-0.172109	1.17448	6.13632	8.09617	3.47767	7.24269	10.5714	400.498	334.868	315.751	295.602	260.737	315.028
ENSMUSG00000021377	Dek	chr13	47201199	47206198	+	1.42078	-0.19377	5.87241	16.6557	32.3847	8.69418	15.9339	21.8476	1203.26	998.466	1064.65	1086.77	899.542	1044.46
ENSMUSG00000021377	Dek	chr13	47201559	47206558	+	1.5201	-0.19377	5.87241	17.5323	36.4328	8.69418	17.3825	22.5524	1203.26	998.466	1064.65	1086.77	899.542	1044.46
ENSMUSG00000021377	Dek	chr13	47201570	47206569	+	1.5201	-0.19377	5.87241	17.5323	36.4328	8.69418	17.3825	22.5524	1203.26	998.466	1064.65	1086.77	899.542	1044.46
ENSMUSG00000021377	Dek	chr13	47201590	47206589	+	1.5201	-0.19377	5.87241	17.5323	36.4328	8.69418	17.3825	22.5524	1203.26	998.466	1064.65	1086.77	899.542	1044.46
ENSMUSG00000021385	Ippk	chr13	49511647	49516646	-	0.566588	-0.185888	9.9831	21.9154	22.2645	19.1272	24.6251	16.2095	399.324	341.004	362.304	406.887	341.855	372.819
ENSMUSG00000021385	Ippk	chr13	49511680	49516679	-	0.533759	-0.185888	9.9831	21.9154	20.2404	19.1272	24.6251	16.2095	399.324	341.004	362.304	406.887	341.855	372.819
ENSMUSG00000021395	Spin1	chr13	51191267	51196266	-	0.78217	0.162307	21.1407	28.9283	46.553	19.1272	34.7649	33.1238	630.697	671.488	657.814	556.427	711.232	615.257
ENSMUSG00000021413	Prpf4b	chr13	34962363	34967362	-	1.13207	-0.050711	4.69793	9.64278	6.07213	3.47767	10.1398	16.9143	796.886	719.702	710.439	695.534	770.622	677.276
ENSMUSG00000021417	Eci2	chr13	35085992	35090991	+	1.17666	-0.220618	1.76172	2.62985	12.1443	0	1.44854	0.704762	113.338	97.3044	82.9857	118.241	126.023	95.1428
ENSMUSG00000021417	Eci2	chr13	35085993	35090992	+	1.17666	-0.220618	1.76172	2.62985	12.1443	0	1.44854	0.704762	113.338	97.3044	82.9857	118.241	126.023	95.1428
ENSMUSG00000021417	Eci2	chr13	35085997	35090996	+	1.17666	-0.220618	1.76172	2.62985	12.1443	0	1.44854	0.704762	113.338	97.3044	82.9857	118.241	126.023	95.1428
ENSMUSG00000021417	Eci2	chr13	35086002	35091001	+	1.17666	-0.220618	1.76172	2.62985	12.1443	0	1.44854	0.704762	113.338	97.3044	82.9857	118.241	126.023	95.1428
ENSMUSG00000021417	Eci2	chr13	35086014	35091013	+	1.17666	-0.220618	1.76172	2.62985	12.1443	0	1.44854	0.704762	113.338	97.3044	82.9857	118.241	126.023	95.1428
ENSMUSG00000021431	Snrnp48	chr13	38291808	38296807	-	0.109078	-0.0351987	5.28517	4.38308	4.04809	12.1718	18.831	16.2095	162.666	171.817	135.611	175.622	175.273	181.124
ENSMUSG00000021457	Syk	chr13	52673542	52678541	-	3.45588	-0.302311	0	13.1492	12.1443	0	7.24269	8.45714	542.611	447.951	388.616	516.434	462.084	421.447
ENSMUSG00000021457	Syk	chr13	52673806	52678805	-	3.56438	-0.302311	0	13.1492	12.1443	0	8.69123	9.86666	542.611	447.951	388.616	516.434	462.084	421.447
ENSMUSG00000021458	2010111I01Rik	chr13	63369577	63374576	-	2.52367	-0.267694	2.34896	6.13632	10.1202	0	11.5883	11.2762	283.05	207.758	261.101	246.915	185.413	230.457
ENSMUSG00000021466	Ptch1	chr13	63665635	63670634	+	1.60729	-0.252742	9.39586	21.9154	56.6732	10.433	20.2795	42.2857	796.886	622.398	718.535	697.273	524.371	652.609
ENSMUSG00000021466	Ptch1	chr13	63666829	63671828	+	1.86126	-0.252742	7.04689	22.792	52.6251	8.69418	20.2795	38.0571	796.886	622.398	718.535	697.273	524.371	652.609
ENSMUSG00000021470	0610007P08Rik	chr13	63911548	63916547	-	1.12242	-0.203398	17.03	35.0647	52.6251	15.6495	37.662	26.0762	274.829	251.589	253.005	269.519	241.906	202.267
ENSMUSG00000021470	0610007P08Rik	chr13	63911610	63916609	-	1.12242	-0.203398	17.03	35.0647	52.6251	15.6495	37.662	26.0762	274.829	251.589	253.005	269.519	241.906	202.267
ENSMUSG00000021470	0610007P08Rik	chr13	63911628	63916627	-	1.08523	-0.203398	17.03	34.188	48.577	15.6495	37.662	26.0762	274.829	251.589	253.005	269.519	241.906	202.267
ENSMUSG00000021470	0610007P08Rik	chr13	63911642	63916641	-	1.08523	-0.203398	17.03	34.188	48.577	15.6495	37.662	26.0762	274.829	251.589	253.005	269.519	241.906	202.267
ENSMUSG00000021477	Ctsl	chr13	64471615	64476614	+	1.3667	0.109482	2.93621	8.76617	10.1202	3.47767	5.79415	17.619	2137.56	2287.97	2076.67	1841.43	2138.04	2066.36
ENSMUSG00000021488	Nsd1	chr13	55306143	55311142	-	2.3878	-0.0113954	3.52345	27.1751	42.5049	10.433	36.2134	42.9905	4181.74	4396.23	3669.59	3719.37	3953.06	3675.33
ENSMUSG00000021488	Nsd1	chr13	55308436	55313435	-	1.51066	-0.0113954	17.6172	48.2139	70.8415	29.5602	69.5298	84.5714	4181.74	4396.23	3669.59	3719.37	3953.06	3675.33
ENSMUSG00000021495	Fam193b	chr13	55672349	55677348	+	1.10481	-0.0738313	17.03	40.3244	48.577	20.866	40.5591	38.0571	262.497	222.661	228.717	219.093	214.384	246.667
ENSMUSG00000021495	Fam193b	chr13	55672482	55677481	+	1.12993	-0.0738313	17.6172	41.201	52.6251	20.866	42.0076	38.0571	262.497	222.661	228.717	219.093	214.384	246.667
ENSMUSG00000021501	Caml	chr13	55719366	55724365	-	0.734042	-0.0530344	5.87241	14.9025	10.1202	8.69418	13.0368	12.6857	152.095	158.668	157.875	159.973	133.265	152.933
ENSMUSG00000021514	Zfp369	chr13	65375122	65380121	-	1.04717	-0.195409	24.6641	25.4219	34.4087	6.95534	27.5222	27.4857	245.467	220.907	163.947	175.622	175.273	169.848
ENSMUSG00000021514	Zfp369	chr13	65375211	65380210	-	1.02594	-0.195409	24.6641	25.4219	32.3847	6.95534	27.5222	27.4857	245.467	220.907	163.947	175.622	175.273	169.848
ENSMUSG00000021514	Zfp369	chr13	65375616	65380615	-	1.00177	-0.195409	24.0769	25.4219	30.3606	6.95534	27.5222	26.0762	245.467	220.907	163.947	175.622	175.273	169.848
ENSMUSG00000021537	Cetn3	chr13	81917291	81922290	-	0.800181	0.259923	8.80862	22.792	14.1683	15.6495	21.7281	28.8952	201.424	247.206	174.068	133.89	186.861	186.762
ENSMUSG00000021540	Smad5	chr13	56800029	56805028	-	0.778571	-0.048727	4.11069	6.13632	2.02404	1.73884	5.79415	10.5714	425.75	415.516	408.857	373.85	388.208	335.467
ENSMUSG00000021552	Gkap1	chr13	58375550	58380549	+	1.17085	-0.332608	1.76172	3.50647	12.1443	3.47767	7.24269	7.04762	51.6772	45.5841	26.3126	62.5981	59.3901	57.0857
ENSMUSG00000021610	Clptm1l	chr13	73736554	73741553	-	0.584007	-0.088561	7.04689	11.396	14.1683	8.69418	11.5883	11.9809	296.557	286.654	279.318	337.334	317.23	307.981
ENSMUSG00000021614	Vcan	chr13	89880003	89885002	+	2.66042	0.0904577	1.17448	3.50647	16.1923	0	10.1398	7.75238	648.901	821.39	582.924	568.599	664.879	549.714
ENSMUSG00000021621	Zcchc9	chr13	91947302	91952301	+	1.149	-0.126851	8.80862	16.6557	12.1443	3.47767	14.4854	11.9809	126.844	120.973	133.587	121.718	98.5006	105.009
ENSMUSG00000021645	Smn1	chr13	100889807	100894806	-	2.61146	-0.0747776	2.93621	11.396	12.1443	0	8.69123	12.6857	363.502	320.842	348.135	380.805	375.171	371.409
ENSMUSG00000021645	Smn1	chr13	100889849	100894848	-	2.61146	-0.0747776	2.93621	11.396	12.1443	0	8.69123	12.6857	363.502	320.842	348.135	380.805	375.171	371.409
ENSMUSG00000021645	Smn1	chr13	100889879	100894878	-	2.61146	-0.0747776	2.93621	11.396	12.1443	0	8.69123	12.6857	363.502	320.842	348.135	380.805	375.171	371.409
ENSMUSG00000021646	Mccc2	chr13	100785530	100790529	+	3.03806	-0.493989	1.17448	17.5323	20.2404	0	5.79415	7.04762	183.219	134.999	145.731	220.832	134.714	155.752
ENSMUSG00000021646	Mccc2	chr13	100785595	100790594	+	3.07088	-0.493989	1.17448	17.5323	22.2645	0	5.79415	7.04762	183.219	134.999	145.731	220.832	134.714	155.752
ENSMUSG00000021660	Btf3	chr13	99086332	99091331	+	0.547483	-0.0821523	32.2983	41.201	44.5289	19.1272	40.5591	24.6667	702.928	686.391	625.429	709.445	666.327	692.076
ENSMUSG00000021660	Btf3	chr13	99086923	99091922	+	0.49491	-0.0821523	38.7579	42.0776	54.6492	22.6049	46.3532	29.6	702.928	686.391	625.429	709.445	666.327	692.076
ENSMUSG00000021660	Btf3	chr13	99086962	99091961	+	0.473909	-0.0821523	39.9324	42.0776	54.6492	22.6049	46.3532	29.6	702.928	686.391	625.429	709.445	666.327	692.076
ENSMUSG00000021678	F2rl1	chr13	96295196	96300195	+	0.00109795	-0.0988055	7.63413	21.9154	4.04809	15.6495	14.4854	10.5714	465.095	403.244	338.015	445.142	533.062	448.228
ENSMUSG00000021701	Plk2	chr13	111180252	111185251	-	1.84274	0.334661	2.34896	12.2726	22.2645	1.73884	5.79415	5.63809	1982.53	2725.4	2576.61	2281.35	2652.27	2778.87
ENSMUSG00000021703	Serinc5	chr13	93376093	93381092	-	1.91668	0.416202	2.93621	14.0259	20.2404	5.21651	20.2795	16.9143	96.8948	123.603	127.515	71.2923	101.398	95.8476
ENSMUSG00000021706	Zfyve16	chr13	93300824	93305823	+	0.74117	-0.10279	17.6172	34.188	24.2885	10.433	14.4854	24.6667	140.351	125.356	119.419	85.2029	75.324	95.1428
ENSMUSG00000021709	Erbb2ip	chr13	104710376	104715375	+	0.778148	0.161417	4.11069	20.1622	14.1683	10.433	4.34561	16.2095	296.557	427.789	352.183	333.856	296.95	343.219
ENSMUSG00000021709	Erbb2ip	chr13	104710595	104715594	+	0.762889	0.161417	4.11069	19.2856	14.1683	10.433	4.34561	16.2095	296.557	427.789	352.183	333.856	296.95	343.219
ENSMUSG00000021731	Mrps30	chr13	119176060	119181059	+	1.9488	-0.146083	0	8.76617	12.1443	3.47767	10.1398	2.11428	480.95	412.886	388.616	434.709	441.804	410.876
ENSMUSG00000021748	Pdhb	chr14	9005507	9010506	+	1.26349	-0.128632	12.9193	26.2985	26.3126	12.1718	34.7649	40.8762	426.924	464.607	382.544	572.077	476.569	492.628
ENSMUSG00000021754	Map3k1	chr13	112598524	112603523	+	1.36031	-0.262409	4.69793	7.88955	22.2645	3.47767	10.1398	11.2762	519.121	390.971	406.833	399.932	366.48	356.609
ENSMUSG00000021754	Map3k1	chr13	112599202	112604201	+	1.52883	-0.262409	5.28517	9.64278	32.3847	3.47767	11.5883	11.2762	519.121	390.971	406.833	399.932	366.48	356.609
ENSMUSG00000021767	Myst4	chr14	22314076	22319075	-	2.20394	-0.200303	0.587241	9.64278	30.3606	6.95534	10.1398	18.3238	1472.8	1314.92	1196.21	1679.71	1451.43	1537.79
ENSMUSG00000021767	Myst4	chr14	22315073	22320072	-	1.51264	-0.200303	2.34896	10.5194	30.3606	6.95534	7.24269	14.8	1472.8	1314.92	1196.21	1679.71	1451.43	1537.79
ENSMUSG00000021796	Bmpr1a	chr14	35315715	35320714	+	1.64687	-0.187481	4.69793	20.1622	24.2885	6.95534	18.831	17.619	783.38	690.774	655.79	676.407	564.93	651.904
ENSMUSG00000021796	Bmpr1a	chr14	35315874	35320873	+	1.64687	-0.187481	4.69793	20.1622	24.2885	6.95534	18.831	17.619	783.38	690.774	655.79	676.407	564.93	651.904
ENSMUSG00000021796	Bmpr1a	chr14	35316528	35321527	+	1.70136	-0.187481	2.93621	13.1492	20.2404	5.21651	14.4854	13.3905	783.38	690.774	655.79	676.407	564.93	651.904
ENSMUSG00000021806	Nid2	chr14	20565479	20570478	-	0.825037	-0.216506	10.5703	13.1492	22.2645	10.433	17.3825	27.4857	1341.85	1113.3	1090.96	1660.59	1542.69	1453.22
ENSMUSG00000021811	Dnajc9	chr14	21208133	21213132	+	0.812906	-0.0254669	5.87241	11.396	16.1923	12.1718	20.2795	16.2095	762.826	767.04	718.535	791.17	782.21	787.219
ENSMUSG00000021816	Ppp3cb	chr14	21365663	21370662	+	0.519251	-0.303535	9.9831	30.6816	20.2404	13.9107	10.1398	14.0952	271.893	198.992	224.669	231.265	179.619	211.428
ENSMUSG00000021816	Ppp3cb	chr14	21365735	21370734	+	0.529096	-0.303535	9.9831	31.5582	20.2404	13.9107	10.1398	14.0952	271.893	198.992	224.669	231.265	179.619	211.428
ENSMUSG00000021816	Ppp3cb	chr14	21365770	21370769	+	0.529096	-0.303535	9.9831	31.5582	20.2404	13.9107	10.1398	14.0952	271.893	198.992	224.669	231.265	179.619	211.428
ENSMUSG00000021816	Ppp3cb	chr14	21365796	21370795	+	0.568734	-0.303535	9.39586	31.5582	20.2404	13.9107	10.1398	14.0952	271.893	198.992	224.669	231.265	179.619	211.428
ENSMUSG00000021820	Camk2g	chr14	21613277	21618276	+	1.70784	-0.146918	7.63413	21.0388	32.3847	5.21651	17.3825	23.2571	284.225	282.271	293.486	366.894	305.641	285.428
ENSMUSG00000021820	Camk2g	chr14	21613311	21618310	+	1.70784	-0.146918	7.63413	21.0388	32.3847	5.21651	17.3825	23.2571	284.225	282.271	293.486	366.894	305.641	285.428
ENSMUSG00000021838	Samd4	chr14	47497529	47502528	-	2.77437	-0.219549	1.17448	19.2856	16.1923	1.73884	14.4854	13.3905	152.095	126.233	105.25	71.2923	73.8754	64.8381
ENSMUSG00000021838	Samd4	chr14	47497640	47502639	-	2.82387	-0.219549	1.17448	19.2856	16.1923	1.73884	15.9339	14.0952	152.095	126.233	105.25	71.2923	73.8754	64.8381
ENSMUSG00000021838	Samd4	chr14	47498850	47503849	-	2.41896	-0.219549	1.76172	18.4089	20.2404	3.47767	17.3825	15.5048	152.095	126.233	105.25	71.2923	73.8754	64.8381
ENSMUSG00000021840	Mapk1ip1l	chr14	47912966	47917965	-	2.50402	-0.186803	0.587241	2.62985	12.1443	0	5.79415	7.04762	1431.11	1276.35	1092.98	1269.35	1167.52	1206.55
ENSMUSG00000021840	Mapk1ip1l	chr14	47912989	47917988	-	2.50402	-0.186803	0.587241	2.62985	12.1443	0	5.79415	7.04762	1431.11	1276.35	1092.98	1269.35	1167.52	1206.55
ENSMUSG00000021868	Ppif	chr14	26508656	26513655	-	1.74936	0.209436	1.17448	6.13632	4.04809	1.73884	8.69123	11.9809	162.666	177.077	165.971	159.973	218.729	188.876
ENSMUSG00000021870	Slmap	chr14	27353105	27358104	+	1.29262	-0.0581674	5.28517	21.0388	12.1443	6.95534	13.0368	21.1428	494.457	472.496	499.939	483.396	451.944	455.276
ENSMUSG00000021870	Slmap	chr14	27353227	27358226	+	1.29262	-0.0581674	5.28517	21.0388	12.1443	6.95534	13.0368	21.1428	494.457	472.496	499.939	483.396	451.944	455.276
ENSMUSG00000021870	Slmap	chr14	27354382	27359381	+	1.23989	-0.0581674	4.69793	17.5323	6.07213	3.47767	11.5883	11.2762	494.457	472.496	499.939	483.396	451.944	455.276
ENSMUSG00000021870	Slmap	chr14	27354418	27359417	+	1.23989	-0.0581674	4.69793	17.5323	6.07213	3.47767	11.5883	11.2762	494.457	472.496	499.939	483.396	451.944	455.276
ENSMUSG00000021876	Rnase4	chr14	51705752	51710751	-	1.5812	0.0314974	1.17448	2.62985	10.1202	0	2.89708	1.40952	59.3114	74.5124	60.7213	48.6874	34.7649	57.7904
ENSMUSG00000021913	Ogdhl	chr14	33130205	33135204	-	0.516811	-0.15864	7.04689	2.62985	28.3366	5.21651	8.69123	9.1619	611.905	547.009	607.213	726.833	546.099	701.943
ENSMUSG00000021932	Rnaseh2b	chr14	62945905	62950904	-	2.07673	-0.303405	8.22138	45.5841	38.4568	6.95534	23.1766	37.3524	254.275	207.758	188.236	278.214	221.626	248.076
ENSMUSG00000021938	Pspc1	chr14	57397154	57402153	+	0.962601	-0.00296056	5.28517	7.88955	18.2164	5.21651	10.1398	10.5714	931.364	908.175	811.641	838.119	889.402	921.828
ENSMUSG00000021945	Zmym2	chr14	57500490	57505489	-	1.25033	0.0414768	9.9831	10.5194	16.1923	3.47767	21.7281	16.2095	704.102	724.085	704.367	624.242	660.533	643.447
ENSMUSG00000021945	Zmym2	chr14	57501631	57506630	-	1.25163	0.0414768	9.9831	10.5194	18.2164	3.47767	20.2795	15.5048	704.102	724.085	704.367	624.242	660.533	643.447
ENSMUSG00000021948	Prkcd	chr14	31439395	31444394	+	0.624192	-0.110869	8.80862	20.1622	18.2164	12.1718	13.0368	15.5048	218.454	207.758	212.524	201.705	181.067	178.305
ENSMUSG00000021948	Prkcd	chr14	31439397	31444396	+	0.624192	-0.110869	8.80862	20.1622	18.2164	12.1718	13.0368	15.5048	218.454	207.758	212.524	201.705	181.067	178.305
ENSMUSG00000021952	Xpo4	chr14	58283794	58288793	+	0.980363	-0.192418	21.1407	44.7074	50.6011	29.5602	40.5591	69.7714	744.034	616.261	714.487	699.012	547.547	657.543
ENSMUSG00000021952	Xpo4	chr14	58284268	58289267	+	1.07257	-0.192418	19.379	44.7074	52.6251	27.8214	39.1105	67.6571	744.034	616.261	714.487	699.012	547.547	657.543
ENSMUSG00000021953	Tdh	chr14	64127930	64132929	+	0.51441	-0.12467	5.87241	7.01293	12.1443	5.21651	7.24269	7.75238	2092.93	2006.58	1742.7	2265.7	2191.64	2076.23
ENSMUSG00000021958	Pinx1	chr14	64474149	64479148	-	1.3277	-0.398828	6.45965	19.2856	14.1683	5.21651	14.4854	16.9143	215.517	158.668	145.731	186.055	144.854	157.867
ENSMUSG00000021959	Lats2	chr14	58363492	58368491	+	2.26047	-0.237676	2.34896	7.88955	14.1683	0	8.69123	3.52381	188.504	166.557	157.875	135.629	110.089	116.286
ENSMUSG00000021969	Zdhhc20	chr14	58509018	58514017	+	1.83636	-0.0178271	1.76172	9.64278	10.1202	1.73884	5.79415	10.5714	239.007	245.453	259.077	248.653	224.523	235.39
ENSMUSG00000021973	Efha1	chr14	58618100	58623099	+	0.786829	-0.691723	11.7448	14.0259	20.2404	6.95534	18.831	13.3905	112.163	70.1293	70.8415	107.808	59.3901	71.1809
ENSMUSG00000022000	Zc3h13	chr14	75679180	75684179	-	1.26389	0.245155	3.52345	10.5194	20.2404	6.95534	10.1398	14.8	277.178	283.147	273.246	199.966	276.671	284.019
ENSMUSG00000022000	Zc3h13	chr14	75679193	75684192	-	1.27962	0.245155	3.52345	10.5194	20.2404	6.95534	10.1398	15.5048	277.178	283.147	273.246	199.966	276.671	284.019
ENSMUSG00000022019	Tdrd3	chr14	87811390	87816389	-	0.442718	-0.494918	8.80862	11.396	16.1923	6.95534	10.1398	7.75238	180.87	131.492	109.298	140.846	89.8093	126.152
ENSMUSG00000022019	Tdrd3	chr14	87811446	87816445	-	0.442718	-0.494918	8.80862	11.396	16.1923	6.95534	10.1398	7.75238	180.87	131.492	109.298	140.846	89.8093	126.152
ENSMUSG00000022019	Tdrd3	chr14	87811473	87816472	-	0.397542	-0.494918	8.80862	11.396	14.1683	6.95534	10.1398	7.75238	180.87	131.492	109.298	140.846	89.8093	126.152
ENSMUSG00000022024	Sugt1	chr14	79982498	79987497	-	0.348381	-0.224885	22.3152	25.4219	34.4087	24.3437	28.9708	31.7143	835.057	724.962	651.742	838.119	754.688	735.771
ENSMUSG00000022040	Ephx2	chr14	66731158	66736157	+	-0.176801	-0.440211	19.379	28.9283	24.2885	22.6049	8.69123	18.3238	178.521	123.603	93.106	286.908	286.81	232.571
ENSMUSG00000022043	Trim35	chr14	66910868	66915867	-	0.857625	-0.459274	13.5065	19.2856	44.5289	13.9107	20.2795	24.6667	769.286	568.048	524.227	592.943	436.01	447.524
ENSMUSG00000022043	Trim35	chr14	66910908	66915907	-	0.857625	-0.459274	13.5065	19.2856	44.5289	13.9107	20.2795	24.6667	769.286	568.048	524.227	592.943	436.01	447.524
ENSMUSG00000022043	Trim35	chr14	66910927	66915926	-	0.873313	-0.459274	13.5065	19.2856	46.553	13.9107	20.2795	24.6667	769.286	568.048	524.227	592.943	436.01	447.524
ENSMUSG00000022090	Pdlim2	chr14	70567781	70572780	+	1.59027	-0.0311308	2.93621	10.5194	14.1683	1.73884	5.79415	7.04762	49.9155	63.1164	56.6732	41.732	27.5222	40.1714
ENSMUSG00000022090	Pdlim2	chr14	70575241	70580240	+	0.887111	-0.0311308	1.17448	3.50647	0	0	0	11.2762	49.9155	63.1164	56.6732	41.732	27.5222	40.1714
ENSMUSG00000022099	Epb4.9	chr14	71035786	71040785	+	1.10492	0.157876	10.5703	22.792	34.4087	13.9107	20.2795	34.5333	418.703	459.347	412.905	316.468	392.554	365.771
ENSMUSG00000022105	Rb1	chr14	73725630	73730629	+	1.64041	-0.133974	6.45965	20.1622	30.3606	6.95534	23.1766	19.7333	209.645	173.57	178.116	179.1	178.17	176.19
ENSMUSG00000022111	Uchl3	chr14	102048184	102053183	-	0.0380656	-0.0641911	15.8555	16.6557	24.2885	10.433	11.5883	6.34285	248.403	221.784	230.741	264.303	270.877	260.057
ENSMUSG00000022114	Spry2	chr14	106296037	106301036	+	1.83202	-0.00751415	5.87241	22.792	36.4328	5.21651	17.3825	16.9143	396.975	360.289	342.063	337.334	391.105	364.362
ENSMUSG00000022119	Rbm26	chr14	105576078	105581077	+	1.8076	-0.0927648	3.52345	27.1751	22.2645	5.21651	11.5883	13.3905	1038.24	817.883	880.459	791.17	796.696	909.142
ENSMUSG00000022119	Rbm26	chr14	105576482	105581481	+	1.86912	-0.0927648	3.52345	28.9283	26.3126	5.21651	11.5883	12.6857	1038.24	817.883	880.459	791.17	796.696	909.142
ENSMUSG00000022119	Rbm26	chr14	105576541	105581540	+	1.8584	-0.0927648	3.52345	28.0517	26.3126	5.21651	11.5883	12.6857	1038.24	817.883	880.459	791.17	796.696	909.142
ENSMUSG00000022119	Rbm26	chr14	105576545	105581544	+	1.8584	-0.0927648	3.52345	28.0517	26.3126	5.21651	11.5883	12.6857	1038.24	817.883	880.459	791.17	796.696	909.142
ENSMUSG00000022124	Fbxl3	chr14	103498193	103503192	+	0.97166	0.0352074	2.34896	12.2726	18.2164	13.9107	10.1398	11.9809	467.444	542.626	499.939	500.785	495.4	449.638
ENSMUSG00000022124	Fbxl3	chr14	103498217	103503216	+	0.97166	0.0352074	2.34896	12.2726	18.2164	13.9107	10.1398	11.9809	467.444	542.626	499.939	500.785	495.4	449.638
ENSMUSG00000022124	Fbxl3	chr14	103498772	103503771	+	0.94695	0.0352074	2.34896	9.64278	20.2404	10.433	7.24269	9.86666	467.444	542.626	499.939	500.785	495.4	449.638
ENSMUSG00000022124	Fbxl3	chr14	103498784	103503783	+	0.94695	0.0352074	2.34896	9.64278	20.2404	10.433	7.24269	9.86666	467.444	542.626	499.939	500.785	495.4	449.638
ENSMUSG00000022129	Dct	chr14	118451467	118456466	+	0.0333366	1.05842	17.03	13.1492	6.07213	6.95534	11.5883	16.9143	1.17448	0.876617	4.04809	0	2.89708	1.40952
ENSMUSG00000022129	Dct	chr14	118451469	118456468	+	0.0333366	1.05842	17.03	13.1492	6.07213	6.95534	11.5883	16.9143	1.17448	0.876617	4.04809	0	2.89708	1.40952
ENSMUSG00000022136	Dnajc3	chr14	119332154	119337153	-	1.06037	-0.17324	5.87241	11.396	12.1443	5.21651	13.0368	14.0952	344.123	305.939	335.991	453.836	380.965	384.8
ENSMUSG00000022141	Nipbl	chr15	8394464	8399463	+	1.16078	-0.044816	13.5065	43.8308	64.7694	20.866	27.5222	28.8952	740.511	802.104	663.886	587.726	605.489	518.705
ENSMUSG00000022142	Nup155	chr15	8054313	8059312	-	0.714856	-0.226371	12.9193	28.9283	28.3366	19.1272	18.831	31.7143	1277.84	1092.26	1018.09	1166.76	1047.29	1018.38
ENSMUSG00000022151	Ttc33	chr15	5130525	5135524	-	0.209779	0.112585	14.0938	21.9154	8.09617	10.433	14.4854	15.5048	217.866	227.92	167.996	158.234	208.589	203.676
ENSMUSG00000022151	Ttc33	chr15	5130560	5135559	-	0.209779	0.112585	14.0938	21.9154	8.09617	10.433	14.4854	15.5048	217.866	227.92	167.996	158.234	208.589	203.676
ENSMUSG00000022151	Ttc33	chr15	5130727	5135726	-	0.281502	0.112585	13.5065	22.792	8.09617	10.433	14.4854	16.9143	217.866	227.92	167.996	158.234	208.589	203.676
ENSMUSG00000022151	Ttc33	chr15	5131158	5136157	-	0.31131	0.112585	12.9193	22.792	8.09617	10.433	14.4854	16.9143	217.866	227.92	167.996	158.234	208.589	203.676
ENSMUSG00000022151	Ttc33	chr15	5132354	5137353	-	0.514813	0.112585	9.9831	19.2856	6.07213	6.95534	13.0368	14.8	217.866	227.92	167.996	158.234	208.589	203.676
ENSMUSG00000022186	Oxct1	chr15	3971383	3976382	-	1.50059	-0.140271	2.34896	16.6557	10.1202	6.95534	15.9339	12.6857	463.92	413.763	416.953	372.111	334.612	349.562
ENSMUSG00000022186	Oxct1	chr15	3971684	3976683	-	1.40268	-0.140271	2.34896	20.1622	8.09617	8.69418	15.9339	14.8	463.92	413.763	416.953	372.111	334.612	349.562
ENSMUSG00000022194	Pabpn1	chr14	55507985	55512984	-	-0.276925	0.0246199	18.7917	23.6686	12.1443	26.0825	18.831	19.7333	683.549	650.45	621.381	705.967	809.733	761.847
ENSMUSG00000022194	Pabpn1	chr14	55507992	55512991	-	-0.276925	0.0246199	18.7917	23.6686	12.1443	26.0825	18.831	19.7333	683.549	650.45	621.381	705.967	809.733	761.847
ENSMUSG00000022194	Pabpn1	chr14	55508410	55513409	-	-0.275322	0.0246199	18.2045	25.4219	12.1443	27.8214	18.831	19.7333	683.549	650.45	621.381	705.967	809.733	761.847
ENSMUSG00000022194	Pabpn1	chr14	55508439	55513438	-	-0.275322	0.0246199	18.2045	25.4219	12.1443	27.8214	18.831	19.7333	683.549	650.45	621.381	705.967	809.733	761.847
ENSMUSG00000022194	Pabpn1	chr14	55508455	55513454	-	-0.275322	0.0246199	18.2045	25.4219	12.1443	27.8214	18.831	19.7333	683.549	650.45	621.381	705.967	809.733	761.847
ENSMUSG00000022194	Pabpn1	chr14	55508670	55513669	-	-0.242907	0.0246199	18.2045	25.4219	12.1443	26.0825	18.831	19.0286	683.549	650.45	621.381	705.967	809.733	761.847
ENSMUSG00000022200	Golph3	chr15	12246205	12251204	-	1.42263	-0.238144	6.45965	15.7791	22.2645	6.95534	26.0737	16.2095	664.757	522.463	584.948	773.782	622.871	717.447
ENSMUSG00000022200	Golph3	chr15	12246390	12251389	-	1.32879	-0.238144	7.04689	14.9025	22.2645	6.95534	24.6251	16.2095	664.757	522.463	584.948	773.782	622.871	717.447
ENSMUSG00000022204	Ngdn	chr14	55629291	55634290	-	0.848169	-0.140081	7.63413	16.6557	12.1443	10.433	24.6251	16.2095	368.787	328.731	281.342	398.193	424.422	372.114
ENSMUSG00000022231	Sema5a	chr15	32169568	32174567	-	0.0312996	-0.396093	25.2514	35.9413	30.3606	36.5155	31.8678	26.7809	23.4896	9.64278	14.1683	12.1718	21.7281	8.45714
ENSMUSG00000022231	Sema5a	chr15	32169583	32174582	-	0.0312996	-0.396093	25.2514	35.9413	30.3606	36.5155	31.8678	26.7809	23.4896	9.64278	14.1683	12.1718	21.7281	8.45714
ENSMUSG00000022231	Sema5a	chr15	32169858	32174857	-	0.0491501	-0.396093	25.2514	35.9413	30.3606	36.5155	31.8678	28.1905	23.4896	9.64278	14.1683	12.1718	21.7281	8.45714
ENSMUSG00000022244	Amacr	chr15	10906511	10911510	-	1.49949	-0.361872	0.587241	6.13632	12.1443	5.21651	7.24269	7.04762	114.512	93.798	66.7934	90.4194	70.9784	87.3904
ENSMUSG00000022246	Rai14	chr15	10643296	10648295	+	0.109604	-0.304835	8.22138	11.396	8.09617	22.6049	23.1766	22.5524	937.824	742.494	688.174	810.297	663.43	730.838
ENSMUSG00000022246	Rai14	chr15	10644387	10649386	+	0.398536	-0.304835	8.80862	15.7791	14.1683	24.3437	26.0737	26.0762	937.824	742.494	688.174	810.297	663.43	730.838
ENSMUSG00000022253	1110020G09Rik	chr15	8996009	9001008	-	2.31486	-0.23552	6.45965	50.8438	42.5049	12.1718	55.0444	45.8095	386.405	319.965	315.751	422.537	363.583	377.047
ENSMUSG00000022253	1110020G09Rik	chr15	8996169	9001168	-	2.29153	-0.23552	6.45965	49.9671	40.4809	12.1718	55.0444	45.8095	386.405	319.965	315.751	422.537	363.583	377.047
ENSMUSG00000022255	Mtdh	chr15	34007474	34012473	-	0.269143	-0.0881754	22.9024	35.9413	24.2885	24.3437	26.0737	29.6	1381.19	1437.65	1169.9	1584.08	1581.8	1408.82
ENSMUSG00000022255	Mtdh	chr15	34008063	34013062	-	0.322856	-0.0881754	25.2514	37.6945	24.2885	24.3437	28.9708	35.9428	1381.19	1437.65	1169.9	1584.08	1581.8	1408.82
ENSMUSG00000022255	Mtdh	chr15	34008074	34013073	-	0.322856	-0.0881754	25.2514	37.6945	24.2885	24.3437	28.9708	35.9428	1381.19	1437.65	1169.9	1584.08	1581.8	1408.82
ENSMUSG00000022255	Mtdh	chr15	34008077	34013076	-	0.322856	-0.0881754	25.2514	37.6945	24.2885	24.3437	28.9708	35.9428	1381.19	1437.65	1169.9	1584.08	1581.8	1408.82
ENSMUSG00000022272	Myo10	chr15	25547280	25552279	-	0.559386	-0.20694	11.7448	17.5323	24.2885	15.6495	18.831	21.8476	2029.51	1766.38	1671.86	1507.57	1379.01	1294.65
ENSMUSG00000022272	Myo10	chr15	25547298	25552297	-	0.559386	-0.20694	11.7448	17.5323	24.2885	15.6495	18.831	21.8476	2029.51	1766.38	1671.86	1507.57	1379.01	1294.65
ENSMUSG00000022272	Myo10	chr15	25683520	25688519	-	0.640253	-0.20694	3.52345	4.38308	10.1202	5.21651	7.24269	8.45714	2029.51	1766.38	1671.86	1507.57	1379.01	1294.65
ENSMUSG00000022272	Myo10	chr15	25683540	25688539	-	0.640253	-0.20694	3.52345	4.38308	10.1202	5.21651	7.24269	8.45714	2029.51	1766.38	1671.86	1507.57	1379.01	1294.65
ENSMUSG00000022272	Myo10	chr15	25698742	25703741	-	0.385761	-0.20694	5.28517	12.2726	6.07213	10.433	10.1398	13.3905	2029.51	1766.38	1671.86	1507.57	1379.01	1294.65
ENSMUSG00000022283	Pabpc1	chr15	36538729	36543728	+	1.61677	0.158165	5.28517	10.5194	16.1923	3.47767	14.4854	21.8476	1641.93	1960.11	1781.16	1514.53	1626.71	1688.61
ENSMUSG00000022285	Ywhaz	chr15	36722170	36727169	+	1.04221	0.111666	14.0938	27.1751	26.3126	12.1718	26.0737	33.1238	354.106	356.783	412.905	370.372	376.62	422.857
ENSMUSG00000022285	Ywhaz	chr15	36722966	36727965	+	1.06583	0.111666	14.0938	28.9283	26.3126	12.1718	24.6251	35.2381	354.106	356.783	412.905	370.372	376.62	422.857
ENSMUSG00000022285	Ywhaz	chr15	36723593	36728592	+	1.11876	0.111666	12.3321	26.2985	28.3366	12.1718	24.6251	32.419	354.106	356.783	412.905	370.372	376.62	422.857
ENSMUSG00000022285	Ywhaz	chr15	36724287	36729286	+	1.39438	0.111666	8.22138	25.4219	34.4087	10.433	21.7281	23.9619	354.106	356.783	412.905	370.372	376.62	422.857
ENSMUSG00000022285	Ywhaz	chr15	36724294	36729293	+	1.39438	0.111666	8.22138	25.4219	34.4087	10.433	21.7281	23.9619	354.106	356.783	412.905	370.372	376.62	422.857
ENSMUSG00000022285	Ywhaz	chr15	36724303	36729302	+	1.39438	0.111666	8.22138	25.4219	34.4087	10.433	21.7281	23.9619	354.106	356.783	412.905	370.372	376.62	422.857
ENSMUSG00000022286	Grhl2	chr15	37157791	37162790	-	0.340559	-0.162502	18.2045	35.9413	38.4568	26.0825	24.6251	17.619	378.183	364.673	273.246	314.729	336.061	269.219
ENSMUSG00000022286	Grhl2	chr15	37157813	37162812	-	0.326642	-0.162502	18.2045	35.9413	38.4568	26.0825	24.6251	16.9143	378.183	364.673	273.246	314.729	336.061	269.219
ENSMUSG00000022307	Oxr1	chr15	41274028	41279027	-	-0.538515	-0.145977	9.9831	8.76617	4.04809	12.1718	7.24269	10.5714	468.618	464.607	414.929	460.791	408.488	394.666
ENSMUSG00000022312	Eif3h	chr15	51697011	51702010	+	1.69646	-0.151678	1.17448	2.62985	6.07213	1.73884	10.1398	12.6857	819.201	772.299	674.006	879.851	806.836	811.885
ENSMUSG00000022312	Eif3h	chr15	51697028	51702027	+	1.69646	-0.151678	1.17448	2.62985	6.07213	1.73884	10.1398	12.6857	819.201	772.299	674.006	879.851	806.836	811.885
ENSMUSG00000022314	Rad21	chr15	51823307	51828306	+	1.45884	-0.170984	4.11069	24.5453	32.3847	12.1718	17.3825	15.5048	1979	1754.11	1637.45	1963.15	1864.27	1754.15
ENSMUSG00000022335	Zfat	chr15	68090350	68095349	+	2.40104	-0.130426	2.93621	8.76617	18.2164	0	5.79415	8.45714	85.15	89.4149	70.8415	85.2029	82.5667	69.7714
ENSMUSG00000022335	Zfat	chr15	68090401	68095400	+	2.40104	-0.130426	2.93621	8.76617	18.2164	0	5.79415	8.45714	85.15	89.4149	70.8415	85.2029	82.5667	69.7714
ENSMUSG00000022335	Zfat	chr15	68090410	68095409	+	2.40104	-0.130426	2.93621	8.76617	18.2164	0	5.79415	8.45714	85.15	89.4149	70.8415	85.2029	82.5667	69.7714
ENSMUSG00000022335	Zfat	chr15	68090419	68095418	+	2.40104	-0.130426	2.93621	8.76617	18.2164	0	5.79415	8.45714	85.15	89.4149	70.8415	85.2029	82.5667	69.7714
ENSMUSG00000022346	Myc	chr15	61811946	61816945	-	1.29482	0.208543	3.52345	8.76617	4.04809	1.73884	7.24269	12.6857	252.514	303.309	273.246	205.183	253.494	228.343
ENSMUSG00000022346	Myc	chr15	61812119	61817118	-	1.57356	0.208543	3.52345	9.64278	8.09617	1.73884	7.24269	14.0952	252.514	303.309	273.246	205.183	253.494	228.343
ENSMUSG00000022346	Myc	chr15	61812177	61817176	-	1.21896	0.208543	3.52345	9.64278	8.09617	3.47767	7.24269	14.0952	252.514	303.309	273.246	205.183	253.494	228.343
ENSMUSG00000022346	Myc	chr15	61813589	61818588	-	0.972942	0.208543	3.52345	12.2726	10.1202	6.95534	7.24269	14.8	252.514	303.309	273.246	205.183	253.494	228.343
ENSMUSG00000022346	Myc	chr15	61813977	61818976	-	0.968275	0.208543	4.11069	13.1492	12.1443	6.95534	7.24269	14.8	252.514	303.309	273.246	205.183	253.494	228.343
ENSMUSG00000022362	9130401M01Rik	chr15	57862589	57867588	+	2.00984	-0.0895733	4.11069	13.1492	16.1923	1.73884	13.0368	14.0952	349.408	321.718	303.606	316.468	305.641	319.257
ENSMUSG00000022362	9130401M01Rik	chr15	57865850	57870849	+	1.36194	-0.0895733	8.22138	17.5323	24.2885	6.95534	20.2795	22.5524	349.408	321.718	303.606	316.468	305.641	319.257
ENSMUSG00000022377	Asap1	chr15	64144202	64149201	+	1.48805	-0.139368	0.587241	9.64278	10.1202	10.433	11.5883	12.6857	207.883	192.856	198.356	173.884	154.994	149.409
ENSMUSG00000022377	Asap1	chr15	64144236	64149235	+	1.48805	-0.139368	0.587241	9.64278	10.1202	10.433	11.5883	12.6857	207.883	192.856	198.356	173.884	154.994	149.409
ENSMUSG00000022377	Asap1	chr15	64145373	64150372	+	1.64299	-0.139368	0	7.88955	10.1202	10.433	8.69123	11.9809	207.883	192.856	198.356	173.884	154.994	149.409
ENSMUSG00000022377	Asap1	chr15	64181449	64186448	+	0.780016	-0.139368	9.39586	14.0259	20.2404	15.6495	20.2795	37.3524	207.883	192.856	198.356	173.884	154.994	149.409
ENSMUSG00000022378	Fam49b	chr15	63829525	63834524	+	1.61217	-0.279174	2.93621	14.0259	14.1683	3.47767	11.5883	8.45714	524.994	462.854	352.183	466.008	411.385	410.876
ENSMUSG00000022378	Fam49b	chr15	63892011	63897010	+	1.69444	-0.279174	1.17448	14.0259	12.1443	1.73884	1.44854	7.04762	524.994	462.854	352.183	466.008	411.385	410.876
ENSMUSG00000022385	Gtse1	chr15	85685137	85690136	-	1.70288	-0.289169	51.09	146.395	200.38	34.7767	98.5006	131.086	1956.1	1656.81	1360.16	1909.24	1758.52	1577.96
ENSMUSG00000022385	Gtse1	chr15	85685376	85690375	-	1.65908	-0.289169	49.9155	144.642	194.308	36.5155	95.6035	131.086	1956.1	1656.81	1360.16	1909.24	1758.52	1577.96
ENSMUSG00000022387	Brd1	chr15	88561121	88566120	+	1.66676	0.033295	1.17448	4.38308	22.2645	3.47767	4.34561	13.3905	681.2	693.404	728.655	732.05	711.232	759.028
ENSMUSG00000022387	Brd1	chr15	88561137	88566136	+	1.66676	0.033295	1.17448	4.38308	22.2645	3.47767	4.34561	13.3905	681.2	693.404	728.655	732.05	711.232	759.028
ENSMUSG00000022387	Brd1	chr15	88561202	88566201	+	1.66051	0.033295	1.17448	3.50647	26.3126	3.47767	4.34561	13.3905	681.2	693.404	728.655	732.05	711.232	759.028
ENSMUSG00000022387	Brd1	chr15	88564661	88569660	+	1.73725	0.033295	1.76172	10.5194	30.3606	6.95534	7.24269	19.0286	681.2	693.404	728.655	732.05	711.232	759.028
ENSMUSG00000022387	Brd1	chr15	88564664	88569663	+	1.73725	0.033295	1.76172	10.5194	30.3606	6.95534	7.24269	19.0286	681.2	693.404	728.655	732.05	711.232	759.028
ENSMUSG00000022400	Rbx1	chr15	81291746	81296745	-	0.733705	-0.0976003	3.52345	11.396	20.2404	17.3884	8.69123	19.7333	359.979	322.595	354.207	432.97	409.936	395.371
ENSMUSG00000022400	Rbx1	chr15	81291782	81296781	-	0.733705	-0.0976003	3.52345	11.396	20.2404	17.3884	8.69123	19.7333	359.979	322.595	354.207	432.97	409.936	395.371
ENSMUSG00000022412	Smcr7l	chr15	80059510	80064509	-	2.66573	-0.15829	1.76172	5.2597	14.1683	0	7.24269	14.8	723.481	657.462	704.367	808.558	712.681	668.114
ENSMUSG00000022412	Smcr7l	chr15	80059538	80064537	-	2.66573	-0.15829	1.76172	5.2597	14.1683	0	7.24269	14.8	723.481	657.462	704.367	808.558	712.681	668.114
ENSMUSG00000022415	Syngr1	chr15	79940903	79945902	-	1.89251	-0.231757	0.587241	4.38308	6.07213	3.47767	11.5883	19.0286	150.334	119.22	135.611	199.966	194.104	150.819
ENSMUSG00000022422	Dscc1	chr15	54922036	54927035	+	2.38682	0.0328172	1.76172	14.0259	22.2645	3.47767	18.831	15.5048	83.9755	78.8955	78.9377	88.6806	114.434	85.2762
ENSMUSG00000022422	Dscc1	chr15	54922047	54927046	+	2.38682	0.0328172	1.76172	14.0259	22.2645	3.47767	18.831	15.5048	83.9755	78.8955	78.9377	88.6806	114.434	85.2762
ENSMUSG00000022434	Fam118a	chr15	84862492	84867491	-	2.18158	0.0681046	5.28517	17.5323	30.3606	5.21651	36.2134	28.8952	221.39	226.167	230.741	215.616	215.832	244.552
ENSMUSG00000022437	Samm50	chr15	84017663	84022662	-	1.9024	-0.27335	10.5703	20.1622	52.6251	12.1718	69.5298	55.6762	873.228	671.488	708.415	872.895	773.519	739.295
ENSMUSG00000022443	Myh9	chr15	77672536	77677535	+	0.202664	-0.166307	9.9831	12.2726	24.2885	27.8214	17.3825	27.4857	4353.81	3804.52	3467.19	3201.2	3094.08	3000.87
ENSMUSG00000022443	Myh9	chr15	77672606	77677605	+	0.165091	-0.166307	10.5703	12.2726	24.2885	27.8214	17.3825	27.4857	4353.81	3804.52	3467.19	3201.2	3094.08	3000.87
ENSMUSG00000022462	Slc38a2	chr15	96530130	96535129	+	2.63452	0.283777	0.587241	11.396	18.2164	3.47767	15.9339	17.619	2330.17	2798.16	3001.66	1987.49	2532.04	2215.77
ENSMUSG00000022463	Srebf2	chr15	81972696	81977695	-	2.61936	0.00945166	4.69793	34.188	42.5049	6.95534	30.4193	59.9047	498.568	440.938	512.083	509.479	511.334	573.676
ENSMUSG00000022474	Pmm1	chr15	81791300	81796299	+	1.9598	-0.154429	0.587241	13.1492	16.1923	5.21651	8.69123	8.45714	1997.79	1730.44	1726.51	1900.55	1775.91	1770.36
ENSMUSG00000022474	Pmm1	chr15	81791361	81796360	+	1.98572	-0.154429	0.587241	13.1492	16.1923	5.21651	8.69123	9.1619	1997.79	1730.44	1726.51	1900.55	1775.91	1770.36
ENSMUSG00000022503	Nubp1	chr16	10407041	10412040	-	1.70709	-0.225422	4.69793	19.2856	44.5289	13.9107	39.1105	21.1428	587.828	458.47	427.073	518.173	505.54	501.085
ENSMUSG00000022507	1810013L24Rik	chr16	8825193	8830192	-	2.56164	-0.177624	7.63413	19.2856	42.5049	1.73884	17.3825	40.8762	645.965	517.204	659.838	645.108	460.635	674.457
ENSMUSG00000022508	Bcl6	chr16	23988939	23993938	+	1.17036	1.49576	18.2045	57.8567	52.6251	27.8214	47.8017	50.0381	15.8555	57.8567	74.8896	19.1272	26.0737	59.2
ENSMUSG00000022521	Crebbp	chr16	4213224	4218223	+	2.52978	0.0246117	2.34896	21.9154	22.2645	3.47767	13.0368	32.419	553.181	504.931	554.588	504.262	548.996	541.962
ENSMUSG00000022521	Crebbp	chr16	4213405	4218404	+	2.3155	0.0246117	2.34896	21.9154	24.2885	5.21651	13.0368	31.7143	553.181	504.931	554.588	504.262	548.996	541.962
ENSMUSG00000022528	Hes1	chr16	30060426	30065425	-	1.89843	0.680565	9.39586	42.9542	50.6011	20.866	55.0444	77.5238	166.189	313.829	238.837	172.145	249.149	291.771
ENSMUSG00000022529	Zfp263	chr16	3739093	3744092	-	1.97086	-0.22111	2.34896	13.1492	32.3847	3.47767	15.9339	5.63809	453.35	354.153	376.472	436.448	373.723	424.971
ENSMUSG00000022533	Atp13a3	chr16	30388617	30393616	+	1.64066	0.140016	2.34896	5.2597	10.1202	3.47767	11.5883	23.2571	1271.96	1410.48	1511.96	1097.21	1166.07	1155.1
ENSMUSG00000022538	Lsg1	chr16	30585737	30590736	+	2.7674	-0.281819	2.93621	14.0259	16.1923	0	10.1398	10.5714	1274.9	1144.86	823.785	1131.98	1070.47	943.676
ENSMUSG00000022538	Lsg1	chr16	30587670	30592669	+	2.82684	-0.281819	2.93621	14.0259	14.1683	0	11.5883	12.6857	1274.9	1144.86	823.785	1131.98	1070.47	943.676
ENSMUSG00000022538	Lsg1	chr16	30587679	30592678	+	2.82684	-0.281819	2.93621	14.0259	14.1683	0	11.5883	12.6857	1274.9	1144.86	823.785	1131.98	1070.47	943.676
ENSMUSG00000022554	Fam203a	chr15	76194328	76199327	-	-0.417122	-0.0541488	7.63413	4.38308	4.04809	10.433	7.24269	12.6857	154.444	135.876	174.068	165.189	149.199	158.571
ENSMUSG00000022565	Plec	chr15	76028640	76033639	+	0.30317	0.108442	8.22138	9.64278	6.07213	5.21651	7.24269	11.2762	1811.64	2056.54	1888.43	1733.62	1851.23	1853.52
ENSMUSG00000022568	Scrib	chr15	75900151	75905150	+	2.15865	-0.144241	0.587241	21.0388	20.2404	8.69418	14.4854	11.9809	774.571	692.527	665.91	838.119	776.416	788.628
ENSMUSG00000022568	Scrib	chr15	75900161	75905160	+	2.15865	-0.144241	0.587241	21.0388	20.2404	8.69418	14.4854	11.9809	774.571	692.527	665.91	838.119	776.416	788.628
ENSMUSG00000022568	Scrib	chr15	75900185	75905184	+	2.49191	-0.144241	0	21.0388	20.2404	8.69418	14.4854	11.9809	774.571	692.527	665.91	838.119	776.416	788.628
ENSMUSG00000022568	Scrib	chr15	75900215	75905214	+	2.49191	-0.144241	0	21.0388	20.2404	8.69418	14.4854	11.9809	774.571	692.527	665.91	838.119	776.416	788.628
ENSMUSG00000022601	Rpl24	chr16	55961388	55966387	-	1.48407	0.202881	4.11069	9.64278	20.2404	3.47767	7.24269	16.2095	442.193	685.514	429.097	512.956	622.871	493.333
ENSMUSG00000022601	Rpl24	chr16	55961456	55966455	-	1.48407	0.202881	4.11069	9.64278	20.2404	3.47767	7.24269	16.2095	442.193	685.514	429.097	512.956	622.871	493.333
ENSMUSG00000022601	Rpl24	chr16	55961506	55966505	-	1.48407	0.202881	4.11069	9.64278	20.2404	3.47767	7.24269	16.2095	442.193	685.514	429.097	512.956	622.871	493.333
ENSMUSG00000022601	Rpl24	chr16	55968917	55973916	-	1.21266	0.202881	11.7448	25.4219	40.4809	17.3884	31.8678	42.9905	442.193	685.514	429.097	512.956	622.871	493.333
ENSMUSG00000022607	Ptk2	chr15	73253622	73258621	+	0.905696	-0.174289	18.2045	34.188	44.5289	15.6495	20.2795	35.9428	502.091	454.087	416.953	478.18	425.87	440.476
ENSMUSG00000022620	Arsa	chr15	89304703	89309702	+	0.434715	0.156155	7.63413	14.9025	24.2885	12.1718	5.79415	14.8	61.0731	51.7204	97.154	64.3369	63.7357	74.7047
ENSMUSG00000022620	Arsa	chr15	89307857	89312856	+	0.551389	0.156155	9.39586	16.6557	28.3366	10.433	8.69123	11.9809	61.0731	51.7204	97.154	64.3369	63.7357	74.7047
ENSMUSG00000022656	Pvrl3	chr16	46496886	46501885	+	0.422976	-0.0531856	5.28517	10.5194	10.1202	10.433	7.24269	14.8	303.016	325.225	364.328	351.245	285.362	288.952
ENSMUSG00000022656	Pvrl3	chr16	46496966	46501965	+	0.493733	-0.0531856	4.69793	10.5194	10.1202	10.433	7.24269	14.8	303.016	325.225	364.328	351.245	285.362	288.952
ENSMUSG00000022656	Pvrl3	chr16	46497081	46502080	+	0.493733	-0.0531856	4.69793	10.5194	10.1202	10.433	7.24269	14.8	303.016	325.225	364.328	351.245	285.362	288.952
ENSMUSG00000022671	Mzt2	chr16	15863441	15868440	+	0.727344	-0.179223	11.7448	15.7791	40.4809	17.3884	18.831	28.8952	127.431	144.642	127.515	165.189	118.78	122.629
ENSMUSG00000022671	Mzt2	chr16	15863463	15868462	+	0.727344	-0.179223	11.7448	15.7791	40.4809	17.3884	18.831	28.8952	127.431	144.642	127.515	165.189	118.78	122.629
ENSMUSG00000022677	0610037P05Rik	chr16	14317441	14322440	+	0.810651	-0.00901101	4.69793	7.01293	10.1202	1.73884	2.89708	5.63809	240.182	262.108	194.308	201.705	205.692	218.476
ENSMUSG00000022677	0610037P05Rik	chr16	14317469	14322468	+	0.810651	-0.00901101	4.69793	7.01293	10.1202	1.73884	2.89708	5.63809	240.182	262.108	194.308	201.705	205.692	218.476
ENSMUSG00000022682	Rrn3	chr16	13775792	13780791	-	0.630339	-0.168799	18.2045	34.188	30.3606	27.8214	40.5591	37.3524	3346.1	3032.22	2857.95	3571.57	3282.39	3143.94
ENSMUSG00000022710	Usp7	chr16	8792402	8797401	+	0.718164	-0.176051	3.52345	6.13632	4.04809	3.47767	5.79415	11.2762	3553.98	3040.98	3133.22	3548.96	3094.08	3311.67
ENSMUSG00000022752	Tomm70a	chr16	57116827	57121826	-	0.638765	-0.0850674	9.39586	16.6557	16.1923	12.1718	15.9339	20.4381	2121.11	2140.7	1752.82	2263.96	2284.34	2124.86
ENSMUSG00000022752	Tomm70a	chr16	57116894	57121893	-	0.62827	-0.0850674	9.9831	17.5323	16.1923	12.1718	15.9339	21.1428	2121.11	2140.7	1752.82	2263.96	2284.34	2124.86
ENSMUSG00000022757	Tfg	chr16	56717296	56722295	+	2.25094	0.0353655	5.87241	17.5323	12.1443	0	4.34561	17.619	317.11	365.549	299.558	319.946	360.686	287.543
ENSMUSG00000022757	Tfg	chr16	56717379	56722378	+	2.31537	0.0353655	5.28517	17.5323	12.1443	0	4.34561	17.619	317.11	365.549	299.558	319.946	360.686	287.543
ENSMUSG00000022757	Tfg	chr16	56717425	56722424	+	2.1783	0.0353655	5.28517	17.5323	6.07213	0	5.79415	17.619	317.11	365.549	299.558	319.946	360.686	287.543
ENSMUSG00000022757	Tfg	chr16	56717426	56722425	+	2.1783	0.0353655	5.28517	17.5323	6.07213	0	5.79415	17.619	317.11	365.549	299.558	319.946	360.686	287.543
ENSMUSG00000022757	Tfg	chr16	56717474	56722473	+	2.1783	0.0353655	5.28517	17.5323	6.07213	0	5.79415	17.619	317.11	365.549	299.558	319.946	360.686	287.543
ENSMUSG00000022757	Tfg	chr16	56717564	56722563	+	2.30168	0.0353655	5.28517	19.2856	8.09617	0	5.79415	17.619	317.11	365.549	299.558	319.946	360.686	287.543
ENSMUSG00000022772	Senp5	chr16	32003374	32008373	+	0.974395	-0.0683236	18.7917	14.0259	16.1923	3.47767	18.831	21.8476	151.508	153.408	149.779	126.935	112.986	117.695
ENSMUSG00000022774	Ncbp2	chr16	31943599	31948598	-	0.306772	0.0602884	223.739	295.42	232.765	166.928	201.347	236.8	415.179	395.354	421.001	342.551	369.377	389.028
ENSMUSG00000022774	Ncbp2	chr16	31943699	31948698	-	0.30514	0.0602884	223.739	294.543	230.741	166.928	202.795	236.8	415.179	395.354	421.001	342.551	369.377	389.028
ENSMUSG00000022808	Snx4	chr16	33246542	33251541	-	1.05457	-0.226735	18.7917	38.5711	36.4328	15.6495	33.3164	38.7619	499.742	433.925	368.376	507.74	482.363	444.705
ENSMUSG00000022811	Zfp148	chr16	33375861	33380860	-	-0.229123	0.00549232	22.3152	21.9154	22.2645	38.2544	33.3164	23.2571	337.076	326.101	331.943	335.595	334.612	358.724
ENSMUSG00000022812	Gsk3b	chr16	38084087	38089086	-	0.949474	0.192155	22.9024	49.0905	50.6011	24.3437	40.5591	46.5143	405.196	453.211	463.506	326.901	373.723	381.276
ENSMUSG00000022812	Gsk3b	chr16	38085374	38090373	-	0.845368	0.192155	24.6641	51.7204	42.5049	26.0825	42.0076	50.0381	405.196	453.211	463.506	326.901	373.723	381.276
ENSMUSG00000022836	Mylk	chr16	34948352	34953351	-	-0.280789	2.51942	89.2606	85.9084	113.346	59.1204	43.4561	29.6	0	6.13632	8.09617	0	4.34561	2.11428
ENSMUSG00000022855	Senp2	chr16	22006674	22011673	-	1.41691	-0.266878	3.52345	7.88955	16.1923	5.21651	21.7281	10.5714	579.607	503.178	435.169	676.407	588.106	568.743
ENSMUSG00000022858	Tra2b	chr16	22266079	22271078	+	2.68852	0.0858338	2.93621	19.2856	38.4568	5.21651	33.3164	36.6476	630.697	644.313	738.776	688.579	688.055	730.838
ENSMUSG00000022897	Dyrk1a	chr16	94786617	94791616	-	2.33574	-0.233802	7.04689	30.6816	34.4087	5.21651	30.4193	45.1047	706.451	639.93	548.516	700.751	624.32	584.247
ENSMUSG00000022897	Dyrk1a	chr16	94787086	94792085	-	2.18615	-0.233802	8.22138	32.4348	38.4568	6.95534	34.7649	47.9238	706.451	639.93	548.516	700.751	624.32	584.247
ENSMUSG00000022897	Dyrk1a	chr16	94787471	94792470	-	2.19834	-0.233802	8.22138	35.9413	34.4087	6.95534	34.7649	50.0381	706.451	639.93	548.516	700.751	624.32	584.247
ENSMUSG00000022897	Dyrk1a	chr16	94787514	94792513	-	2.21839	-0.233802	8.22138	35.9413	36.4328	6.95534	34.7649	50.0381	706.451	639.93	548.516	700.751	624.32	584.247
ENSMUSG00000022898	Dscr3	chr16	94748438	94753437	+	1.33023	-0.434381	17.03	43.8308	56.6732	17.3884	34.7649	46.5143	296.557	196.362	216.573	260.825	223.075	188.171
ENSMUSG00000022905	Kpna1	chr16	35978401	35983400	-	0.784691	-0.125794	5.28517	7.88955	18.2164	6.95534	10.1398	10.5714	1085.22	970.415	1076.79	1180.67	1055.98	1049.39
ENSMUSG00000022905	Kpna1	chr16	35978668	35983667	-	0.933908	-0.125794	4.11069	7.88955	18.2164	6.95534	10.1398	10.5714	1085.22	970.415	1076.79	1180.67	1055.98	1049.39
ENSMUSG00000022913	Psmg1	chr16	96212498	96217497	+	0.172997	-0.00622195	7.63413	12.2726	8.09617	13.9107	13.0368	14.8	290.097	303.309	307.654	346.028	328.818	322.781
ENSMUSG00000022913	Psmg1	chr16	96212568	96217567	+	0.172997	-0.00622195	7.63413	12.2726	8.09617	13.9107	13.0368	14.8	290.097	303.309	307.654	346.028	328.818	322.781
ENSMUSG00000022914	Brwd1	chr16	96304036	96309035	+	1.6708	0.140478	22.3152	57.8567	68.8174	20.866	78.221	81.0476	1184.47	1262.33	1260.98	1145.89	1345.69	1269.98
ENSMUSG00000022914	Brwd1	chr16	96304055	96309054	+	1.6708	0.140478	22.3152	57.8567	68.8174	20.866	78.221	81.0476	1184.47	1262.33	1260.98	1145.89	1345.69	1269.98
ENSMUSG00000022914	Brwd1	chr16	96304134	96309133	+	1.66769	0.140478	22.3152	57.8567	68.8174	20.866	78.221	80.3428	1184.47	1262.33	1260.98	1145.89	1345.69	1269.98
ENSMUSG00000022945	Chaf1b	chr16	93879146	93884145	-	0.820109	-0.170809	4.69793	13.1492	12.1443	6.95534	5.79415	14.8	511.487	460.224	423.025	512.956	472.223	465.847
ENSMUSG00000022945	Chaf1b	chr16	93879169	93884168	-	0.820109	-0.170809	4.69793	13.1492	12.1443	6.95534	5.79415	14.8	511.487	460.224	423.025	512.956	472.223	465.847
ENSMUSG00000022945	Chaf1b	chr16	93879261	93884260	-	0.71565	-0.170809	5.28517	13.1492	12.1443	6.95534	5.79415	13.3905	511.487	460.224	423.025	512.956	472.223	465.847
ENSMUSG00000022945	Chaf1b	chr16	93879447	93884446	-	0.732894	-0.170809	5.28517	13.1492	12.1443	6.95534	5.79415	14.0952	511.487	460.224	423.025	512.956	472.223	465.847
ENSMUSG00000022947	Cbr3	chr16	93678460	93683459	-	0.625291	-0.0446959	7.63413	13.1492	24.2885	17.3884	15.9339	22.5524	313.587	347.14	342.063	238.22	195.553	212.133
ENSMUSG00000022952	Runx1	chr16	92695896	92700895	+	1.5525	-0.0214286	3.52345	13.1492	22.2645	6.95534	20.2795	12.6857	47.5665	54.3502	42.5049	27.8214	34.7649	20.4381
ENSMUSG00000022952	Runx1	chr16	92696256	92701255	+	1.67092	-0.0214286	2.93621	13.1492	22.2645	6.95534	20.2795	13.3905	47.5665	54.3502	42.5049	27.8214	34.7649	20.4381
ENSMUSG00000022952	Runx1	chr16	92697574	92702573	+	1.6926	-0.0214286	2.93621	14.0259	22.2645	6.95534	20.2795	13.3905	47.5665	54.3502	42.5049	27.8214	34.7649	20.4381
ENSMUSG00000022967	Ifnar1	chr16	91480483	91485482	-	1.45685	0.0622908	7.04689	19.2856	26.3126	6.95534	17.3825	21.8476	301.255	308.569	307.654	255.609	291.156	255.124
ENSMUSG00000022967	Ifnar1	chr16	91480509	91485508	-	1.45685	0.0622908	7.04689	19.2856	26.3126	6.95534	17.3825	21.8476	301.255	308.569	307.654	255.609	291.156	255.124
ENSMUSG00000022967	Ifnar1	chr16	91480581	91485580	-	1.45685	0.0622908	7.04689	19.2856	26.3126	6.95534	17.3825	21.8476	301.255	308.569	307.654	255.609	291.156	255.124
ENSMUSG00000022974	Gcfc1	chr16	91044789	91049788	+	1.55434	0.0318591	1.17448	7.01293	18.2164	6.95534	10.1398	11.9809	489.759	509.314	455.41	486.874	514.231	520.819
ENSMUSG00000022978	2610039C10Rik	chr16	90727650	90732649	+	0.806182	-0.0903299	11.7448	42.0776	30.3606	17.3884	13.0368	26.0762	237.245	235.81	236.813	252.131	221.626	224.819
ENSMUSG00000022983	Scaf4	chr16	90284554	90289553	+	1.34865	0.0332586	41.1069	86.785	115.37	31.299	78.221	95.1428	233.135	260.355	230.741	231.265	236.112	224.819
ENSMUSG00000022983	Scaf4	chr16	90284671	90289670	+	1.35518	0.0332586	41.1069	86.785	115.37	31.299	79.6696	95.1428	233.135	260.355	230.741	231.265	236.112	224.819
ENSMUSG00000022992	2310037I24Rik	chr15	98364653	98369652	+	0.532514	0.0798216	10.5703	15.7791	12.1443	6.95534	10.1398	14.0952	222.564	210.388	253.005	215.616	195.553	276.267
ENSMUSG00000022992	2310037I24Rik	chr15	98364670	98369669	+	0.584171	0.0798216	10.5703	15.7791	14.1683	6.95534	10.1398	14.0952	222.564	210.388	253.005	215.616	195.553	276.267
ENSMUSG00000022995	Enah	chr1	183950112	183955111	+	-0.206825	0.00808816	88.0862	105.194	76.9136	95.6359	78.221	62.7238	2216.25	2278.33	1969.39	2206.58	2320.56	2348.97
ENSMUSG00000022999	Lmbr1l	chr15	98746644	98751643	+	1.39876	0.275002	6.45965	15.7791	14.1683	3.47767	13.0368	14.0952	184.981	196.362	269.198	173.884	217.281	193.809
ENSMUSG00000022999	Lmbr1l	chr15	98748663	98753662	+	1.37679	0.275002	8.80862	21.0388	24.2885	5.21651	17.3825	15.5048	184.981	196.362	269.198	173.884	217.281	193.809
ENSMUSG00000023004	Tuba1b	chr15	98764997	98769996	+	1.0375	-0.0531695	6.45965	38.5711	36.4328	17.3884	11.5883	16.9143	1061.14	1012.49	931.06	923.322	954.586	920.419
ENSMUSG00000023008	Fmnl3	chr15	99200783	99205782	+	1.07999	-0.156091	5.87241	16.6557	38.4568	20.866	21.7281	27.4857	184.981	168.31	172.044	191.272	179.619	155.752
ENSMUSG00000023008	Fmnl3	chr15	99200881	99205880	+	1.13073	-0.156091	5.87241	16.6557	38.4568	19.1272	21.7281	26.7809	184.981	168.31	172.044	191.272	179.619	155.752
ENSMUSG00000023008	Fmnl3	chr15	99200914	99205913	+	1.13073	-0.156091	5.87241	16.6557	38.4568	19.1272	21.7281	26.7809	184.981	168.31	172.044	191.272	179.619	155.752
ENSMUSG00000023022	Lima1	chr15	99705860	99710859	+	0.0517086	-0.330783	28.7748	38.5711	34.4087	39.9932	30.4193	38.0571	466.857	367.302	362.304	523.389	405.591	441.181
ENSMUSG00000023027	Atf1	chr15	100053250	100058249	-	1.07501	-0.0262372	27.0131	52.597	82.9857	38.2544	60.8386	84.5714	274.242	277.011	236.813	276.475	269.428	302.343
ENSMUSG00000023027	Atf1	chr15	100053302	100058301	-	1.06621	-0.0262372	27.0131	52.597	80.9617	38.2544	60.8386	84.5714	274.242	277.011	236.813	276.475	269.428	302.343
ENSMUSG00000023027	Atf1	chr15	100053344	100058343	-	1.08445	-0.0262372	26.4259	52.597	80.9617	38.2544	60.8386	85.2762	274.242	277.011	236.813	276.475	269.428	302.343
ENSMUSG00000023027	Atf1	chr15	100053694	100058693	-	1.00037	-0.0262372	26.4259	49.0905	78.9377	38.2544	56.493	79.6381	274.242	277.011	236.813	276.475	269.428	302.343
ENSMUSG00000023027	Atf1	chr15	100057590	100062589	-	0.965245	-0.0262372	8.80862	24.5453	22.2645	13.9107	18.831	25.3714	274.242	277.011	236.813	276.475	269.428	302.343
ENSMUSG00000023027	Atf1	chr15	100057629	100062628	-	1.09922	-0.0262372	8.22138	24.5453	22.2645	12.1718	18.831	25.3714	274.242	277.011	236.813	276.475	269.428	302.343
ENSMUSG00000023067	Cdkn1a	chr17	29225717	29230716	-	0.325401	0.0432863	7.04689	10.5194	16.1923	13.9107	14.4854	10.5714	382.294	386.588	449.337	466.008	440.356	467.962
ENSMUSG00000023079	Gtf2ird1	chr5	134932133	134937132	+	1.75794	-0.459976	0.587241	5.2597	10.1202	1.73884	5.79415	4.22857	266.607	171.817	216.573	236.482	156.442	189.581
ENSMUSG00000023079	Gtf2ird1	chr5	134932582	134937581	+	2.03898	-0.459976	0	5.2597	10.1202	1.73884	5.79415	3.52381	266.607	171.817	216.573	236.482	156.442	189.581
ENSMUSG00000023087	Ccrn4l	chr3	51023369	51028368	-	0.610857	-0.0347264	11.7448	15.7791	20.2404	13.9107	27.5222	18.3238	425.75	467.237	412.905	486.874	514.231	393.257
ENSMUSG00000023087	Ccrn4l	chr3	51023392	51028391	-	0.672095	-0.0347264	11.7448	17.5323	20.2404	13.9107	27.5222	19.7333	425.75	467.237	412.905	486.874	514.231	393.257
ENSMUSG00000023110	Prmt5	chr14	55132294	55137293	+	-0.342187	-0.10748	334.14	239.316	386.592	692.056	522.922	427.086	1157.45	1127.33	953.324	1149.37	1195.04	1022.61
ENSMUSG00000023110	Prmt5	chr14	55136363	55141362	+	-0.342299	-0.10748	334.14	239.316	384.568	692.056	522.922	429.2	1157.45	1127.33	953.324	1149.37	1195.04	1022.61
ENSMUSG00000023143	Nagpa	chr16	5204096	5209095	+	1.34621	0.0462083	10.5703	29.805	30.3606	10.433	23.1766	30.3047	130.368	127.986	133.587	114.763	110.089	135.314
ENSMUSG00000023143	Nagpa	chr16	5204106	5209105	+	1.34621	0.0462083	10.5703	29.805	30.3606	10.433	23.1766	30.3047	130.368	127.986	133.587	114.763	110.089	135.314
ENSMUSG00000023150	Ivns1abp	chr1	153186628	153191627	-	1.50717	0.15941	5.87241	16.6557	18.2164	3.47767	13.0368	11.9809	905.526	1007.23	1010	1018.96	1148.69	1133.96
ENSMUSG00000023169	Slc38a1	chr15	96472394	96477393	+	1.49479	-0.177819	13.5065	36.8179	50.6011	17.3884	37.662	58.4952	1340.08	1150.12	1222.52	1079.82	883.608	1028.95
ENSMUSG00000023169	Slc38a1	chr15	96472775	96477774	+	1.43221	-0.177819	13.5065	33.3114	48.577	17.3884	37.662	56.3809	1340.08	1150.12	1222.52	1079.82	883.608	1028.95
ENSMUSG00000023169	Slc38a1	chr15	96473345	96478344	+	1.1874	-0.177819	11.7448	26.2985	36.4328	17.3884	31.8678	42.9905	1340.08	1150.12	1222.52	1079.82	883.608	1028.95
ENSMUSG00000023259	Slc26a6	chr9	108751368	108756367	-	1.17801	0.542444	3.52345	8.76617	12.1443	3.47767	7.24269	9.1619	25.2514	39.4477	34.4087	17.3884	27.5222	24.6667
ENSMUSG00000023345	Poc1a	chr9	106178392	106183391	-	0.673008	-0.414049	5.28517	16.6557	14.1683	13.9107	14.4854	12.6857	173.823	139.382	139.659	245.176	163.685	179.714
ENSMUSG00000023345	Poc1a	chr9	106178711	106183710	-	0.69802	-0.414049	5.87241	16.6557	14.1683	12.1718	14.4854	12.6857	173.823	139.382	139.659	245.176	163.685	179.714
ENSMUSG00000023460	Rab12	chr17	66869011	66874010	+	2.78218	-0.179042	0	7.01293	16.1923	0	1.44854	5.63809	105.703	106.071	87.0338	92.1583	76.7725	81.0476
ENSMUSG00000023460	Rab12	chr17	66869058	66874057	+	2.78218	-0.179042	0	7.01293	16.1923	0	1.44854	5.63809	105.703	106.071	87.0338	92.1583	76.7725	81.0476
ENSMUSG00000023473	Celsr3	chr9	108723651	108728650	-	1.11957	0.736424	19.379	24.5453	44.5289	15.6495	43.4561	48.6285	102.767	177.077	234.789	147.801	186.861	231.867
ENSMUSG00000023809	Rps6ka2	chr17	7369464	7374463	-	2.61732	-0.514518	1.17448	14.0259	10.1202	1.73884	13.0368	20.4381	152.683	82.402	115.37	246.915	170.927	207.905
ENSMUSG00000023830	Igf2r	chr17	12962531	12967530	+	0.486832	-0.217527	11.1576	14.9025	12.1443	3.47767	5.79415	7.04762	1601.99	1319.31	1260.98	1558	1442.74	1419.39
ENSMUSG00000023845	Lnpep	chr17	17761454	17766453	+	2.19451	-0.178683	5.28517	18.4089	32.3847	3.47767	17.3825	28.1905	685.31	719.702	609.237	730.311	601.143	578.609
ENSMUSG00000023846	Riok2	chr17	17506296	17511295	-	0.567879	-0.0901282	11.7448	18.4089	8.09617	6.95534	13.0368	19.0286	627.761	614.508	595.069	728.572	657.636	677.276
ENSMUSG00000023846	Riok2	chr17	17506536	17511535	-	0.943725	-0.0901282	10.5703	14.9025	10.1202	3.47767	11.5883	15.5048	627.761	614.508	595.069	728.572	657.636	677.276
ENSMUSG00000023852	Chd1	chr17	15836931	15841930	-	1.19608	-0.00898074	14.0938	38.5711	54.6492	15.6495	26.0737	28.1905	1827.49	1860.18	1671.86	1792.74	1828.05	1841.54
ENSMUSG00000023852	Chd1	chr17	15836938	15841937	-	1.19608	-0.00898074	14.0938	38.5711	54.6492	15.6495	26.0737	28.1905	1827.49	1860.18	1671.86	1792.74	1828.05	1841.54
ENSMUSG00000023861	Brp44l	chr17	8470769	8475768	-	2.21074	0.0298862	0	8.76617	10.1202	1.73884	4.34561	4.93333	24.0769	19.2856	34.4087	34.7767	36.2134	31.7143
ENSMUSG00000023923	Tbc1d5	chr17	51318510	51323509	+	1.44637	0.0121822	2.93621	3.50647	10.1202	1.73884	11.5883	9.1619	52.8517	63.993	42.5049	39.9932	46.3532	36.6476
ENSMUSG00000023923	Tbc1d5	chr17	51318637	51323636	+	1.39253	0.0121822	2.93621	2.62985	10.1202	1.73884	11.5883	9.86666	52.8517	63.993	42.5049	39.9932	46.3532	36.6476
ENSMUSG00000023923	Tbc1d5	chr17	51318675	51323674	+	1.39253	0.0121822	2.93621	2.62985	10.1202	1.73884	11.5883	9.86666	52.8517	63.993	42.5049	39.9932	46.3532	36.6476
ENSMUSG00000023927	Satb1	chr17	51971345	51976344	+	0.357703	0.0848384	9.39586	7.88955	14.1683	6.95534	10.1398	11.2762	88.6734	98.1811	72.8655	86.9418	97.052	108.533
ENSMUSG00000023927	Satb1	chr17	51971998	51976997	+	0.342925	0.0848384	11.1576	8.76617	14.1683	6.95534	11.5883	11.9809	88.6734	98.1811	72.8655	86.9418	97.052	108.533
ENSMUSG00000023927	Satb1	chr17	51972616	51977615	+	-0.0105601	0.0848384	13.5065	9.64278	14.1683	8.69418	8.69123	11.2762	88.6734	98.1811	72.8655	86.9418	97.052	108.533
ENSMUSG00000023932	Cdc5l	chr17	45570657	45575656	+	-0.00533851	-0.0705294	189.679	208.635	212.524	248.653	215.832	229.048	787.49	773.176	607.213	867.679	986.454	828.8
ENSMUSG00000023940	Sgol1	chr17	53828659	53833658	+	2.59424	-0.0505556	5.87241	37.6945	42.5049	3.47767	24.6251	28.1905	607.795	570.677	572.804	537.3	553.341	512.362
ENSMUSG00000023965	Fbxl17	chr17	63849367	63854366	+	0.607441	0.0175619	22.3152	36.8179	36.4328	22.6049	26.0737	41.5809	42.2814	37.6945	42.5049	43.4709	44.9047	49.3333
ENSMUSG00000023968	Crip3	chr17	46560875	46565874	-	1.54854	-0.204162	1.17448	7.01293	26.3126	3.47767	4.34561	4.93333	0.587241	1.75323	0	1.73884	2.89708	0
ENSMUSG00000023968	Crip3	chr17	46560891	46565890	-	1.54854	-0.204162	1.17448	7.01293	26.3126	3.47767	4.34561	4.93333	0.587241	1.75323	0	1.73884	2.89708	0
ENSMUSG00000023968	Crip3	chr17	46560900	46565899	-	1.54854	-0.204162	1.17448	7.01293	26.3126	3.47767	4.34561	4.93333	0.587241	1.75323	0	1.73884	2.89708	0
ENSMUSG00000023990	Tfeb	chr17	47870852	47875851	-	0.724619	-0.167427	4.69793	5.2597	16.1923	3.47767	5.79415	5.63809	110.401	89.4149	97.154	126.935	121.677	116.286
ENSMUSG00000024002	Brd4	chr17	32421043	32426042	+	0.636881	0.0977093	36.4089	63.993	74.8896	38.2544	39.1105	62.7238	313.587	326.101	418.977	326.901	302.744	333.352
ENSMUSG00000024002	Brd4	chr17	32421055	32426054	+	0.636881	0.0977093	36.4089	63.993	74.8896	38.2544	39.1105	62.7238	313.587	326.101	418.977	326.901	302.744	333.352
ENSMUSG00000024002	Brd4	chr17	32421069	32426068	+	0.636881	0.0977093	36.4089	63.993	74.8896	38.2544	39.1105	62.7238	313.587	326.101	418.977	326.901	302.744	333.352
ENSMUSG00000024002	Brd4	chr17	32421668	32426667	+	0.541082	0.0977093	38.7579	64.8696	74.8896	39.9932	37.662	60.6095	313.587	326.101	418.977	326.901	302.744	333.352
ENSMUSG00000024012	Mtch1	chr17	29484118	29489117	+	1.5681	-0.143039	1.17448	18.4089	12.1443	10.433	8.69123	18.3238	364.089	304.186	311.703	307.774	304.193	292.476
ENSMUSG00000024012	Mtch1	chr17	29484705	29489704	+	1.50971	-0.143039	1.17448	18.4089	12.1443	10.433	7.24269	18.3238	364.089	304.186	311.703	307.774	304.193	292.476
ENSMUSG00000024012	Mtch1	chr17	29484850	29489849	+	1.50971	-0.143039	1.17448	18.4089	12.1443	10.433	7.24269	18.3238	364.089	304.186	311.703	307.774	304.193	292.476
ENSMUSG00000024014	Pim1	chr17	29622757	29627756	-	2.37845	-0.0436215	4.69793	19.2856	30.3606	3.47767	24.6251	28.1905	664.17	591.716	682.102	712.923	686.607	716.743
ENSMUSG00000024044	Epb4.1l3	chr17	69626054	69631053	-	0.941985	-0.0422775	6.45965	5.2597	18.2164	6.95534	15.9339	22.5524	214.93	194.609	182.164	163.451	186.861	165.619
ENSMUSG00000024045	Akap8	chr17	32458099	32463098	+	0.853517	0.205318	20.5534	46.4607	26.3126	22.6049	50.6988	40.1714	1203.26	1275.48	1208.35	1088.51	1386.25	1419.39
ENSMUSG00000024048	Myl12a	chr17	71351358	71356357	+	1.7366	-0.116271	9.39586	14.9025	46.553	5.21651	20.2795	31.0095	1580.85	1496.38	1307.53	1257.18	1183.46	1235.45
ENSMUSG00000024048	Myl12a	chr17	71351528	71356527	+	1.7366	-0.116271	9.39586	14.9025	46.553	5.21651	20.2795	31.0095	1580.85	1496.38	1307.53	1257.18	1183.46	1235.45
ENSMUSG00000024048	Myl12a	chr17	71351895	71356894	+	1.75146	-0.116271	9.39586	17.5323	44.5289	5.21651	20.2795	28.8952	1580.85	1496.38	1307.53	1257.18	1183.46	1235.45
ENSMUSG00000024048	Myl12a	chr17	71352219	71357218	+	1.87612	-0.116271	8.22138	16.6557	40.4809	3.47767	15.9339	23.9619	1580.85	1496.38	1307.53	1257.18	1183.46	1235.45
ENSMUSG00000024056	Ndc80	chr17	71876198	71881197	+	1.67863	-0.131036	2.34896	18.4089	12.1443	10.433	23.1766	23.9619	704.689	625.028	481.722	533.822	586.658	556.762
ENSMUSG00000024067	Dpy30	chr17	74715735	74720734	+	2.30856	-0.0799092	4.69793	21.0388	20.2404	1.73884	18.831	14.8	719.37	635.547	635.549	641.63	673.57	627.238
ENSMUSG00000024073	Birc6	chr17	74922635	74927634	-	0.220191	-0.0290375	52.8517	62.2398	46.553	38.2544	40.5591	64.8381	3109.44	3157.57	2936.89	2503.92	2513.21	2399.71
ENSMUSG00000024074	Crim1	chr17	78594588	78599587	-	2.06551	-0.0122112	3.52345	10.5194	16.1923	0	4.34561	4.93333	190.266	175.323	212.524	102.591	85.4637	115.581
ENSMUSG00000024078	Ttc27	chr17	75112090	75117089	-	0.342562	-0.162936	4.69793	7.88955	4.04809	6.95534	4.34561	21.1428	449.239	334.868	368.376	392.977	402.694	398.895
ENSMUSG00000024079	Eif2ak2	chr17	79281914	79286913	+	0.335456	-0.238713	7.63413	7.01293	16.1923	8.69418	10.1398	10.5714	251.339	246.329	180.14	262.564	225.972	223.409
ENSMUSG00000024087	Cyp1b1	chr17	80114382	80119381	+	0.858257	0.176834	2.34896	7.01293	16.1923	3.47767	2.89708	3.52381	58.7241	71.8826	62.7453	20.866	21.7281	25.3714
ENSMUSG00000024087	Cyp1b1	chr17	80114402	80119401	+	0.858257	0.176834	2.34896	7.01293	16.1923	3.47767	2.89708	3.52381	58.7241	71.8826	62.7453	20.866	21.7281	25.3714
ENSMUSG00000024091	Vapa	chr17	65962896	65967895	+	0.872305	0.00731116	11.1576	20.1622	26.3126	8.69418	11.5883	20.4381	1024.74	1062.46	977.613	1184.15	1222.57	1183.29
ENSMUSG00000024095	Hnrpll	chr17	80461325	80466324	+	1.16333	-0.0202086	2.93621	21.0388	14.1683	10.433	10.1398	12.6857	391.69	397.107	396.712	361.678	323.024	372.819
ENSMUSG00000024095	Hnrpll	chr17	80461675	80466674	+	1.14363	-0.0202086	2.93621	20.1622	16.1923	10.433	8.69123	12.6857	391.69	397.107	396.712	361.678	323.024	372.819
ENSMUSG00000024096	Ralbp1	chr17	66234166	66239165	+	1.25681	0.00819702	14.0938	28.0517	54.6492	12.1718	31.8678	23.2571	990.089	977.428	993.805	1065.91	1084.95	1081.1
ENSMUSG00000024096	Ralbp1	chr17	66234635	66239634	+	1.17253	0.00819702	12.9193	24.5453	50.6011	12.1718	31.8678	19.0286	990.089	977.428	993.805	1065.91	1084.95	1081.1
ENSMUSG00000024104	D6Wsu116e	chr6	116153051	116158050	-	0.426569	-0.1821	27.0131	39.4477	44.5289	43.4709	52.1474	50.7428	1424.65	1315.8	1107.15	1257.18	1134.21	1171.31
ENSMUSG00000024112	Cacna1h	chr17	25517597	25522596	+	2.94513	1.01631	0	2.62985	26.3126	0	4.34561	5.63809	14.681	28.0517	38.4568	17.3884	31.8678	35.9428
ENSMUSG00000024120	Lrpprc	chr17	85189899	85194898	+	1.23478	-0.246473	2.93621	8.76617	14.1683	3.47767	8.69123	5.63809	1653.08	1314.05	1327.77	1777.09	1612.22	1548.36
ENSMUSG00000024121	Atp6v0c	chr17	24306407	24311406	+	2.44133	0.805048	2.93621	14.0259	18.2164	3.47767	31.8678	27.4857	44.0431	81.5253	66.7934	53.9039	105.743	94.4381
ENSMUSG00000024121	Atp6v0c	chr17	24306594	24311593	+	2.47059	0.805048	2.93621	14.9025	18.2164	3.47767	31.8678	28.1905	44.0431	81.5253	66.7934	53.9039	105.743	94.4381
ENSMUSG00000024121	Atp6v0c	chr17	24306623	24311622	+	2.47059	0.805048	2.93621	14.9025	18.2164	3.47767	31.8678	28.1905	44.0431	81.5253	66.7934	53.9039	105.743	94.4381
ENSMUSG00000024121	Atp6v0c	chr17	24306648	24311647	+	2.47059	0.805048	2.93621	14.9025	18.2164	3.47767	31.8678	28.1905	44.0431	81.5253	66.7934	53.9039	105.743	94.4381
ENSMUSG00000024130	Abca3	chr17	24496427	24501426	-	0.256675	-0.164657	6.45965	7.88955	8.09617	12.1718	11.5883	18.3238	93.3713	72.7592	89.0579	79.9864	68.0813	79.6381
ENSMUSG00000024134	Six2	chr17	86087595	86092594	+	2.62798	1.1869	1.76172	5.2597	20.2404	0	7.24269	9.1619	4.11069	5.2597	16.1923	1.73884	7.24269	4.93333
ENSMUSG00000024134	Six2	chr17	86087615	86092614	+	2.62798	1.1869	1.76172	5.2597	20.2404	0	7.24269	9.1619	4.11069	5.2597	16.1923	1.73884	7.24269	4.93333
ENSMUSG00000024135	Srbd1	chr17	86544516	86549515	+	0.874992	-0.409176	3.52345	2.62985	10.1202	1.73884	4.34561	7.04762	527.93	402.367	378.496	535.561	407.039	413.695
ENSMUSG00000024137	E4f1	chr17	24592257	24597256	+	1.16505	-0.205116	18.2045	28.0517	56.6732	13.9107	31.8678	36.6476	111.576	109.577	101.202	114.763	78.221	106.419
ENSMUSG00000024140	Epas1	chr17	87148247	87153246	-	1.24833	0.0830128	8.22138	12.2726	10.1202	3.47767	28.9708	11.2762	96.8948	117.467	99.1781	121.718	143.405	105.009
ENSMUSG00000024151	Msh2	chr17	88066670	88071669	-	1.04523	-0.134952	1.76172	10.5194	6.07213	5.21651	4.34561	11.2762	1469.28	1278.11	1311.58	1281.52	1216.77	1195.28
ENSMUSG00000024165	Hn1l	chr17	25097582	25102581	+	2.17094	-0.216938	4.11069	9.64278	24.2885	1.73884	18.831	14.0952	1116.35	950.252	951.3	1072.86	929.961	934.514
ENSMUSG00000024180	Tmem8	chr17	26245261	26250260	-	0.199456	0.134628	9.9831	7.01293	14.1683	12.1718	18.831	14.0952	116.861	126.233	131.563	114.763	133.265	118.4
ENSMUSG00000024182	Axin1	chr17	26270631	26275630	-	0.266438	0.0664202	82.2138	119.22	167.996	107.808	82.5667	100.076	556.705	512.821	528.275	533.822	611.283	641.333
ENSMUSG00000024182	Axin1	chr17	26270633	26275632	-	0.266438	0.0664202	82.2138	119.22	167.996	107.808	82.5667	100.076	556.705	512.821	528.275	533.822	611.283	641.333
ENSMUSG00000024182	Axin1	chr17	26270773	26275772	-	0.266438	0.0664202	82.2138	119.22	167.996	107.808	82.5667	100.076	556.705	512.821	528.275	533.822	611.283	641.333
ENSMUSG00000024182	Axin1	chr17	26270895	26275894	-	0.269058	0.0664202	82.2138	120.096	167.996	107.808	82.5667	100.076	556.705	512.821	528.275	533.822	611.283	641.333
ENSMUSG00000024190	Dusp1	chr17	26645465	26650464	+	2.79387	0.17201	4.11069	21.9154	38.4568	1.73884	20.2795	22.5524	529.104	579.444	570.78	408.626	470.775	484.171
ENSMUSG00000024191	Bnip1	chr17	26913024	26918023	-	0.947156	0.0771222	1.76172	5.2597	4.04809	5.21651	10.1398	10.5714	116.861	99.0577	133.587	104.33	108.64	128.267
ENSMUSG00000024191	Bnip1	chr17	26913038	26918037	-	0.947156	0.0771222	1.76172	5.2597	4.04809	5.21651	10.1398	10.5714	116.861	99.0577	133.587	104.33	108.64	128.267
ENSMUSG00000024191	Bnip1	chr17	26913103	26918102	-	0.947156	0.0771222	1.76172	5.2597	4.04809	5.21651	10.1398	10.5714	116.861	99.0577	133.587	104.33	108.64	128.267
ENSMUSG00000024206	Rfx2	chr17	56970432	56975431	+	2.03682	-0.302771	3.52345	22.792	38.4568	12.1718	30.4193	33.1238	86.9117	66.6229	58.6972	114.763	102.846	105.714
ENSMUSG00000024212	Mllt1	chr17	57074837	57079836	+	2.11677	-0.295368	0	7.01293	4.04809	1.73884	4.34561	11.2762	140.351	153.408	107.274	194.75	144.854	137.429
ENSMUSG00000024220	Zfp523	chr17	28309284	28314283	-	0.721757	0.051619	9.39586	17.5323	12.1443	12.1718	23.1766	22.5524	60.4858	47.3373	58.6972	43.4709	49.2503	58.4952
ENSMUSG00000024220	Zfp523	chr17	28309363	28314362	-	0.721757	0.051619	9.39586	17.5323	12.1443	12.1718	23.1766	22.5524	60.4858	47.3373	58.6972	43.4709	49.2503	58.4952
ENSMUSG00000024231	Cul2	chr18	3378223	3383222	-	-0.15718	-0.173961	1.17448	3.50647	6.07213	12.1718	4.34561	2.11428	545.547	457.594	461.482	490.352	454.841	459.505
ENSMUSG00000024231	Cul2	chr18	3378230	3383229	-	-0.15718	-0.173961	1.17448	3.50647	6.07213	12.1718	4.34561	2.11428	545.547	457.594	461.482	490.352	454.841	459.505
ENSMUSG00000024231	Cul2	chr18	3378255	3383254	-	-0.15718	-0.173961	1.17448	3.50647	6.07213	12.1718	4.34561	2.11428	545.547	457.594	461.482	490.352	454.841	459.505
ENSMUSG00000024240	Epc1	chr18	6490855	6495854	+	0.719856	0.0246991	25.2514	33.3114	38.4568	15.6495	26.0737	37.3524	538.5	544.379	469.578	394.716	438.907	431.314
ENSMUSG00000024240	Epc1	chr18	6516107	6521106	+	0.993123	0.0246991	4.69793	6.13632	16.1923	3.47767	13.0368	4.93333	538.5	544.379	469.578	394.716	438.907	431.314
ENSMUSG00000024242	Map4k3	chr17	81127434	81132433	+	1.2992	-0.114752	7.63413	12.2726	12.1443	3.47767	11.5883	23.9619	567.862	514.574	548.516	596.421	521.474	566.628
ENSMUSG00000024251	Thada	chr17	84865537	84870536	+	2.46866	-0.250907	3.52345	28.0517	24.2885	6.95534	33.3164	47.219	419.29	390.971	348.135	452.097	362.134	362.952
ENSMUSG00000024258	Polr2d	chr18	31943813	31948812	-	0.734645	-0.0893473	3.52345	9.64278	8.09617	12.1718	13.0368	19.0286	379.358	376.069	400.76	452.097	409.936	371.409
ENSMUSG00000024260	Sap130	chr18	31789025	31794024	-	0.495138	-0.0873544	8.22138	15.7791	18.2164	10.433	7.24269	15.5048	203.185	170.94	186.212	194.75	192.656	200.152
ENSMUSG00000024283	Wac	chr18	7863830	7868829	-	0.326775	-0.0285982	15.8555	28.9283	26.3126	20.866	20.2795	18.3238	409.307	355.906	412.905	382.544	391.105	393.962
ENSMUSG00000024283	Wac	chr18	7863843	7868842	-	0.326775	-0.0285982	15.8555	28.9283	26.3126	20.866	20.2795	18.3238	409.307	355.906	412.905	382.544	391.105	393.962
ENSMUSG00000024283	Wac	chr18	7863848	7868847	-	0.326775	-0.0285982	15.8555	28.9283	26.3126	20.866	20.2795	18.3238	409.307	355.906	412.905	382.544	391.105	393.962
ENSMUSG00000024283	Wac	chr18	7864064	7869063	-	0.351832	-0.0285982	17.03	29.805	28.3366	20.866	20.2795	20.4381	409.307	355.906	412.905	382.544	391.105	393.962
ENSMUSG00000024283	Wac	chr18	7864194	7869193	-	0.28297	-0.0285982	17.03	30.6816	24.2885	20.866	18.831	20.4381	409.307	355.906	412.905	382.544	391.105	393.962
ENSMUSG00000024283	Wac	chr18	7864195	7869194	-	0.28297	-0.0285982	17.03	30.6816	24.2885	20.866	18.831	20.4381	409.307	355.906	412.905	382.544	391.105	393.962
ENSMUSG00000024283	Wac	chr18	7864491	7869490	-	0.28297	-0.0285982	17.03	30.6816	24.2885	20.866	18.831	20.4381	409.307	355.906	412.905	382.544	391.105	393.962
ENSMUSG00000024283	Wac	chr18	7864499	7869498	-	0.28297	-0.0285982	17.03	30.6816	24.2885	20.866	18.831	20.4381	409.307	355.906	412.905	382.544	391.105	393.962
ENSMUSG00000024283	Wac	chr18	7864528	7869527	-	0.28297	-0.0285982	17.03	30.6816	24.2885	20.866	18.831	20.4381	409.307	355.906	412.905	382.544	391.105	393.962
ENSMUSG00000024283	Wac	chr18	7864714	7869713	-	0.314063	-0.0285982	17.03	32.4348	24.2885	20.866	18.831	21.1428	409.307	355.906	412.905	382.544	391.105	393.962
ENSMUSG00000024283	Wac	chr18	7864735	7869734	-	0.314063	-0.0285982	17.03	32.4348	24.2885	20.866	18.831	21.1428	409.307	355.906	412.905	382.544	391.105	393.962
ENSMUSG00000024283	Wac	chr18	7866710	7871709	-	0.295823	-0.0285982	12.3321	21.0388	20.2404	13.9107	10.1398	16.2095	409.307	355.906	412.905	382.544	391.105	393.962
ENSMUSG00000024287	Thoc1	chr18	9953178	9958177	-	1.26301	-0.308405	13.5065	33.3114	44.5289	8.69418	17.3825	21.8476	470.967	405.873	340.039	443.403	349.098	384.095
ENSMUSG00000024290	Rock1	chr18	10181791	10186790	+	1.38149	0.0146956	3.52345	7.88955	12.1443	1.73884	7.24269	6.34285	814.503	728.468	750.92	605.115	646.048	716.038
ENSMUSG00000024298	Zfp871	chr17	32924493	32929492	+	0.845672	-0.0078098	5.87241	19.2856	12.1443	6.95534	5.79415	16.2095	334.727	369.932	321.823	344.289	340.406	320.667
ENSMUSG00000024298	Zfp871	chr17	32925233	32930232	+	0.817479	-0.0078098	5.87241	21.0388	12.1443	6.95534	4.34561	17.619	334.727	369.932	321.823	344.289	340.406	320.667
ENSMUSG00000024317	Rnf138	chr18	21154842	21159841	-	1.58135	-0.0976266	8.80862	21.9154	40.4809	15.6495	47.8017	45.1047	438.669	419.899	370.4	507.74	524.371	463.733
ENSMUSG00000024335	Brd2	chr17	34251923	34256922	+	0.46431	0.465831	11.7448	18.4089	18.2164	24.3437	27.5222	34.5333	2602.65	3527.51	3602.8	2566.52	3398.27	3760.61
ENSMUSG00000024335	Brd2	chr17	34255435	34260434	+	0.759922	0.465831	53.4389	81.5253	113.346	62.5981	85.4637	119.809	2602.65	3527.51	3602.8	2566.52	3398.27	3760.61
ENSMUSG00000024335	Brd2	chr17	34257329	34262328	+	0.824639	0.465831	54.0262	81.5253	113.346	46.9486	81.1181	87.3904	2602.65	3527.51	3602.8	2566.52	3398.27	3760.61
ENSMUSG00000024335	Brd2	chr17	34258693	34263692	+	0.746354	0.465831	51.6772	67.4995	76.9136	31.299	69.5298	59.9047	2602.65	3527.51	3602.8	2566.52	3398.27	3760.61
ENSMUSG00000024335	Brd2	chr17	34258934	34263933	+	0.779155	0.465831	52.2645	66.6229	80.9617	29.5602	69.5298	57.7904	2602.65	3527.51	3602.8	2566.52	3398.27	3760.61
ENSMUSG00000024335	Brd2	chr17	34259263	34264262	+	0.729261	0.465831	54.0262	66.6229	87.0338	33.0379	68.0813	63.4285	2602.65	3527.51	3602.8	2566.52	3398.27	3760.61
ENSMUSG00000024346	Pfdn1	chr18	36614150	36619149	+	1.18217	-0.172162	1.17448	4.38308	12.1443	3.47767	5.79415	4.22857	797.473	612.755	572.804	688.579	701.092	759.733
ENSMUSG00000024357	Sil1	chr18	35658580	35663579	+	1.85718	-0.438797	1.17448	7.88955	8.09617	3.47767	13.0368	13.3905	48.1538	42.0776	44.5289	55.6427	39.1105	28.1905
ENSMUSG00000024360	Etf1	chr18	35091658	35096657	+	1.24819	-0.155881	48.1538	117.467	111.322	39.9932	91.2579	104.305	3614.47	3178.61	3165.6	3486.36	3136.08	3265.87
ENSMUSG00000024380	Gypc	chr18	32689631	32694630	+	2.42847	0.793673	0.587241	5.2597	22.2645	0	1.44854	4.93333	0.587241	3.50647	4.04809	0	0	0
ENSMUSG00000024382	Ercc3	chr18	32394954	32399953	-	0.566884	-0.152957	11.7448	23.6686	34.4087	26.0825	26.0737	23.2571	347.647	284.9	297.534	269.519	252.046	268.514
ENSMUSG00000024384	Iws1	chr18	32222388	32227387	-	0.898714	-0.0848391	11.1576	26.2985	28.3366	12.1718	15.9339	21.8476	940.76	975.674	835.93	996.353	948.792	897.161
ENSMUSG00000024400	Wdr33	chr18	31958711	31963710	-	1.05027	-0.343756	2.34896	5.2597	22.2645	6.95534	10.1398	7.04762	1010.64	810.87	793.425	973.748	728.615	795.676
ENSMUSG00000024406	Pou5f1	chr17	35637982	35642981	-	0.648296	-0.0865825	111.576	173.57	196.332	159.973	250.597	227.638	7917.77	7114.62	7027.48	8501.17	8437.73	8447.27
ENSMUSG00000024406	Pou5f1	chr17	35639427	35644426	-	0.661449	-0.0865825	115.099	181.46	202.404	166.928	259.288	245.257	7917.77	7114.62	7027.48	8501.17	8437.73	8447.27
ENSMUSG00000024406	Pou5f1	chr17	35640750	35645749	-	0.603226	-0.0865825	101.005	150.778	170.02	146.062	210.038	217.771	7917.77	7114.62	7027.48	8501.17	8437.73	8447.27
ENSMUSG00000024406	Pou5f1	chr17	35640752	35645751	-	0.599724	-0.0865825	101.005	150.778	170.02	146.062	210.038	215.657	7917.77	7114.62	7027.48	8501.17	8437.73	8447.27
ENSMUSG00000024406	Pou5f1	chr17	35640762	35645761	-	0.593703	-0.0865825	101.005	150.778	170.02	146.062	208.589	213.543	7917.77	7114.62	7027.48	8501.17	8437.73	8447.27
ENSMUSG00000024406	Pou5f1	chr17	35640766	35645765	-	0.587496	-0.0865825	101.005	150.778	170.02	146.062	205.692	212.838	7917.77	7114.62	7027.48	8501.17	8437.73	8447.27
ENSMUSG00000024406	Pou5f1	chr17	35641330	35646329	-	0.560481	-0.0865825	98.0693	137.629	159.899	132.151	191.207	190.99	7917.77	7114.62	7027.48	8501.17	8437.73	8447.27
ENSMUSG00000024420	Zfp521	chr18	14131243	14136242	+	-0.0908895	-0.109352	7.04689	7.01293	10.1202	10.433	5.79415	9.86666	27.6003	19.2856	22.2645	20.866	31.8678	17.619
ENSMUSG00000024431	Nr3c1	chr18	39646887	39651886	+	0.976544	0.233924	5.87241	16.6557	10.1202	6.95534	8.69123	22.5524	364.089	526.847	423.025	363.417	365.032	412.286
ENSMUSG00000024431	Nr3c1	chr18	39646900	39651899	+	0.976544	0.233924	5.87241	16.6557	10.1202	6.95534	8.69123	22.5524	364.089	526.847	423.025	363.417	365.032	412.286
ENSMUSG00000024431	Nr3c1	chr18	39648938	39653937	+	1.48803	0.233924	3.52345	15.7791	10.1202	5.21651	10.1398	22.5524	364.089	526.847	423.025	363.417	365.032	412.286
ENSMUSG00000024431	Nr3c1	chr18	39649501	39654500	+	1.86463	0.233924	2.34896	11.396	10.1202	1.73884	5.79415	14.8	364.089	526.847	423.025	363.417	365.032	412.286
ENSMUSG00000024431	Nr3c1	chr18	39649543	39654542	+	1.86463	0.233924	2.34896	11.396	10.1202	1.73884	5.79415	14.8	364.089	526.847	423.025	363.417	365.032	412.286
ENSMUSG00000024431	Nr3c1	chr18	39650329	39655328	+	2.3123	0.233924	2.34896	7.88955	10.1202	0	5.79415	9.1619	364.089	526.847	423.025	363.417	365.032	412.286
ENSMUSG00000024431	Nr3c1	chr18	39650954	39655953	+	2.13451	0.233924	2.34896	7.01293	10.1202	0	4.34561	7.75238	364.089	526.847	423.025	363.417	365.032	412.286
ENSMUSG00000024431	Nr3c1	chr18	39650956	39655955	+	2.13451	0.233924	2.34896	7.01293	10.1202	0	4.34561	7.75238	364.089	526.847	423.025	363.417	365.032	412.286
ENSMUSG00000024442	0610009O20Rik	chr18	38404903	38409902	-	0.466218	-0.435939	81.0393	109.577	95.13	71.2923	104.295	113.467	341.187	221.784	228.717	309.513	239.009	273.447
ENSMUSG00000024459	H2-M5	chr17	37125991	37130990	+	0.755713	-0.373598	14.0938	33.3114	18.2164	12.1718	21.7281	20.4381	130.955	116.59	91.0819	137.368	108.64	98.6666
ENSMUSG00000024459	H2-M5	chr17	37126134	37131133	+	0.620805	-0.373598	10.5703	29.805	18.2164	13.9107	13.0368	19.0286	130.955	116.59	91.0819	137.368	108.64	98.6666
ENSMUSG00000024462	Gabbr1	chr17	37177911	37182910	-	0.682451	0.20893	4.69793	20.1622	8.09617	15.6495	14.4854	19.0286	256.624	321.718	364.328	292.124	262.185	327.009
ENSMUSG00000024462	Gabbr1	chr17	37177973	37182972	-	0.682451	0.20893	4.69793	20.1622	8.09617	15.6495	14.4854	19.0286	256.624	321.718	364.328	292.124	262.185	327.009
ENSMUSG00000024462	Gabbr1	chr17	37178513	37183512	-	0.600243	0.20893	5.28517	21.0388	10.1202	20.866	17.3825	21.1428	256.624	321.718	364.328	292.124	262.185	327.009
ENSMUSG00000024462	Gabbr1	chr17	37182576	37187575	-	0.021799	0.20893	5.87241	12.2726	8.09617	10.433	4.34561	9.1619	256.624	321.718	364.328	292.124	262.185	327.009
ENSMUSG00000024462	Gabbr1	chr17	37182619	37187618	-	-0.0831542	0.20893	5.87241	10.5194	8.09617	10.433	4.34561	7.75238	256.624	321.718	364.328	292.124	262.185	327.009
ENSMUSG00000024472	Dcp2	chr18	44535154	44540153	-	1.01743	-0.157153	3.52345	14.0259	26.3126	19.1272	15.9339	19.0286	1142.18	1091.39	989.757	1318.04	1289.2	1052.21
ENSMUSG00000024483	Ankhd1	chr18	36714641	36719640	-	1.59168	-0.170806	24.0769	44.7074	70.8415	12.1718	55.0444	47.9238	873.815	751.26	718.535	685.101	635.908	649.79
ENSMUSG00000024483	Ankhd1	chr18	36715257	36720256	-	1.39941	-0.170806	26.4259	51.7204	64.7694	15.6495	59.3901	47.219	873.815	751.26	718.535	685.101	635.908	649.79
ENSMUSG00000024483	Ankhd1	chr18	36715265	36720264	-	1.39941	-0.170806	26.4259	51.7204	64.7694	15.6495	59.3901	47.219	873.815	751.26	718.535	685.101	635.908	649.79
ENSMUSG00000024487	Yipf5	chr18	40379054	40384053	+	1.64183	-0.0928345	4.11069	8.76617	20.2404	1.73884	7.24269	9.86666	258.386	227.92	244.909	205.183	199.898	194.514
ENSMUSG00000024505	Dtwd2	chr18	49915256	49920255	+	0.871653	-0.100485	7.04689	13.1492	6.07213	6.95534	24.6251	16.9143	145.636	127.986	145.731	139.107	127.471	130.381
ENSMUSG00000024515	Smad4	chr18	73863435	73868434	+	0.852145	-0.0828269	7.04689	31.5582	14.1683	12.1718	13.0368	16.2095	649.489	627.657	601.141	540.778	538.856	482.057
ENSMUSG00000024516	Sec11c	chr18	65955203	65960202	-	1.83956	0.032633	1.76172	7.01293	10.1202	1.73884	10.1398	8.45714	68.12	58.7333	66.7934	79.9864	95.6035	86.6857
ENSMUSG00000024521	Pmaip1	chr18	66613258	66618257	-	1.62049	0.10197	3.52345	14.9025	26.3126	6.95534	14.4854	16.2095	383.468	433.925	408.857	394.716	391.105	438.362
ENSMUSG00000024525	Impa2	chr18	67443907	67448906	-	1.29636	-0.353342	7.04689	7.01293	26.3126	5.21651	23.1766	16.2095	171.474	143.765	137.635	309.513	241.906	219.886
ENSMUSG00000024530	Slmo1	chr18	67619503	67624502	-	1.23638	-0.438903	0.587241	3.50647	22.2645	5.21651	2.89708	6.34285	26.4259	21.0388	20.2404	33.0379	21.7281	23.2571
ENSMUSG00000024538	Ppic	chr18	53577662	53582661	+	0.836511	-0.333172	0.587241	5.2597	12.1443	6.95534	1.44854	7.04762	126.257	113.084	123.467	144.323	89.8093	104.305
ENSMUSG00000024542	Cep192	chr18	67954761	67959760	-	-0.0682174	-0.0913147	15.2683	27.1751	28.3366	22.6049	7.24269	16.9143	1349.48	1240.41	1252.88	1288.48	1235.6	1222.06
ENSMUSG00000024556	Me2	chr18	73975047	73980046	+	1.06772	-0.173499	9.9831	37.6945	30.3606	13.9107	31.8678	11.9809	530.866	499.671	390.64	460.791	444.701	425.676
ENSMUSG00000024563	Smad2	chr18	76396234	76401233	-	-0.000311141	0.0845171	12.9193	10.5194	26.3126	13.9107	11.5883	9.86666	411.656	393.601	414.929	361.678	425.87	403.124
ENSMUSG00000024563	Smad2	chr18	76396355	76401354	-	-0.00571319	0.0845171	12.9193	13.1492	26.3126	15.6495	11.5883	9.86666	411.656	393.601	414.929	361.678	425.87	403.124
ENSMUSG00000024563	Smad2	chr18	76396700	76401699	-	-0.0156983	0.0845171	14.0938	13.1492	28.3366	15.6495	11.5883	10.5714	411.656	393.601	414.929	361.678	425.87	403.124
ENSMUSG00000024563	Smad2	chr18	76396828	76401827	-	-0.0156983	0.0845171	14.0938	13.1492	28.3366	15.6495	11.5883	10.5714	411.656	393.601	414.929	361.678	425.87	403.124
ENSMUSG00000024565	Sall3	chr18	81183318	81188317	+	2.26237	0.11922	2.34896	8.76617	14.1683	1.73884	13.0368	20.4381	282.463	305.939	297.534	248.653	291.156	259.352
ENSMUSG00000024576	Csnk1a1	chr18	61709928	61714927	-	2.31711	-0.101034	5.28517	27.1751	32.3847	3.47767	21.7281	21.8476	3641.48	3352.18	3542.07	3928.03	3401.17	3828.26
ENSMUSG00000024576	Csnk1a1	chr18	61709967	61714966	-	2.31711	-0.101034	5.28517	27.1751	32.3847	3.47767	21.7281	21.8476	3641.48	3352.18	3542.07	3928.03	3401.17	3828.26
ENSMUSG00000024576	Csnk1a1	chr18	61709972	61714971	-	2.3387	-0.101034	5.28517	27.1751	32.3847	3.47767	21.7281	23.2571	3641.48	3352.18	3542.07	3928.03	3401.17	3828.26
ENSMUSG00000024576	Csnk1a1	chr18	61709982	61714981	-	2.3387	-0.101034	5.28517	27.1751	32.3847	3.47767	21.7281	23.2571	3641.48	3352.18	3542.07	3928.03	3401.17	3828.26
ENSMUSG00000024576	Csnk1a1	chr18	61709993	61714992	-	2.34975	-0.101034	5.28517	28.0517	32.3847	3.47767	21.7281	23.2571	3641.48	3352.18	3542.07	3928.03	3401.17	3828.26
ENSMUSG00000024576	Csnk1a1	chr18	61710343	61715342	-	1.95378	-0.101034	7.04689	29.805	30.3606	5.21651	21.7281	24.6667	3641.48	3352.18	3542.07	3928.03	3401.17	3828.26
ENSMUSG00000024580	Grpel2	chr18	61885986	61890985	+	0.37517	-0.212352	91.0224	128.863	161.923	123.457	131.817	131.086	271.893	226.167	192.284	262.564	278.119	233.276
ENSMUSG00000024583	Txnl1	chr18	63852014	63857013	+	1.40015	-0.158171	7.63413	33.3114	30.3606	10.433	13.0368	30.3047	976.582	894.149	825.809	912.889	835.806	830.209
ENSMUSG00000024589	Nedd4l	chr18	65042410	65047409	-	1.86406	-0.231606	1.76172	1.75323	12.1443	0	8.69123	2.81905	174.998	120.096	131.563	165.189	170.927	162.095
ENSMUSG00000024590	Lmnb1	chr18	56862467	56867466	-	1.64585	-0.23676	10.5703	30.6816	76.9136	17.3884	30.4193	54.9714	1491.01	1224.63	1151.68	1404.98	1326.86	1215.71
ENSMUSG00000024603	Dctn4	chr18	60680868	60685867	-	1.40293	-0.207287	5.28517	16.6557	14.1683	5.21651	11.5883	21.1428	623.65	527.723	550.54	558.166	479.466	489.105
ENSMUSG00000024603	Dctn4	chr18	60680871	60685870	-	1.40293	-0.207287	5.28517	16.6557	14.1683	5.21651	11.5883	21.1428	623.65	527.723	550.54	558.166	479.466	489.105
ENSMUSG00000024603	Dctn4	chr18	60680875	60685874	-	1.40293	-0.207287	5.28517	16.6557	14.1683	5.21651	11.5883	21.1428	623.65	527.723	550.54	558.166	479.466	489.105
ENSMUSG00000024604	Rbm22	chr18	60715390	60720389	-	1.26284	-0.0842686	4.11069	17.5323	24.2885	10.433	13.0368	16.2095	472.142	468.113	439.217	511.218	457.738	489.809
ENSMUSG00000024608	Rps14	chr18	60929164	60934163	-	0.488163	-0.128595	25.8386	32.4348	40.4809	29.5602	39.1105	45.8095	4245.17	3780.85	3212.16	4091.48	4123.99	4216.59
ENSMUSG00000024608	Rps14	chr18	60929335	60934334	-	0.514807	-0.128595	26.4259	32.4348	40.4809	27.8214	39.1105	45.8095	4245.17	3780.85	3212.16	4091.48	4123.99	4216.59
ENSMUSG00000024608	Rps14	chr18	60929883	60934882	-	0.536605	-0.128595	23.4896	31.5582	36.4328	27.8214	37.662	45.8095	4245.17	3780.85	3212.16	4091.48	4123.99	4216.59
ENSMUSG00000024608	Rps14	chr18	60930370	60935369	-	0.739421	-0.128595	22.3152	33.3114	40.4809	24.3437	39.1105	46.5143	4245.17	3780.85	3212.16	4091.48	4123.99	4216.59
ENSMUSG00000024608	Rps14	chr18	60930893	60935892	-	0.818691	-0.128595	20.5534	29.805	36.4328	20.866	37.662	47.219	4245.17	3780.85	3212.16	4091.48	4123.99	4216.59
ENSMUSG00000024622	Hmgxb3	chr18	61336705	61341704	+	1.09675	-0.2235	8.22138	14.0259	18.2164	6.95534	13.0368	26.7809	513.249	462.854	453.386	500.785	385.311	439.066
ENSMUSG00000024639	Gnaq	chr19	16202321	16207320	-	2.63035	-0.209473	1.76172	7.88955	18.2164	0	4.34561	11.2762	148.572	119.22	167.996	186.055	128.92	164.914
ENSMUSG00000024642	Tle4	chr19	14670027	14675026	+	1.24534	-0.0524552	11.7448	19.2856	36.4328	12.1718	43.4561	25.3714	1781.69	1696.25	1495.77	1606.68	1732.45	1611.79
ENSMUSG00000024642	Tle4	chr19	14672474	14677473	+	1.23046	-0.0524552	15.8555	28.0517	40.4809	13.9107	52.1474	28.8952	1781.69	1696.25	1495.77	1606.68	1732.45	1611.79
ENSMUSG00000024660	Incenp	chr19	9973980	9978979	+	0.889327	-0.110119	12.3321	36.8179	24.2885	17.3884	23.1766	29.6	860.308	749.507	712.463	728.572	735.857	736.476
ENSMUSG00000024660	Incenp	chr19	9974024	9979023	+	0.858234	-0.110119	12.9193	36.8179	24.2885	17.3884	23.1766	29.6	860.308	749.507	712.463	728.572	735.857	736.476
ENSMUSG00000024661	Fth1	chr19	10052193	10057192	-	0.949704	0.0659583	8.22138	37.6945	18.2164	15.6495	20.2795	19.7333	1737.65	1756.74	1744.72	1394.55	1451.43	1585.01
ENSMUSG00000024687	Osbp	chr19	12035334	12040333	-	2.31537	-0.0773897	0	7.88955	12.1443	3.47767	8.69123	9.86666	326.506	292.79	299.558	285.169	267.98	297.409
ENSMUSG00000024687	Osbp	chr19	12035431	12040430	-	2.31537	-0.0773897	0	7.88955	12.1443	3.47767	8.69123	9.86666	326.506	292.79	299.558	285.169	267.98	297.409
ENSMUSG00000024750	Zfand5	chr19	21341768	21346767	-	1.4429	0.254251	3.52345	7.88955	10.1202	1.73884	8.69123	7.75238	429.86	544.379	528.275	391.238	417.179	477.828
ENSMUSG00000024750	Zfand5	chr19	21342736	21347735	-	1.14687	0.254251	4.11069	9.64278	14.1683	3.47767	8.69123	7.04762	429.86	544.379	528.275	391.238	417.179	477.828
ENSMUSG00000024758	Rtn3	chr19	7557589	7562588	+	0.154203	-0.356105	4.11069	2.62985	2.02404	3.47767	4.34561	12.6857	378.771	305.939	281.342	316.468	253.494	244.552
ENSMUSG00000024758	Rtn3	chr19	7557772	7562771	+	-0.0430219	-0.356105	4.69793	1.75323	2.02404	3.47767	4.34561	11.9809	378.771	305.939	281.342	316.468	253.494	244.552
ENSMUSG00000024758	Rtn3	chr19	7557780	7562779	+	-0.0631552	-0.356105	4.69793	1.75323	2.02404	3.47767	4.34561	11.2762	378.771	305.939	281.342	316.468	253.494	244.552
ENSMUSG00000024759	Atl3	chr19	7563530	7568529	-	-0.31153	-0.0835233	49.9155	51.7204	48.577	102.591	75.324	57.7904	239.594	222.661	210.5	199.966	208.589	186.057
ENSMUSG00000024759	Atl3	chr19	7563928	7568927	-	-0.301072	-0.0835233	50.5027	51.7204	50.6011	102.591	75.324	58.4952	239.594	222.661	210.5	199.966	208.589	186.057
ENSMUSG00000024767	Otub1	chr19	7280266	7285265	+	1.59637	-0.110298	5.87241	34.188	30.3606	12.1718	18.831	30.3047	644.791	589.086	607.213	594.682	564.93	535.619
ENSMUSG00000024767	Otub1	chr19	7280725	7285724	+	1.51127	-0.110298	7.04689	33.3114	26.3126	12.1718	21.7281	33.8286	644.791	589.086	607.213	594.682	564.93	535.619
ENSMUSG00000024767	Otub1	chr19	7280807	7285806	+	1.51127	-0.110298	7.04689	33.3114	26.3126	12.1718	21.7281	33.8286	644.791	589.086	607.213	594.682	564.93	535.619
ENSMUSG00000024769	Cdc42bpg	chr19	6301456	6306455	-	2.63806	-0.0180396	4.11069	24.5453	50.6011	1.73884	7.24269	26.0762	579.02	601.359	593.044	549.472	486.709	554.647
ENSMUSG00000024772	Ehd1	chr19	6268971	6273970	-	1.37029	-0.298653	11.1576	35.9413	68.8174	26.0825	39.1105	45.8095	1146.29	907.298	945.228	1097.21	914.027	880.952
ENSMUSG00000024772	Ehd1	chr19	6271725	6276724	-	1.12442	-0.298653	25.8386	63.1164	72.8655	36.5155	62.2871	75.4095	1146.29	907.298	945.228	1097.21	914.027	880.952
ENSMUSG00000024772	Ehd1	chr19	6271734	6276733	-	1.12442	-0.298653	25.8386	63.1164	72.8655	36.5155	62.2871	75.4095	1146.29	907.298	945.228	1097.21	914.027	880.952
ENSMUSG00000024780	Cdc37l1	chr19	29059857	29064856	-	2.11631	-0.0864553	3.52345	20.1622	28.3366	5.21651	23.1766	17.619	469.206	504.931	437.193	575.555	521.474	498.266
ENSMUSG00000024780	Cdc37l1	chr19	29059984	29064983	-	2.09053	-0.0864553	3.52345	20.1622	26.3126	5.21651	23.1766	17.619	469.206	504.931	437.193	575.555	521.474	498.266
ENSMUSG00000024785	Rcl1	chr19	29170865	29175864	-	1.0269	-0.0252098	3.52345	9.64278	12.1443	3.47767	4.34561	8.45714	280.701	269.121	281.342	316.468	340.406	285.428
ENSMUSG00000024789	Jak2	chr19	29321318	29326317	-	0.781914	0.199262	4.69793	6.13632	14.1683	5.21651	11.5883	7.04762	116.274	134.999	121.443	88.6806	110.089	102.895
ENSMUSG00000024795	Kif20b	chr19	34991848	34996847	-	2.51639	0.0337469	0.587241	4.38308	10.1202	0	5.79415	5.63809	1015.34	1193.08	801.521	836.38	990.8	835.847
ENSMUSG00000024811	Tnks2	chr19	36903722	36908721	-	1.05133	-0.276952	8.22138	26.2985	14.1683	10.433	24.6251	18.3238	3400.71	2921.76	2744.6	3354.21	2784.09	2703.47
ENSMUSG00000024812	Tjp2	chr19	24299445	24304444	+	0.759308	-0.203207	7.63413	11.396	22.2645	12.1718	17.3825	19.0286	1785.8	1573.53	1364.2	1446.71	1422.46	1243.9
ENSMUSG00000024826	Dpf2	chr19	5912793	5917792	+	0.388695	-0.198484	16.4428	27.1751	20.2404	24.3437	28.9708	31.0095	558.466	474.25	447.313	523.389	459.187	505.314
ENSMUSG00000024826	Dpf2	chr19	5912872	5917871	+	0.405719	-0.198484	16.4428	27.1751	20.2404	24.3437	30.4193	31.0095	558.466	474.25	447.313	523.389	459.187	505.314
ENSMUSG00000024833	Pola2	chr19	5964207	5969206	+	2.07171	-0.271054	2.93621	17.5323	40.4809	5.21651	11.5883	18.3238	681.787	483.016	518.155	525.128	502.643	479.943
ENSMUSG00000024847	Aip	chr19	4121576	4126575	+	0.104868	-0.1128	27.0131	29.805	38.4568	29.5602	30.4193	24.6667	166.776	161.297	131.563	168.667	197.001	138.133
ENSMUSG00000024847	Aip	chr19	4125849	4130848	+	0.0301651	-0.1128	63.422	65.7462	85.0098	73.0311	63.7357	65.5428	166.776	161.297	131.563	168.667	197.001	138.133
ENSMUSG00000024847	Aip	chr19	4125859	4130858	+	0.0192571	-0.1128	64.0093	65.7462	85.0098	73.0311	62.2871	66.2476	166.776	161.297	131.563	168.667	197.001	138.133
ENSMUSG00000024856	Cdk2ap2	chr19	4092182	4097181	-	1.14759	0.346696	6.45965	14.0259	22.2645	10.433	23.1766	19.7333	75.1669	90.2915	127.515	125.196	130.368	155.752
ENSMUSG00000024856	Cdk2ap2	chr19	4092401	4097400	-	1.09543	0.346696	7.04689	14.0259	28.3366	12.1718	24.6251	19.7333	75.1669	90.2915	127.515	125.196	130.368	155.752
ENSMUSG00000024856	Cdk2ap2	chr19	4092402	4097401	-	1.09543	0.346696	7.04689	14.0259	28.3366	12.1718	24.6251	19.7333	75.1669	90.2915	127.515	125.196	130.368	155.752
ENSMUSG00000024857	Cabp2	chr19	4076578	4081577	-	0.400636	1.23948	33.4727	36.8179	50.6011	34.7767	56.493	40.1714	0.587241	0.876617	6.07213	0	1.44854	1.40952
ENSMUSG00000024857	Cabp2	chr19	4077488	4082487	-	0.400636	1.23948	33.4727	36.8179	50.6011	34.7767	56.493	40.1714	0.587241	0.876617	6.07213	0	1.44854	1.40952
ENSMUSG00000024891	Slc29a2	chr19	5019006	5024005	-	0.364523	0.266149	5.87241	13.1492	12.1443	12.1718	10.1398	9.86666	49.3283	68.3761	58.6972	45.2097	47.8017	54.9714
ENSMUSG00000024892	Pcx	chr19	4505472	4510471	-	0.865868	-0.0563251	7.04689	19.2856	20.2404	12.1718	11.5883	21.8476	203.185	184.966	161.923	189.533	204.244	207.2
ENSMUSG00000024892	Pcx	chr19	4505522	4510521	-	0.865868	-0.0563251	7.04689	19.2856	20.2404	12.1718	11.5883	21.8476	203.185	184.966	161.923	189.533	204.244	207.2
ENSMUSG00000024896	Minpp1	chr19	32555259	32560258	-	1.12534	-0.230451	6.45965	30.6816	28.3366	17.3884	15.9339	26.0762	284.812	248.083	232.765	243.437	195.553	224.114
ENSMUSG00000024908	Ppp6r3	chr19	3575750	3580749	+	-0.193007	-0.136785	70.4689	62.2398	76.9136	111.285	95.6035	78.2285	1496.29	1323.69	1313.6	1524.96	1465.92	1397.54
ENSMUSG00000024941	Scyl1	chr19	5771402	5776401	+	1.90191	0.0134187	1.76172	5.2597	10.1202	1.73884	10.1398	13.3905	327.681	307.692	309.679	281.691	314.333	295.295
ENSMUSG00000024949	Sf1	chr19	6358690	6363689	-	0.127281	0.213159	19.9662	14.0259	32.3847	22.6049	26.0737	24.6667	782.205	866.097	906.771	799.864	932.858	965.523
ENSMUSG00000024949	Sf1	chr19	6358719	6363718	-	0.117239	0.213159	19.9662	14.0259	32.3847	22.6049	26.0737	23.9619	782.205	866.097	906.771	799.864	932.858	965.523
ENSMUSG00000024949	Sf1	chr19	6358810	6363809	-	0.0864597	0.213159	19.379	14.0259	32.3847	24.3437	26.0737	23.9619	782.205	866.097	906.771	799.864	932.858	965.523
ENSMUSG00000024949	Sf1	chr19	6358922	6363921	-	0.0965017	0.213159	19.379	14.0259	32.3847	24.3437	26.0737	24.6667	782.205	866.097	906.771	799.864	932.858	965.523
ENSMUSG00000024949	Sf1	chr19	6359557	6364556	-	0.271748	0.213159	17.03	15.7791	36.4328	26.0825	30.4193	24.6667	782.205	866.097	906.771	799.864	932.858	965.523
ENSMUSG00000024966	Stip1	chr19	7114517	7119516	+	1.73794	-0.180079	11.7448	40.3244	58.6972	20.866	63.7357	59.2	3884.6	3243.48	3131.19	4037.58	3942.92	3728.19
ENSMUSG00000024970	AI846148	chr19	7457517	7462516	+	0.741976	0.0275754	14.0938	30.6816	16.1923	10.433	26.0737	14.8	301.842	348.017	295.51	372.111	404.142	327.714
ENSMUSG00000024974	Smc3	chr19	53669886	53674885	-	0.0918537	-0.051605	6.45965	4.38308	14.1683	12.1718	13.0368	9.86666	1512.15	1458.69	1165.85	1302.39	1402.18	1409.52
ENSMUSG00000024974	Smc3	chr19	53669888	53674887	-	0.0918537	-0.051605	6.45965	4.38308	14.1683	12.1718	13.0368	9.86666	1512.15	1458.69	1165.85	1302.39	1402.18	1409.52
ENSMUSG00000024976	Shoc2	chr19	54013796	54018795	-	0.638514	-0.0507322	38.1707	49.9671	36.4328	13.9107	33.3164	29.6	511.487	535.613	457.434	464.269	464.981	429.905
ENSMUSG00000024976	Shoc2	chr19	54014366	54019365	-	0.603591	-0.0507322	39.3452	46.4607	42.5049	15.6495	36.2134	30.3047	511.487	535.613	457.434	464.269	464.981	429.905
ENSMUSG00000024978	Gpam	chr19	55173942	55178941	+	1.38826	-0.354651	8.22138	21.9154	24.2885	8.69418	21.7281	27.4857	217.866	184.089	149.779	217.354	176.722	171.257
ENSMUSG00000024985	Tcf7l2	chr19	55811300	55816299	-	2.49273	-0.246584	1.76172	9.64278	12.1443	0	7.24269	5.63809	29.3621	22.792	28.3366	31.299	21.7281	29.6
ENSMUSG00000024985	Tcf7l2	chr19	55811310	55816309	-	2.49273	-0.246584	1.76172	9.64278	12.1443	0	7.24269	5.63809	29.3621	22.792	28.3366	31.299	21.7281	29.6
ENSMUSG00000024985	Tcf7l2	chr19	55811374	55816373	-	2.52128	-0.246584	1.76172	10.5194	12.1443	0	7.24269	5.63809	29.3621	22.792	28.3366	31.299	21.7281	29.6
ENSMUSG00000024985	Tcf7l2	chr19	55811548	55816547	-	2.50323	-0.246584	1.76172	10.5194	14.1683	0	5.79415	5.63809	29.3621	22.792	28.3366	31.299	21.7281	29.6
ENSMUSG00000024985	Tcf7l2	chr19	55811732	55816731	-	2.37723	-0.246584	1.76172	11.396	10.1202	0	5.79415	4.93333	29.3621	22.792	28.3366	31.299	21.7281	29.6
ENSMUSG00000024985	Tcf7l2	chr19	55811733	55816732	-	2.37723	-0.246584	1.76172	11.396	10.1202	0	5.79415	4.93333	29.3621	22.792	28.3366	31.299	21.7281	29.6
ENSMUSG00000024985	Tcf7l2	chr19	55811759	55816758	-	2.37723	-0.246584	1.76172	11.396	10.1202	0	5.79415	4.93333	29.3621	22.792	28.3366	31.299	21.7281	29.6
ENSMUSG00000024985	Tcf7l2	chr19	55811822	55816821	-	2.37723	-0.246584	1.76172	11.396	10.1202	0	5.79415	4.93333	29.3621	22.792	28.3366	31.299	21.7281	29.6
ENSMUSG00000024985	Tcf7l2	chr19	55811854	55816853	-	2.41771	-0.246584	1.76172	11.396	10.1202	0	5.79415	5.63809	29.3621	22.792	28.3366	31.299	21.7281	29.6
ENSMUSG00000024985	Tcf7l2	chr19	55811958	55816957	-	2.53513	-0.246584	1.76172	13.1492	10.1202	0	7.24269	5.63809	29.3621	22.792	28.3366	31.299	21.7281	29.6
ENSMUSG00000024991	Eif3a	chr19	60866597	60871596	+	1.19857	0.00715573	8.22138	15.7791	34.4087	5.21651	7.24269	17.619	4068.41	4145.52	3386.22	3474.19	3850.21	3770.47
ENSMUSG00000025001	Hells	chr19	39000405	39005404	-	0.902254	0.0580272	21.1407	35.0647	44.5289	29.5602	53.5959	61.3143	2136.38	2062.68	1987.61	1959.67	2236.54	2245.37
ENSMUSG00000025001	Hells	chr19	39000664	39005663	-	0.8555	0.0580272	20.5534	33.3114	44.5289	31.299	53.5959	59.9047	2136.38	2062.68	1987.61	1959.67	2236.54	2245.37
ENSMUSG00000025010	Ccnj	chr19	40900769	40905768	-	1.93641	0.0319286	2.34896	10.5194	16.1923	3.47767	15.9339	13.3905	131.542	115.713	113.346	92.1583	110.089	111.352
ENSMUSG00000025010	Ccnj	chr19	40900798	40905797	-	1.93641	0.0319286	2.34896	10.5194	16.1923	3.47767	15.9339	13.3905	131.542	115.713	113.346	92.1583	110.089	111.352
ENSMUSG00000025016	Tm9sf3	chr19	41338462	41343461	+	1.57373	-0.181858	6.45965	20.1622	20.2404	5.21651	14.4854	23.2571	797.473	738.988	700.319	791.17	708.335	655.428
ENSMUSG00000025016	Tm9sf3	chr19	41338488	41343487	+	1.57373	-0.181858	6.45965	20.1622	20.2404	5.21651	14.4854	23.2571	797.473	738.988	700.319	791.17	708.335	655.428
ENSMUSG00000025016	Tm9sf3	chr19	41338495	41343494	+	1.57373	-0.181858	6.45965	20.1622	20.2404	5.21651	14.4854	23.2571	797.473	738.988	700.319	791.17	708.335	655.428
ENSMUSG00000025024	Smndc1	chr19	53465064	53470063	+	1.2316	0.199718	31.1238	78.8955	87.0338	29.5602	62.2871	64.8381	313.587	399.737	350.159	351.245	376.62	401.009
ENSMUSG00000025027	Xpnpep1	chr19	53113044	53118043	+	2.1856	-0.135938	0.587241	5.2597	16.1923	3.47767	14.4854	11.9809	1030.02	904.668	953.324	1104.16	1037.15	991.6
ENSMUSG00000025027	Xpnpep1	chr19	53113124	53118123	+	2.1856	-0.135938	0.587241	5.2597	16.1923	3.47767	14.4854	11.9809	1030.02	904.668	953.324	1104.16	1037.15	991.6
ENSMUSG00000025034	Trim8	chr19	46571138	46576137	-	1.2638	0.138835	8.22138	18.4089	22.2645	8.69418	17.3825	31.0095	429.273	450.581	495.89	422.537	462.084	468.666
ENSMUSG00000025049	Taf5	chr19	47137238	47142237	-	1.19606	-0.137878	18.2045	67.4995	56.6732	26.0825	40.5591	44.4	216.105	202.498	196.332	226.049	205.692	198.743
ENSMUSG00000025128	Bhlhe22	chr3	17949325	17954324	-	0.400778	0.501635	4.11069	5.2597	10.1202	6.95534	7.24269	7.75238	19.379	22.792	22.2645	10.433	17.3825	20.4381
ENSMUSG00000025130	P4hb	chr11	120434156	120439155	+	0.461712	0.0213894	64.0093	94.6746	141.683	102.591	98.5006	119.105	3210.45	3190.01	3260.73	3260.32	3331.64	3354.67
ENSMUSG00000025130	P4hb	chr11	120434568	120439567	+	0.831987	0.0213894	31.711	48.2139	70.8415	41.732	62.2871	86.6857	3210.45	3190.01	3260.73	3260.32	3331.64	3354.67
ENSMUSG00000025139	Tollip	chr7	149088321	149093320	+	0.898055	-0.163167	4.69793	9.64278	10.1202	3.47767	7.24269	7.04762	429.273	361.166	398.736	450.358	386.76	426.381
ENSMUSG00000025139	Tollip	chr7	149088329	149093328	+	0.898055	-0.163167	4.69793	9.64278	10.1202	3.47767	7.24269	7.04762	429.273	361.166	398.736	450.358	386.76	426.381
ENSMUSG00000025139	Tollip	chr7	149088393	149093392	+	0.898055	-0.163167	4.69793	9.64278	10.1202	3.47767	7.24269	7.04762	429.273	361.166	398.736	450.358	386.76	426.381
ENSMUSG00000025151	Maged1	chrX	91787365	91792364	+	1.50782	-0.0470676	1.17448	6.13632	14.1683	1.73884	1.44854	7.75238	930.19	930.09	783.304	923.322	925.616	959.885
ENSMUSG00000025151	Maged1	chrX	91787483	91792482	+	1.45617	-0.0470676	1.17448	6.13632	12.1443	1.73884	1.44854	7.75238	930.19	930.09	783.304	923.322	925.616	959.885
ENSMUSG00000025153	Fasn	chr11	120685493	120690492	+	2.15941	-0.020852	2.93621	16.6557	28.3366	8.69418	34.7649	30.3047	3015.48	2851.63	3078.57	2806.48	2833.34	2717.56
ENSMUSG00000025173	Wdr45l	chr11	121215656	121220655	+	0.931817	-0.150631	16.4428	32.4348	36.4328	15.6495	24.6251	33.8286	571.973	544.379	554.588	657.28	554.79	555.352
ENSMUSG00000025173	Wdr45l	chr11	121215708	121220707	+	0.931817	-0.150631	16.4428	32.4348	36.4328	15.6495	24.6251	33.8286	571.973	544.379	554.588	657.28	554.79	555.352
ENSMUSG00000025173	Wdr45l	chr11	121215760	121220759	+	0.931817	-0.150631	16.4428	32.4348	36.4328	15.6495	24.6251	33.8286	571.973	544.379	554.588	657.28	554.79	555.352
ENSMUSG00000025189	Cnnm1	chr19	43511030	43516029	-	0.687257	0.520877	12.3321	14.9025	34.4087	12.1718	17.3825	19.0286	27.0131	28.9283	34.4087	19.1272	30.4193	39.4666
ENSMUSG00000025190	Got1	chr19	43599096	43604095	+	3.22838	-0.214904	2.34896	14.9025	42.5049	1.73884	28.9708	30.3047	1205.02	1069.47	965.468	1236.31	1074.82	1101.54
ENSMUSG00000025199	Chuk	chr19	44181968	44186967	+	0.958883	0.00147263	18.2045	42.9542	60.7213	36.5155	47.8017	54.9714	557.879	582.073	558.636	507.74	480.915	515.181
ENSMUSG00000025199	Chuk	chr19	44181971	44186970	+	0.958883	0.00147263	18.2045	42.9542	60.7213	36.5155	47.8017	54.9714	557.879	582.073	558.636	507.74	480.915	515.181
ENSMUSG00000025203	Scd2	chr19	44363166	44368165	-	1.40199	0.0570509	3.52345	14.0259	12.1443	3.47767	11.5883	7.04762	1095.79	1185.19	1135.49	992.875	1013.98	1016.27
ENSMUSG00000025213	Kazald1	chr19	45144731	45149730	-	0.721044	2.47583	17.6172	30.6816	28.3366	26.0825	44.9047	42.9905	4.69793	14.9025	26.3126	1.73884	18.831	26.0762
ENSMUSG00000025213	Kazald1	chr19	45145629	45150628	-	0.805155	2.47583	17.03	28.9283	30.3606	22.6049	43.4561	39.4666	4.69793	14.9025	26.3126	1.73884	18.831	26.0762
ENSMUSG00000025220	Mgea5	chr19	45858011	45863010	+	2.22504	-0.0317112	9.9831	33.3114	34.4087	3.47767	20.2795	43.6952	2008.95	1926.8	1872.24	1773.61	1764.32	1826.74
ENSMUSG00000025220	Mgea5	chr19	45858237	45863236	+	2.23648	-0.0317112	8.22138	33.3114	34.4087	3.47767	17.3825	36.6476	2008.95	1926.8	1872.24	1773.61	1764.32	1826.74
ENSMUSG00000025221	Kcnip2	chr19	45886782	45891781	+	1.98218	0.174907	0	8.76617	14.1683	12.1718	18.831	13.3905	18.7917	38.5711	30.3606	41.732	20.2795	42.9905
ENSMUSG00000025225	Nfkb2	chr19	46374227	46379226	-	0.714577	-0.175665	11.1576	15.7791	32.3847	12.1718	14.4854	20.4381	169.125	150.778	174.068	106.069	78.221	95.8476
ENSMUSG00000025225	Nfkb2	chr19	46375185	46380184	-	0.698958	-0.175665	11.1576	18.4089	32.3847	15.6495	18.831	21.1428	169.125	150.778	174.068	106.069	78.221	95.8476
ENSMUSG00000025225	Nfkb2	chr19	46375488	46380487	-	0.698958	-0.175665	11.1576	18.4089	32.3847	15.6495	18.831	21.1428	169.125	150.778	174.068	106.069	78.221	95.8476
ENSMUSG00000025234	Arih1	chr9	59334155	59339154	+	0.821494	-0.121727	7.63413	13.1492	20.2404	6.95534	8.69123	14.8	1163.32	991.453	1147.63	1128.5	973.417	1110
ENSMUSG00000025234	Arih1	chr9	59334422	59339421	+	0.843174	-0.121727	7.63413	14.0259	20.2404	6.95534	8.69123	14.8	1163.32	991.453	1147.63	1128.5	973.417	1110
ENSMUSG00000025236	Adpgk	chr9	59134379	59139378	-	3.96602	-0.189667	2.34896	27.1751	38.4568	0	15.9339	34.5333	250.752	255.095	198.356	279.952	278.119	206.495
ENSMUSG00000025236	Adpgk	chr9	59134415	59139414	-	3.96602	-0.189667	2.34896	27.1751	38.4568	0	15.9339	34.5333	250.752	255.095	198.356	279.952	278.119	206.495
ENSMUSG00000025237	Parp6	chr9	59460091	59465090	-	1.13391	-0.0693506	5.87241	8.76617	6.07213	1.73884	8.69123	11.2762	54.6134	54.3502	44.5289	46.9486	60.8386	36.6476
ENSMUSG00000025237	Parp6	chr9	59461479	59466478	-	1.02028	-0.0693506	5.87241	7.88955	6.07213	1.73884	7.24269	10.5714	54.6134	54.3502	44.5289	46.9486	60.8386	36.6476
ENSMUSG00000025240	Sacm1l	chr9	123434000	123438999	-	-0.656208	-0.236809	567.275	328.731	597.093	1255.44	756.137	552.533	227.85	207.758	176.092	226.049	197.001	190.286
ENSMUSG00000025241	Fyco1	chr9	123760783	123765782	+	1.51495	-0.0851965	11.1576	26.2985	50.6011	13.9107	27.5222	53.5619	159.142	104.317	127.515	104.33	126.023	129.676
ENSMUSG00000025241	Fyco1	chr9	123761021	123766020	+	1.75373	-0.0851965	8.22138	21.9154	54.6492	10.433	24.6251	42.9905	159.142	104.317	127.515	104.33	126.023	129.676
ENSMUSG00000025261	Huwe1	chrX	148233199	148238198	-	1.44075	-0.00706915	2.34896	10.5194	6.07213	1.73884	2.89708	13.3905	4848.85	5096.65	4410.39	4086.26	4278.98	4002.34
ENSMUSG00000025262	Fam120c	chrX	147773718	147778717	-	1.05824	-0.45334	7.63413	19.2856	14.1683	6.95534	14.4854	17.619	27.0131	21.9154	26.3126	39.9932	26.0737	21.1428
ENSMUSG00000025266	Gnl3l	chrX	147451866	147456865	+	1.33644	-0.361178	6.45965	16.6557	16.1923	6.95534	17.3825	24.6667	1579.68	1180.8	1165.85	1512.79	1229.81	1238.27
ENSMUSG00000025323	Sp4	chr12	119539914	119544913	+	0.0604919	0.735805	4.11069	7.01293	12.1443	22.6049	11.5883	11.9809	67.5327	120.096	115.37	90.4194	144.854	145.886
ENSMUSG00000025326	Ube3a	chr7	66479122	66484121	-	0.764135	-0.155771	18.7917	34.188	54.6492	31.299	39.1105	42.2857	805.695	761.78	767.112	805.081	676.467	690.666
ENSMUSG00000025340	Rabgef1	chr5	130642668	130647667	-	2.13584	0.334146	1.76172	19.2856	34.4087	13.9107	33.3164	24.6667	151.508	191.102	174.068	142.585	182.516	195.219
ENSMUSG00000025340	Rabgef1	chr5	130642694	130647693	-	2.13584	0.334146	1.76172	19.2856	34.4087	13.9107	33.3164	24.6667	151.508	191.102	174.068	142.585	182.516	195.219
ENSMUSG00000025369	Smarcc2	chr10	127891292	127896291	-	0.613734	0.1202	45.8048	61.3632	117.394	90.4194	123.126	108.533	154.444	179.706	178.116	170.406	173.825	174.076
ENSMUSG00000025372	Baiap2	chr11	119799077	119804076	-	0.8398	-0.0636693	14.681	26.2985	52.6251	34.7767	43.4561	48.6285	266.607	279.641	218.597	344.289	372.274	310.095
ENSMUSG00000025381	Cnpy2	chr10	127754515	127759514	-	0.571343	-0.178225	19.9662	23.6686	28.3366	17.3884	39.1105	23.9619	322.395	291.037	238.837	346.028	323.024	337.581
ENSMUSG00000025417	Pip4k2c	chr10	126648679	126653678	+	0.300847	0.100043	3.52345	0	10.1202	1.73884	1.44854	11.9809	451.588	518.957	514.107	530.345	499.746	568.038
ENSMUSG00000025420	Katnal2	chr18	77285983	77290982	+	-0.0188547	-0.857177	67.5327	82.402	72.8655	53.9039	44.9047	46.5143	12.3321	8.76617	4.04809	12.1718	4.34561	9.86666
ENSMUSG00000025420	Katnal2	chr18	77286010	77291009	+	0.0556418	-0.857177	63.422	82.402	70.8415	52.1651	47.8017	45.8095	12.3321	8.76617	4.04809	12.1718	4.34561	9.86666
ENSMUSG00000025420	Katnal2	chr18	77286027	77291026	+	0.0666445	-0.857177	62.8348	81.5253	68.8174	50.4262	47.8017	45.1047	12.3321	8.76617	4.04809	12.1718	4.34561	9.86666
ENSMUSG00000025420	Katnal2	chr18	77286036	77291035	+	0.0455765	-0.857177	63.422	80.6487	66.7934	50.4262	47.8017	45.1047	12.3321	8.76617	4.04809	12.1718	4.34561	9.86666
ENSMUSG00000025420	Katnal2	chr18	77286038	77291037	+	0.0703888	-0.857177	63.422	80.6487	66.7934	48.6874	47.8017	45.1047	12.3321	8.76617	4.04809	12.1718	4.34561	9.86666
ENSMUSG00000025420	Katnal2	chr18	77286048	77291047	+	0.102691	-0.857177	62.8348	80.6487	66.7934	46.9486	47.8017	45.1047	12.3321	8.76617	4.04809	12.1718	4.34561	9.86666
ENSMUSG00000025421	Hdhd2	chr18	77177854	77182853	-	1.64886	-0.155201	3.52345	21.0388	18.2164	8.69418	34.7649	11.2762	237.833	214.771	232.765	239.959	215.832	195.924
ENSMUSG00000025421	Hdhd2	chr18	77177865	77182864	-	1.64886	-0.155201	3.52345	21.0388	18.2164	8.69418	34.7649	11.2762	237.833	214.771	232.765	239.959	215.832	195.924
ENSMUSG00000025421	Hdhd2	chr18	77177890	77182889	-	1.64886	-0.155201	3.52345	21.0388	18.2164	8.69418	34.7649	11.2762	237.833	214.771	232.765	239.959	215.832	195.924
ENSMUSG00000025421	Hdhd2	chr18	77178123	77183122	-	1.63394	-0.155201	3.52345	21.0388	18.2164	8.69418	33.3164	11.2762	237.833	214.771	232.765	239.959	215.832	195.924
ENSMUSG00000025421	Hdhd2	chr18	77178157	77183156	-	1.63394	-0.155201	3.52345	21.0388	18.2164	8.69418	33.3164	11.2762	237.833	214.771	232.765	239.959	215.832	195.924
ENSMUSG00000025421	Hdhd2	chr18	77178176	77183175	-	1.63394	-0.155201	3.52345	21.0388	18.2164	8.69418	33.3164	11.2762	237.833	214.771	232.765	239.959	215.832	195.924
ENSMUSG00000025423	Pias2	chr18	77298947	77303946	-	1.30851	-0.19077	14.681	21.9154	20.2404	3.47767	20.2795	16.9143	1236.14	962.525	1167.87	1276.31	1073.37	1215.01
ENSMUSG00000025423	Pias2	chr18	77299419	77304418	-	1.2959	-0.19077	15.2683	21.9154	20.2404	3.47767	20.2795	17.619	1236.14	962.525	1167.87	1276.31	1073.37	1215.01
ENSMUSG00000025439	Clns1a	chr7	104840144	104845143	-	1.8969	-0.100525	8.80862	22.792	22.2645	5.21651	37.662	32.419	1091.09	1011.62	813.665	1005.05	1066.12	1036.7
ENSMUSG00000025465	Echs1	chr7	147298907	147303906	+	0.873061	-0.242993	1.76172	5.2597	12.1443	5.21651	5.79415	4.93333	604.271	469.867	483.746	697.273	622.871	638.514
ENSMUSG00000025544	Tm9sf2	chr14	122501260	122506259	-	0.520862	-0.186185	25.2514	38.5711	50.6011	31.299	31.8678	44.4	581.369	569.801	497.914	643.369	556.239	528.571
ENSMUSG00000025544	Tm9sf2	chr14	122501304	122506303	-	0.520862	-0.186185	25.2514	38.5711	50.6011	31.299	31.8678	44.4	581.369	569.801	497.914	643.369	556.239	528.571
ENSMUSG00000025544	Tm9sf2	chr14	122501490	122506489	-	0.501134	-0.186185	25.2514	39.4477	50.6011	31.299	30.4193	42.9905	581.369	569.801	497.914	643.369	556.239	528.571
ENSMUSG00000025558	Dock9	chr14	122196957	122201956	+	2.01298	-0.296228	8.22138	16.6557	30.3606	3.47767	34.7649	21.8476	220.215	171.817	170.02	193.011	160.788	168.438
ENSMUSG00000025571	Tnrc6c	chr11	117510603	117515602	-	1.59136	-0.409711	6.45965	40.3244	62.7453	38.2544	46.3532	55.6762	458.635	326.978	323.847	532.084	412.833	436.247
ENSMUSG00000025571	Tnrc6c	chr11	117511127	117516126	-	1.41803	-0.409711	9.39586	43.8308	74.8896	46.9486	52.1474	69.0666	458.635	326.978	323.847	532.084	412.833	436.247
ENSMUSG00000025575	Cant1	chr11	118277109	118282108	+	1.3314	-0.309897	4.11069	6.13632	12.1443	1.73884	7.24269	9.1619	304.778	238.44	208.476	300.819	275.222	259.352
ENSMUSG00000025702	March8	chr6	116283051	116288050	-	1.28497	-0.458865	2.34896	10.5194	10.1202	1.73884	1.44854	8.45714	253.688	186.719	218.597	245.176	136.163	193.809
ENSMUSG00000025722	Wdr73	chr7	88046107	88051106	+	0.943531	0.120698	5.28517	15.7791	6.07213	5.21651	10.1398	14.8	338.838	373.439	390.64	316.468	347.649	317.143
ENSMUSG00000025722	Wdr73	chr7	88046121	88051120	+	0.943531	0.120698	5.28517	15.7791	6.07213	5.21651	10.1398	14.8	338.838	373.439	390.64	316.468	347.649	317.143
ENSMUSG00000025722	Wdr73	chr7	88046156	88051155	+	0.943531	0.120698	5.28517	15.7791	6.07213	5.21651	10.1398	14.8	338.838	373.439	390.64	316.468	347.649	317.143
ENSMUSG00000025730	Rab40c	chr17	26056452	26061451	+	0.708903	-0.21131	5.87241	11.396	14.1683	10.433	11.5883	17.619	150.921	142.889	113.346	180.839	162.236	157.162
ENSMUSG00000025730	Rab40c	chr17	26056598	26061597	+	0.754079	-0.21131	5.87241	11.396	16.1923	10.433	11.5883	17.619	150.921	142.889	113.346	180.839	162.236	157.162
ENSMUSG00000025730	Rab40c	chr17	26056657	26061656	+	0.754079	-0.21131	5.87241	11.396	16.1923	10.433	11.5883	17.619	150.921	142.889	113.346	180.839	162.236	157.162
ENSMUSG00000025730	Rab40c	chr17	26056660	26061659	+	0.754079	-0.21131	5.87241	11.396	16.1923	10.433	11.5883	17.619	150.921	142.889	113.346	180.839	162.236	157.162
ENSMUSG00000025730	Rab40c	chr17	26056673	26061672	+	0.754079	-0.21131	5.87241	11.396	16.1923	10.433	11.5883	17.619	150.921	142.889	113.346	180.839	162.236	157.162
ENSMUSG00000025747	Tyms	chr5	30400158	30405157	+	2.66123	-0.139613	3.52345	13.1492	22.2645	0	4.34561	17.619	420.465	376.069	418.977	410.365	391.105	327.714
ENSMUSG00000025758	Plk4	chr3	40598941	40603940	-	1.20673	-0.126424	10.5703	34.188	32.3847	12.1718	20.2795	25.3714	577.258	532.983	503.987	469.486	396.899	484.876
ENSMUSG00000025758	Plk4	chr3	40598972	40603971	-	1.23049	-0.126424	10.5703	34.188	32.3847	12.1718	21.7281	25.3714	577.258	532.983	503.987	469.486	396.899	484.876
ENSMUSG00000025758	Plk4	chr3	40598976	40603975	-	1.23049	-0.126424	10.5703	34.188	32.3847	12.1718	21.7281	25.3714	577.258	532.983	503.987	469.486	396.899	484.876
ENSMUSG00000025758	Plk4	chr3	40599176	40604175	-	1.28327	-0.126424	10.5703	34.188	32.3847	12.1718	24.6251	26.0762	577.258	532.983	503.987	469.486	396.899	484.876
ENSMUSG00000025758	Plk4	chr3	40599703	40604702	-	1.45069	-0.126424	9.9831	37.6945	34.4087	12.1718	27.5222	28.8952	577.258	532.983	503.987	469.486	396.899	484.876
ENSMUSG00000025764	Phf17	chr3	41354656	41359655	-	2.53907	-0.134731	5.87241	22.792	32.3847	1.73884	18.831	24.6667	3758.34	3481.92	3363.96	3832.39	3573.54	3411.05
ENSMUSG00000025782	Taf3	chr2	9970224	9975223	+	0.10633	-0.33931	8.80862	4.38308	10.1202	5.21651	5.79415	11.2762	158.555	125.356	99.1781	151.279	139.06	128.971
ENSMUSG00000025794	Rpl14	chr9	120475632	120480631	-	0.796659	-0.102748	15.2683	21.0388	14.1683	6.95534	20.2795	20.4381	377.009	328.731	301.582	356.461	394.002	347.447
ENSMUSG00000025794	Rpl14	chr9	120475634	120480633	-	0.796659	-0.102748	15.2683	21.0388	14.1683	6.95534	20.2795	20.4381	377.009	328.731	301.582	356.461	394.002	347.447
ENSMUSG00000025804	Ccr1	chr9	123883526	123888525	+	2.93819	-0.333261	0	4.38308	16.1923	0	7.24269	3.52381	0.587241	0	0	0	0	0
ENSMUSG00000025809	Itgb1	chr8	131204554	131209553	-	0.905106	-0.0381237	5.87241	10.5194	22.2645	5.21651	7.24269	9.1619	2442.92	2348.46	2410.63	1538.87	1489.1	1508.19
ENSMUSG00000025809	Itgb1	chr8	131204713	131209712	-	0.905106	-0.0381237	5.87241	10.5194	22.2645	5.21651	7.24269	9.1619	2442.92	2348.46	2410.63	1538.87	1489.1	1508.19
ENSMUSG00000025812	Pard3	chr8	129583145	129588144	-	1.71008	-0.183218	0.587241	9.64278	10.1202	3.47767	7.24269	4.93333	481.538	354.153	445.289	398.193	340.406	411.581
ENSMUSG00000025812	Pard3	chr8	129583195	129588194	-	1.71008	-0.183218	0.587241	9.64278	10.1202	3.47767	7.24269	4.93333	481.538	354.153	445.289	398.193	340.406	411.581
ENSMUSG00000025823	Pdia4	chr6	47763512	47768511	+	1.4103	0.0196891	18.7917	34.188	46.553	12.1718	34.7649	55.6762	866.768	813.5	797.473	744.222	869.123	779.466
ENSMUSG00000025854	Fam20c	chr5	139225468	139230467	-	1.59736	0.265399	4.69793	20.1622	20.2404	6.95534	18.831	18.3238	31.1238	42.9542	26.3126	36.5155	47.8017	50.7428
ENSMUSG00000025860	Xiap	chrX	39416013	39421012	-	1.12699	-0.00834608	1.76172	10.5194	10.1202	1.73884	0	9.1619	392.864	370.809	333.967	283.43	350.546	279.086
ENSMUSG00000025860	Xiap	chrX	39416058	39421057	-	1.12699	-0.00834608	1.76172	10.5194	10.1202	1.73884	0	9.1619	392.864	370.809	333.967	283.43	350.546	279.086
ENSMUSG00000025862	Stag2	chrX	39497494	39502493	-	2.6576	-0.111489	4.11069	8.76617	14.1683	0	15.9339	15.5048	1143.95	1028.27	987.733	839.857	766.277	870.381
ENSMUSG00000025862	Stag2	chrX	39497589	39502588	-	2.6576	-0.111489	4.11069	8.76617	14.1683	0	15.9339	15.5048	1143.95	1028.27	987.733	839.857	766.277	870.381
ENSMUSG00000025862	Stag2	chrX	39497860	39502859	-	0.899427	-0.111489	5.28517	8.76617	14.1683	8.69418	17.3825	15.5048	1143.95	1028.27	987.733	839.857	766.277	870.381
ENSMUSG00000025862	Stag2	chrX	39498878	39503877	-	1.19606	-0.111489	5.87241	14.0259	20.2404	8.69418	18.831	18.3238	1143.95	1028.27	987.733	839.857	766.277	870.381
ENSMUSG00000025862	Stag2	chrX	39499191	39504190	-	1.13362	-0.111489	5.87241	13.1492	20.2404	8.69418	17.3825	17.619	1143.95	1028.27	987.733	839.857	766.277	870.381
ENSMUSG00000025862	Stag2	chrX	39500357	39505356	-	1.01529	-0.111489	5.28517	12.2726	20.2404	8.69418	15.9339	11.9809	1143.95	1028.27	987.733	839.857	766.277	870.381
ENSMUSG00000025880	Smad7	chr18	75522183	75527182	-	1.57672	-0.119441	9.9831	42.9542	32.3847	10.433	30.4193	26.0762	561.403	461.1	552.564	629.458	562.033	625.828
ENSMUSG00000025880	Smad7	chr18	75523537	75528536	-	1.46356	-0.119441	11.1576	42.9542	28.3366	10.433	31.8678	25.3714	561.403	461.1	552.564	629.458	562.033	625.828
ENSMUSG00000025880	Smad7	chr18	75523644	75528643	-	1.20055	-0.119441	11.7448	42.0776	28.3366	13.9107	31.8678	23.2571	561.403	461.1	552.564	629.458	562.033	625.828
ENSMUSG00000025880	Smad7	chr18	75524630	75529629	-	1.33801	-0.119441	11.1576	37.6945	24.2885	10.433	30.4193	24.6667	561.403	461.1	552.564	629.458	562.033	625.828
ENSMUSG00000025911	Adhfe1	chr1	9533029	9538028	-	0.78095	0.309992	22.3152	47.3373	46.553	34.7767	50.6988	50.0381	9.9831	17.5323	24.2885	26.0825	17.3825	23.2571
ENSMUSG00000025912	Mybl1	chr1	9690036	9695035	+	1.13587	0.353025	3.52345	7.88955	14.1683	5.21651	10.1398	11.2762	313.587	418.146	437.193	394.716	451.944	494.743
ENSMUSG00000025912	Mybl1	chr1	9690106	9695105	+	1.13587	0.353025	3.52345	7.88955	14.1683	5.21651	10.1398	11.2762	313.587	418.146	437.193	394.716	451.944	494.743
ENSMUSG00000025912	Mybl1	chr1	9690291	9695290	+	1.13587	0.353025	3.52345	7.88955	14.1683	5.21651	10.1398	11.2762	313.587	418.146	437.193	394.716	451.944	494.743
ENSMUSG00000025925	Terf1	chr1	15790739	15795738	-	0.419954	-0.0953505	3.52345	3.50647	10.1202	5.21651	4.34561	8.45714	406.371	341.88	325.871	262.564	299.847	261.467
ENSMUSG00000025925	Terf1	chr1	15790745	15795744	-	0.419954	-0.0953505	3.52345	3.50647	10.1202	5.21651	4.34561	8.45714	406.371	341.88	325.871	262.564	299.847	261.467
ENSMUSG00000025956	Mettl21a	chr1	64663743	64668742	+	0.330782	-0.0995339	16.4428	21.0388	36.4328	20.866	20.2795	19.7333	135.653	137.629	137.635	126.935	105.743	112.057
ENSMUSG00000025956	Mettl21a	chr1	64663817	64668816	+	0.354504	-0.0995339	16.4428	21.0388	36.4328	20.866	20.2795	21.1428	135.653	137.629	137.635	126.935	105.743	112.057
ENSMUSG00000025958	Creb1	chr1	64574378	64579377	-	-0.335177	-0.0530576	17.03	10.5194	14.1683	20.866	20.2795	15.5048	393.452	390.094	352.183	349.506	357.789	331.943
ENSMUSG00000025958	Creb1	chr1	64574455	64579454	-	-0.335177	-0.0530576	17.03	10.5194	14.1683	20.866	20.2795	15.5048	393.452	390.094	352.183	349.506	357.789	331.943
ENSMUSG00000025958	Creb1	chr1	64574468	64579467	-	-0.311424	-0.0530576	17.03	10.5194	14.1683	20.866	21.7281	15.5048	393.452	390.094	352.183	349.506	357.789	331.943
ENSMUSG00000025959	Klf7	chr1	64167964	64172963	+	1.18237	-0.297653	23.4896	42.0776	82.9857	20.866	34.7649	57.7904	190.853	148.148	222.645	151.279	91.2579	120.514
ENSMUSG00000025959	Klf7	chr1	64168001	64173000	+	1.18237	-0.297653	23.4896	42.0776	82.9857	20.866	34.7649	57.7904	190.853	148.148	222.645	151.279	91.2579	120.514
ENSMUSG00000025959	Klf7	chr1	64168057	64173056	+	1.18237	-0.297653	23.4896	42.0776	82.9857	20.866	34.7649	57.7904	190.853	148.148	222.645	151.279	91.2579	120.514
ENSMUSG00000025959	Klf7	chr1	64168066	64173065	+	1.18237	-0.297653	23.4896	42.0776	82.9857	20.866	34.7649	57.7904	190.853	148.148	222.645	151.279	91.2579	120.514
ENSMUSG00000025959	Klf7	chr1	64168857	64173856	+	1.42219	-0.297653	14.681	36.8179	64.7694	13.9107	26.0737	40.8762	190.853	148.148	222.645	151.279	91.2579	120.514
ENSMUSG00000025964	Adam23	chr1	63487465	63492464	-	0.863663	-0.177085	31.711	58.7333	54.6492	46.9486	84.0152	94.4381	1016.51	950.252	791.401	1151.11	1045.84	1064.89
ENSMUSG00000025964	Adam23	chr1	63487469	63492468	-	0.863663	-0.177085	31.711	58.7333	54.6492	46.9486	84.0152	94.4381	1016.51	950.252	791.401	1151.11	1045.84	1064.89
ENSMUSG00000025964	Adam23	chr1	63487478	63492477	-	0.863663	-0.177085	31.711	58.7333	54.6492	46.9486	84.0152	94.4381	1016.51	950.252	791.401	1151.11	1045.84	1064.89
ENSMUSG00000025964	Adam23	chr1	63487484	63492483	-	0.863663	-0.177085	31.711	58.7333	54.6492	46.9486	84.0152	94.4381	1016.51	950.252	791.401	1151.11	1045.84	1064.89
ENSMUSG00000025979	Mob4	chr1	55183075	55188074	-	0.900067	-0.449774	19.379	27.1751	52.6251	20.866	40.5591	37.3524	359.392	260.355	299.558	392.977	285.362	256.533
ENSMUSG00000025979	Mob4	chr1	55183126	55188125	-	0.923474	-0.449774	19.379	28.0517	52.6251	20.866	42.0076	37.3524	359.392	260.355	299.558	392.977	285.362	256.533
ENSMUSG00000025979	Mob4	chr1	55183164	55188163	-	0.893588	-0.449774	19.379	28.0517	54.6492	22.6049	43.4561	37.3524	359.392	260.355	299.558	392.977	285.362	256.533
ENSMUSG00000025982	Sf3b1	chr1	55084323	55089322	+	0.789872	0.0846913	11.7448	23.6686	30.3606	27.8214	36.2134	40.8762	3849.95	4218.28	3825.44	3637.64	4074.74	3772.59
ENSMUSG00000025995	Wdr75	chr1	45847011	45852010	-	-0.160987	-0.0563841	88.6734	94.6746	125.491	168.667	108.64	110.648	1165.67	1206.22	969.516	1032.87	1099.44	964.114
ENSMUSG00000025995	Wdr75	chr1	45847311	45852310	-	-0.160987	-0.0563841	88.6734	94.6746	125.491	168.667	108.64	110.648	1165.67	1206.22	969.516	1032.87	1099.44	964.114
ENSMUSG00000025995	Wdr75	chr1	45847352	45852351	-	-0.160987	-0.0563841	88.6734	94.6746	125.491	168.667	108.64	110.648	1165.67	1206.22	969.516	1032.87	1099.44	964.114
ENSMUSG00000026005	Rpe	chr1	66742405	66747404	-	1.40567	-0.103082	2.34896	7.01293	24.2885	3.47767	5.79415	7.04762	660.059	586.457	591.02	504.262	467.878	513.066
ENSMUSG00000026021	Sumo1	chr1	59727679	59732678	+	0.592441	-0.119974	14.681	27.1751	24.2885	12.1718	10.1398	26.7809	263.671	227.044	200.38	272.997	301.296	270.628
ENSMUSG00000026037	Orc2	chr1	58558261	58563260	+	0.486429	-0.160193	11.7448	14.9025	18.2164	12.1718	18.831	16.9143	987.74	916.064	839.978	994.614	886.505	907.028
ENSMUSG00000026037	Orc2	chr1	58561954	58566953	+	0.100911	-0.160193	21.7279	31.5582	26.3126	34.7767	30.4193	30.3047	987.74	916.064	839.978	994.614	886.505	907.028
ENSMUSG00000026048	Ercc5	chr1	44199589	44204588	-	3.38733	-0.270783	0.587241	18.4089	40.4809	3.47767	26.0737	26.7809	631.284	511.944	542.443	514.695	433.113	413.695
ENSMUSG00000026048	Ercc5	chr1	44199692	44204691	-	3.39637	-0.270783	0.587241	18.4089	40.4809	3.47767	26.0737	27.4857	631.284	511.944	542.443	514.695	433.113	413.695
ENSMUSG00000026049	1700029F09Rik	chr1	44158518	44163517	+	0.541398	0.387144	4.11069	6.13632	10.1202	1.73884	1.44854	3.52381	116.274	133.246	153.827	107.808	150.648	150.114
ENSMUSG00000026049	1700029F09Rik	chr1	44158859	44163858	+	0.600663	0.387144	4.11069	5.2597	10.1202	1.73884	2.89708	2.81905	116.274	133.246	153.827	107.808	150.648	150.114
ENSMUSG00000026049	1700029F09Rik	chr1	44159189	44164188	+	0.240943	0.387144	4.11069	3.50647	10.1202	1.73884	1.44854	2.11428	116.274	133.246	153.827	107.808	150.648	150.114
ENSMUSG00000026049	1700029F09Rik	chr1	44159208	44164207	+	0.240943	0.387144	4.11069	3.50647	10.1202	1.73884	1.44854	2.11428	116.274	133.246	153.827	107.808	150.648	150.114
ENSMUSG00000026049	1700029F09Rik	chr1	44159237	44164236	+	0.240943	0.387144	4.11069	3.50647	10.1202	1.73884	1.44854	2.11428	116.274	133.246	153.827	107.808	150.648	150.114
ENSMUSG00000026049	1700029F09Rik	chr1	44159247	44164246	+	0.240943	0.387144	4.11069	3.50647	10.1202	1.73884	1.44854	2.11428	116.274	133.246	153.827	107.808	150.648	150.114
ENSMUSG00000026049	1700029F09Rik	chr1	44159260	44164259	+	0.240943	0.387144	4.11069	3.50647	10.1202	1.73884	1.44854	2.11428	116.274	133.246	153.827	107.808	150.648	150.114
ENSMUSG00000026049	1700029F09Rik	chr1	44159269	44164268	+	0.240943	0.387144	4.11069	3.50647	10.1202	1.73884	1.44854	2.11428	116.274	133.246	153.827	107.808	150.648	150.114
ENSMUSG00000026049	1700029F09Rik	chr1	44159279	44164278	+	0.240943	0.387144	4.11069	3.50647	10.1202	1.73884	1.44854	2.11428	116.274	133.246	153.827	107.808	150.648	150.114
ENSMUSG00000026049	1700029F09Rik	chr1	44159283	44164282	+	0.240943	0.387144	4.11069	3.50647	10.1202	1.73884	1.44854	2.11428	116.274	133.246	153.827	107.808	150.648	150.114
ENSMUSG00000026049	1700029F09Rik	chr1	44159284	44164283	+	0.240943	0.387144	4.11069	3.50647	10.1202	1.73884	1.44854	2.11428	116.274	133.246	153.827	107.808	150.648	150.114
ENSMUSG00000026049	1700029F09Rik	chr1	44159287	44164286	+	0.240943	0.387144	4.11069	3.50647	10.1202	1.73884	1.44854	2.11428	116.274	133.246	153.827	107.808	150.648	150.114
ENSMUSG00000026064	Ptp4a1	chr1	31006603	31011602	+	1.97181	0.659149	11.7448	35.0647	54.6492	10.433	44.9047	53.5619	80.452	122.726	157.875	106.069	143.405	165.619
ENSMUSG00000026064	Ptp4a1	chr1	31006616	31011615	+	1.97181	0.659149	11.7448	35.0647	54.6492	10.433	44.9047	53.5619	80.452	122.726	157.875	106.069	143.405	165.619
ENSMUSG00000026082	Rev1	chr1	38186508	38191507	+	2.64339	-0.0128809	1.17448	7.88955	22.2645	1.73884	13.0368	17.619	769.286	697.787	862.242	688.579	604.04	744.933
ENSMUSG00000026107	Obfc2a	chr1	51535244	51540243	+	0.0234055	0.615549	9.9831	11.396	14.1683	20.866	18.831	15.5048	314.174	492.659	455.41	297.341	466.429	461.619
ENSMUSG00000026110	Mgat4a	chr1	37552941	37557940	+	2.67328	0.345631	0	3.50647	12.1443	0	4.34561	4.22857	83.3882	130.616	115.37	97.3748	115.883	99.3714
ENSMUSG00000026110	Mgat4a	chr1	37552976	37557975	+	2.67328	0.345631	0	3.50647	12.1443	0	4.34561	4.22857	83.3882	130.616	115.37	97.3748	115.883	99.3714
ENSMUSG00000026116	Tmem131	chr1	36996373	37001372	+	0.941057	-0.185117	2.93621	7.88955	6.07213	6.95534	14.4854	12.6857	745.796	674.995	617.333	796.387	724.269	699.123
ENSMUSG00000026153	Fam135a	chr1	24107181	24112180	+	2.01772	-0.174315	1.76172	19.2856	8.09617	3.47767	14.4854	13.3905	259.561	235.81	204.428	233.004	215.832	216.362
ENSMUSG00000026176	Ctdsp1	chr1	74433083	74438082	-	1.2627	-0.297057	7.04689	23.6686	34.4087	15.6495	20.2795	31.0095	184.981	162.174	176.092	193.011	120.229	162.095
ENSMUSG00000026176	Ctdsp1	chr1	74433736	74438735	-	1.35187	-0.297057	8.22138	30.6816	40.4809	17.3884	24.6251	35.2381	184.981	162.174	176.092	193.011	120.229	162.095
ENSMUSG00000026211	Obsl1	chr1	75489643	75494642	+	0.547008	-0.143414	7.63413	16.6557	26.3126	19.1272	18.831	13.3905	141.525	140.259	129.539	161.712	159.339	121.219
ENSMUSG00000026213	Stk11ip	chr1	75513104	75518103	-	0.726572	-0.275266	2.93621	5.2597	8.09617	8.69418	10.1398	16.2095	282.463	185.843	224.669	219.093	205.692	207.2
ENSMUSG00000026213	Stk11ip	chr1	75513127	75518126	-	0.726572	-0.275266	2.93621	5.2597	8.09617	8.69418	10.1398	16.2095	282.463	185.843	224.669	219.093	205.692	207.2
ENSMUSG00000026234	Ncl	chr1	88256031	88261030	+	0.862195	0.101848	71.6434	150.778	170.02	92.1583	134.714	140.952	3491.15	3857.99	3485.4	3804.57	4254.36	4090.44
ENSMUSG00000026238	Ptma	chr1	88418311	88423310	-	2.14014	0.023593	22.9024	107.824	157.875	62.5981	199.898	250.19	1410.55	1435.9	1384.45	1312.82	1374.66	1339.75
ENSMUSG00000026245	Farsb	chr1	78485422	78490421	+	1.30607	-0.191211	14.681	22.792	14.1683	3.47767	17.3825	26.7809	697.642	586.457	595.069	785.954	705.438	718.152
ENSMUSG00000026245	Farsb	chr1	78485434	78490433	+	1.30607	-0.191211	14.681	22.792	14.1683	3.47767	17.3825	26.7809	697.642	586.457	595.069	785.954	705.438	718.152
ENSMUSG00000026245	Farsb	chr1	78485435	78490434	+	1.30607	-0.191211	14.681	22.792	14.1683	3.47767	17.3825	26.7809	697.642	586.457	595.069	785.954	705.438	718.152
ENSMUSG00000026249	Serpine2	chr1	79855272	79860271	+	2.80036	-0.0479744	0	4.38308	6.07213	0	4.34561	10.5714	225.501	230.55	204.428	191.272	215.832	159.981
ENSMUSG00000026254	Eif4e2	chr1	89105489	89110488	-	1.04603	-0.125506	9.9831	23.6686	44.5289	19.1272	23.1766	31.7143	1143.36	1007.23	1141.56	1145.89	1009.63	1043.75
ENSMUSG00000026254	Eif4e2	chr1	89105514	89110513	-	0.972748	-0.125506	11.1576	23.6686	44.5289	19.1272	23.1766	31.7143	1143.36	1007.23	1141.56	1145.89	1009.63	1043.75
ENSMUSG00000026254	Eif4e2	chr1	89105521	89110520	-	0.972748	-0.125506	11.1576	23.6686	44.5289	19.1272	23.1766	31.7143	1143.36	1007.23	1141.56	1145.89	1009.63	1043.75
ENSMUSG00000026254	Eif4e2	chr1	89105861	89110860	-	0.932881	-0.125506	12.9193	24.5453	50.6011	19.1272	23.1766	31.7143	1143.36	1007.23	1141.56	1145.89	1009.63	1043.75
ENSMUSG00000026270	Capn10	chr1	94825953	94830952	-	1.43733	-0.169781	15.8555	50.8438	52.6251	20.866	47.8017	52.8571	286.574	196.362	263.126	252.131	276.671	227.638
ENSMUSG00000026270	Capn10	chr1	94826343	94831342	-	1.36795	-0.169781	15.2683	49.0905	54.6492	24.3437	49.2503	52.8571	286.574	196.362	263.126	252.131	276.671	227.638
ENSMUSG00000026289	Atg16l1	chr1	89647445	89652444	-	0.516408	0.0263234	4.11069	10.5194	14.1683	5.21651	4.34561	3.52381	1062.91	1082.62	1022.14	1048.52	1141.45	1057.85
ENSMUSG00000026289	Atg16l1	chr1	89647588	89652587	-	0.516408	0.0263234	4.11069	10.5194	14.1683	5.21651	4.34561	3.52381	1062.91	1082.62	1022.14	1048.52	1141.45	1057.85
ENSMUSG00000026289	Atg16l1	chr1	89647651	89652650	-	0.516408	0.0263234	4.11069	10.5194	14.1683	5.21651	4.34561	3.52381	1062.91	1082.62	1022.14	1048.52	1141.45	1057.85
ENSMUSG00000026289	Atg16l1	chr1	89647661	89652660	-	0.516408	0.0263234	4.11069	10.5194	14.1683	5.21651	4.34561	3.52381	1062.91	1082.62	1022.14	1048.52	1141.45	1057.85
ENSMUSG00000026305	Lrrfip1	chr1	92890304	92895303	-	1.2703	-0.0508878	5.28517	11.396	4.04809	1.73884	10.1398	13.3905	376.422	328.731	329.919	281.691	288.259	312.209
ENSMUSG00000026305	Lrrfip1	chr1	92945021	92950020	-	1.8774	-0.0508878	2.34896	17.5323	18.2164	5.21651	13.0368	14.8	376.422	328.731	329.919	281.691	288.259	312.209
ENSMUSG00000026305	Lrrfip1	chr1	92945163	92950162	-	1.85992	-0.0508878	2.34896	16.6557	18.2164	5.21651	13.0368	14.8	376.422	328.731	329.919	281.691	288.259	312.209
ENSMUSG00000026311	Asb1	chr1	93432142	93437141	-	1.59057	-0.190157	14.0938	31.5582	34.4087	6.95534	31.8678	30.3047	264.259	273.504	269.198	356.461	256.391	276.971
ENSMUSG00000026311	Asb1	chr1	93432286	93437285	-	1.63095	-0.190157	12.9193	30.6816	34.4087	6.95534	31.8678	29.6	264.259	273.504	269.198	356.461	256.391	276.971
ENSMUSG00000026311	Asb1	chr1	93432657	93437656	-	1.61093	-0.190157	12.3321	30.6816	34.4087	6.95534	30.4193	26.7809	264.259	273.504	269.198	356.461	256.391	276.971
ENSMUSG00000026311	Asb1	chr1	93432730	93437729	-	1.80523	-0.190157	11.1576	29.805	32.3847	5.21651	30.4193	25.3714	264.259	273.504	269.198	356.461	256.391	276.971
ENSMUSG00000026317	Cln8	chr8	14876335	14881334	-	-0.0869781	0.0225187	10.5703	12.2726	6.07213	8.69418	8.69123	9.86666	263.084	277.011	269.198	236.482	225.972	244.552
ENSMUSG00000026317	Cln8	chr8	14883045	14888044	-	0.752018	0.0225187	8.22138	12.2726	12.1443	3.47767	5.79415	10.5714	263.084	277.011	269.198	236.482	225.972	244.552
ENSMUSG00000026317	Cln8	chr8	14883111	14888110	-	0.869747	0.0225187	8.22138	14.0259	14.1683	3.47767	5.79415	11.2762	263.084	277.011	269.198	236.482	225.972	244.552
ENSMUSG00000026317	Cln8	chr8	14884004	14889003	-	0.723736	0.0225187	10.5703	13.1492	12.1443	3.47767	5.79415	14.8	263.084	277.011	269.198	236.482	225.972	244.552
ENSMUSG00000026317	Cln8	chr8	14884359	14889358	-	0.682241	0.0225187	8.80862	10.5194	12.1443	3.47767	4.34561	14.8	263.084	277.011	269.198	236.482	225.972	244.552
ENSMUSG00000026341	Actr3	chr1	127332068	127337067	+	1.13841	0.0108216	5.28517	14.0259	22.2645	5.21651	5.79415	14.0952	651.838	629.411	609.237	533.822	570.724	570.152
ENSMUSG00000026342	Slc35f5	chr1	127452593	127457592	-	2.08699	0.108265	8.80862	17.5323	32.3847	1.73884	13.0368	26.0762	116.861	112.207	143.707	111.285	127.471	111.352
ENSMUSG00000026349	Ccnt2	chr1	129665741	129670740	-	0.404141	-0.000336466	31.711	50.8438	68.8174	46.9486	44.9047	44.4	757.541	768.793	799.497	756.393	677.916	787.219
ENSMUSG00000026393	Nek7	chr1	140516252	140521251	+	1.76463	-0.22309	1.17448	5.2597	14.1683	0	0	5.63809	239.007	224.414	188.236	208.66	175.273	180.419
ENSMUSG00000026393	Nek7	chr1	140516274	140521273	+	1.76463	-0.22309	1.17448	5.2597	14.1683	0	0	5.63809	239.007	224.414	188.236	208.66	175.273	180.419
ENSMUSG00000026404	Ddx59	chr1	138306848	138311847	-	1.22076	-0.391946	8.22138	26.2985	30.3606	15.6495	27.5222	27.4857	169.125	117.467	125.491	163.451	123.126	140.952
ENSMUSG00000026426	Arl8a	chr1	137038401	137043400	-	1.35852	-0.0591882	5.28517	16.6557	16.1923	3.47767	7.24269	12.6857	328.268	319.088	248.957	269.519	305.641	273.447
ENSMUSG00000026426	Arl8a	chr1	137039246	137044245	-	1.01202	-0.0591882	6.45965	18.4089	18.2164	5.21651	7.24269	10.5714	328.268	319.088	248.957	269.519	305.641	273.447
ENSMUSG00000026434	Nucks1	chr1	133802035	133807034	-	2.25739	-0.206742	1.17448	13.1492	18.2164	3.47767	13.0368	11.9809	3600.96	3238.22	3036.06	4105.39	3728.54	3360.3
ENSMUSG00000026436	Elk4	chr1	133899184	133904183	-	2.00966	0.249334	4.69793	14.0259	18.2164	1.73884	13.0368	14.8	135.653	163.927	184.188	132.151	147.751	144.476
ENSMUSG00000026436	Elk4	chr1	133899453	133904452	-	1.71948	0.249334	7.04689	20.1622	22.2645	3.47767	14.4854	19.0286	135.653	163.927	184.188	132.151	147.751	144.476
ENSMUSG00000026436	Elk4	chr1	133899874	133904873	-	0.833665	0.249334	14.0938	23.6686	26.3126	10.433	17.3825	23.2571	135.653	163.927	184.188	132.151	147.751	144.476
ENSMUSG00000026439	Rbbp5	chr1	134368944	134373943	-	-0.262755	0.102618	9.9831	20.1622	8.09617	20.866	10.1398	11.9809	516.772	585.58	510.059	542.517	599.695	583.543
ENSMUSG00000026447	Pik3c2b	chr1	134937244	134942243	-	0.864353	-0.367405	5.28517	8.76617	14.1683	5.21651	10.1398	9.1619	35.2345	31.5582	28.3366	71.2923	47.8017	52.1524
ENSMUSG00000026447	Pik3c2b	chr1	134937589	134942588	-	0.825396	-0.367405	5.28517	8.76617	16.1923	5.21651	10.1398	7.04762	35.2345	31.5582	28.3366	71.2923	47.8017	52.1524
ENSMUSG00000026464	Zc3h11a	chr1	135557958	135562957	+	0.731507	-0.256045	54.0262	60.4865	58.6972	34.7767	91.2579	85.9809	816.852	745.124	684.126	862.462	699.644	683.619
ENSMUSG00000026468	Lhx4	chr1	157589251	157594250	+	1.9286	2.62454	1.17448	3.50647	14.1683	0	1.44854	4.93333	0	3.50647	14.1683	0	5.79415	2.11428
ENSMUSG00000026478	Lamc1	chr1	155179917	155184916	+	1.38688	-0.13293	5.87241	13.1492	10.1202	1.73884	8.69123	9.86666	2832.26	2405.44	2661.62	2578.69	2372.71	2428.61
ENSMUSG00000026495	Efcab2	chr1	180331012	180336011	-	1.77505	-0.381349	4.69793	12.2726	10.1202	0	8.69123	2.11428	34.06	19.2856	22.2645	26.0825	28.9708	21.1428
ENSMUSG00000026502	Pppde1	chr1	180112548	180117547	-	2.68054	-0.165125	1.17448	11.396	16.1923	1.73884	13.0368	19.0286	211.994	175.323	182.164	206.921	181.067	210.019
ENSMUSG00000026502	Pppde1	chr1	180112663	180117662	-	2.46881	-0.165125	1.76172	11.396	16.1923	1.73884	11.5883	19.0286	211.994	175.323	182.164	206.921	181.067	210.019
ENSMUSG00000026502	Pppde1	chr1	180112978	180117977	-	2.45349	-0.165125	2.34896	11.396	20.2404	1.73884	11.5883	21.8476	211.994	175.323	182.164	206.921	181.067	210.019
ENSMUSG00000026514	Cnih3	chr1	183277759	183282758	-	0.358733	1.12024	2.93621	5.2597	12.1443	1.73884	0	2.81905	1.17448	7.01293	8.09617	1.73884	0	9.86666
ENSMUSG00000026514	Cnih3	chr1	183277761	183282760	-	0.358733	1.12024	2.93621	5.2597	12.1443	1.73884	0	2.81905	1.17448	7.01293	8.09617	1.73884	0	9.86666
ENSMUSG00000026514	Cnih3	chr1	183278329	183283328	-	0.410389	1.12024	2.93621	5.2597	14.1683	1.73884	0	2.81905	1.17448	7.01293	8.09617	1.73884	0	9.86666
ENSMUSG00000026547	Tagln2	chr1	174425178	174430177	-	1.91909	-0.0598627	2.34896	14.9025	8.09617	1.73884	8.69123	11.2762	915.509	898.532	821.761	902.456	898.093	871.79
ENSMUSG00000026547	Tagln2	chr1	174426383	174431382	-	1.7588	-0.0598627	3.52345	14.9025	12.1443	3.47767	18.831	11.9809	915.509	898.532	821.761	902.456	898.093	871.79
ENSMUSG00000026566	Mpzl1	chr1	167564673	167569672	+	2.13829	-0.0281503	2.93621	20.1622	38.4568	6.95534	14.4854	27.4857	154.444	170.94	190.26	144.323	114.434	123.333
ENSMUSG00000026576	Atp1b1	chr1	166388487	166393486	+	1.23982	-0.0954882	5.87241	7.88955	32.3847	6.95534	18.831	14.8	342.362	259.479	338.015	299.08	273.774	334.762
ENSMUSG00000026594	Ralgps2	chr1	158869519	158874518	+	1.92148	-0.180027	7.04689	13.1492	16.1923	1.73884	18.831	19.7333	302.429	276.134	297.534	344.289	314.333	254.419
ENSMUSG00000026594	Ralgps2	chr1	158869758	158874757	+	1.84528	-0.180027	7.63413	13.1492	16.1923	1.73884	18.831	18.3238	302.429	276.134	297.534	344.289	314.333	254.419
ENSMUSG00000026615	Eprs	chr1	187181974	187186973	-	1.2666	-0.14908	8.80862	15.7791	42.5049	6.95534	15.9339	15.5048	2607.94	2405.44	2005.83	2769.96	2778.3	2574.49
ENSMUSG00000026615	Eprs	chr1	187182011	187187010	-	1.2666	-0.14908	8.80862	15.7791	42.5049	6.95534	15.9339	15.5048	2607.94	2405.44	2005.83	2769.96	2778.3	2574.49
ENSMUSG00000026626	Ppp2r5a	chr1	193220920	193225919	+	2.39167	0.0951887	2.93621	14.0259	22.2645	1.73884	11.5883	19.0286	414.592	445.321	445.289	450.358	457.738	500.381
ENSMUSG00000026626	Ppp2r5a	chr1	193220921	193225920	+	2.39167	0.0951887	2.93621	14.0259	22.2645	1.73884	11.5883	19.0286	414.592	445.321	445.289	450.358	457.738	500.381
ENSMUSG00000026628	Atf3	chr1	193007220	193012219	+	1.93061	0.768617	8.22138	39.4477	12.1443	8.69418	57.9415	52.8571	186.155	305.939	348.135	114.763	166.582	219.181
ENSMUSG00000026634	Angel2	chr1	192747369	192752368	-	2.06768	-0.0104979	13.5065	24.5453	48.577	3.47767	31.8678	30.3047	313.587	273.504	301.582	262.564	282.465	282.609
ENSMUSG00000026634	Angel2	chr1	192747371	192752370	-	2.06768	-0.0104979	13.5065	24.5453	48.577	3.47767	31.8678	30.3047	313.587	273.504	301.582	262.564	282.465	282.609
ENSMUSG00000026634	Angel2	chr1	192747701	192752700	-	2.01629	-0.0104979	12.3321	22.792	46.553	3.47767	31.8678	24.6667	313.587	273.504	301.582	262.564	282.465	282.609
ENSMUSG00000026646	Suv39h2	chr2	3391692	3396691	+	1.67939	0.143952	4.11069	13.1492	24.2885	6.95534	20.2795	21.8476	267.782	271.751	321.823	286.908	298.399	337.581
ENSMUSG00000026646	Suv39h2	chr2	3392233	3397232	+	1.99745	0.143952	2.34896	9.64278	18.2164	3.47767	15.9339	15.5048	267.782	271.751	321.823	286.908	298.399	337.581
ENSMUSG00000026646	Suv39h2	chr2	3392304	3397303	+	1.93419	0.143952	2.34896	8.76617	18.2164	3.47767	14.4854	15.5048	267.782	271.751	321.823	286.908	298.399	337.581
ENSMUSG00000026656	Fcgr2b	chr1	172906259	172911258	+	1.47023	1.16711	13.5065	14.9025	24.2885	5.21651	28.9708	38.7619	3.52345	13.1492	16.1923	8.69418	14.4854	11.9809
ENSMUSG00000026662	Sephs1	chr2	4797610	4802609	-	1.34051	0.0552019	5.28517	15.7791	22.2645	8.69418	21.7281	16.2095	573.147	627.657	536.371	516.434	550.444	551.124
ENSMUSG00000026662	Sephs1	chr2	4798291	4803290	-	1.12247	0.0552019	5.87241	18.4089	24.2885	12.1718	21.7281	15.5048	573.147	627.657	536.371	516.434	550.444	551.124
ENSMUSG00000026663	Atf6	chr1	172797903	172802902	+	-0.247587	-0.411554	29.3621	37.6945	16.1923	29.5602	30.4193	19.7333	443.954	390.094	301.582	506.001	367.929	371.409
ENSMUSG00000026669	Mcm10	chr2	4933391	4938390	+	1.3891	-0.180983	1.17448	4.38308	14.1683	5.21651	8.69123	9.86666	1119.87	993.207	916.891	1241.53	1135.65	1131.14
ENSMUSG00000026669	Mcm10	chr2	4933838	4938837	+	1.24241	-0.180983	1.17448	3.50647	14.1683	5.21651	7.24269	9.1619	1119.87	993.207	916.891	1241.53	1135.65	1131.14
ENSMUSG00000026670	Uap1	chr1	172105078	172110077	+	2.09401	0.0849366	1.17448	7.01293	10.1202	0	2.89708	3.52381	134.478	130.616	149.779	114.763	115.883	133.2
ENSMUSG00000026670	Uap1	chr1	172105089	172110088	+	2.09401	0.0849366	1.17448	7.01293	10.1202	0	2.89708	3.52381	134.478	130.616	149.779	114.763	115.883	133.2
ENSMUSG00000026675	Hsd17b7	chr1	171899373	171904372	+	1.72822	0.232375	3.52345	11.396	12.1443	3.47767	17.3825	15.5048	76.9286	103.441	111.322	95.6359	99.9491	90.2095
ENSMUSG00000026696	Vamp4	chr1	164495646	164500645	-	0.929475	-0.0628378	24.6641	57.8567	74.8896	34.7767	46.3532	51.4476	48.741	51.7204	42.5049	39.9932	34.7649	41.5809
ENSMUSG00000026696	Vamp4	chr1	164495721	164500720	-	0.908064	-0.0628378	25.8386	57.8567	74.8896	34.7767	47.8017	51.4476	48.741	51.7204	42.5049	39.9932	34.7649	41.5809
ENSMUSG00000026696	Vamp4	chr1	164495959	164500958	-	0.896901	-0.0628378	25.2514	56.1035	76.9136	34.7767	46.3532	49.3333	48.741	51.7204	42.5049	39.9932	34.7649	41.5809
ENSMUSG00000026696	Vamp4	chr1	164495968	164500967	-	0.896901	-0.0628378	25.2514	56.1035	76.9136	34.7767	46.3532	49.3333	48.741	51.7204	42.5049	39.9932	34.7649	41.5809
ENSMUSG00000026696	Vamp4	chr1	164496357	164501356	-	0.894161	-0.0628378	25.2514	53.4736	78.9377	34.7767	46.3532	50.0381	48.741	51.7204	42.5049	39.9932	34.7649	41.5809
ENSMUSG00000026696	Vamp4	chr1	164499429	164504428	-	1.1787	-0.0628378	8.80862	28.0517	32.3847	10.433	13.0368	23.2571	48.741	51.7204	42.5049	39.9932	34.7649	41.5809
ENSMUSG00000026718	Stam	chr2	13991054	13996053	-	0.591717	0.0611768	5.87241	14.0259	8.09617	6.95534	7.24269	12.6857	312.412	351.523	366.352	365.155	346.201	346.038
ENSMUSG00000026728	Vim	chr2	13490554	13495553	-	0.931729	0.227122	2.93621	12.2726	6.07213	5.21651	4.34561	14.8	2695.44	3003.29	2920.69	1928.37	2513.21	2301.05
ENSMUSG00000026728	Vim	chr2	13490579	13495578	-	0.907084	0.227122	2.93621	11.396	6.07213	5.21651	4.34561	14.8	2695.44	3003.29	2920.69	1928.37	2513.21	2301.05
ENSMUSG00000026739	Bmi1	chr2	18593645	18598644	-	2.33355	0.723284	5.28517	29.805	40.4809	5.21651	20.2795	35.2381	88.0862	156.914	147.755	95.6359	149.199	155.048
ENSMUSG00000026739	Bmi1	chr2	18594434	18599433	-	2.24641	0.723284	4.69793	27.1751	34.4087	5.21651	15.9339	36.6476	88.0862	156.914	147.755	95.6359	149.199	155.048
ENSMUSG00000026739	Bmi1	chr2	18596999	18601998	-	1.45438	0.723284	1.76172	14.9025	12.1443	6.95534	7.24269	14.8	88.0862	156.914	147.755	95.6359	149.199	155.048
ENSMUSG00000026739	Bmi1	chr2	18597001	18602000	-	1.45438	0.723284	1.76172	14.9025	12.1443	6.95534	7.24269	14.8	88.0862	156.914	147.755	95.6359	149.199	155.048
ENSMUSG00000026743	Mllt10	chr2	17981263	17986262	-	1.34016	-0.108777	14.681	30.6816	38.4568	8.69418	21.7281	32.419	365.851	341.004	342.063	325.162	317.23	282.609
ENSMUSG00000026743	Mllt10	chr2	17981314	17986313	-	1.34769	-0.108777	14.681	30.6816	38.4568	8.69418	21.7281	33.1238	365.851	341.004	342.063	325.162	317.23	282.609
ENSMUSG00000026748	Plxdc2	chr2	16272931	16277930	-	1.95879	-0.104277	1.17448	8.76617	14.1683	1.73884	5.79415	7.04762	247.816	269.121	192.284	142.585	137.611	131.086
ENSMUSG00000026748	Plxdc2	chr2	16273514	16278513	-	1.40995	-0.104277	1.76172	7.88955	16.1923	3.47767	5.79415	6.34285	247.816	269.121	192.284	142.585	137.611	131.086
ENSMUSG00000026748	Plxdc2	chr2	16273744	16278743	-	1.40995	-0.104277	1.76172	7.88955	16.1923	3.47767	5.79415	6.34285	247.816	269.121	192.284	142.585	137.611	131.086
ENSMUSG00000026750	Psmb7	chr2	38499608	38504607	+	1.0958	-0.101026	2.93621	7.88955	14.1683	3.47767	11.5883	2.81905	1343.61	1147.49	1303.48	1396.28	1303.68	1363.71
ENSMUSG00000026753	Ppp6c	chr2	39081972	39086971	+	1.50791	-0.121259	2.34896	13.1492	12.1443	5.21651	10.1398	12.6857	384.056	385.711	374.448	412.104	356.34	347.447
ENSMUSG00000026781	Acbd5	chr2	22918688	22923687	-	2.61376	0.248885	2.93621	16.6557	22.2645	1.73884	18.831	19.0286	193.202	221.784	218.597	168.667	195.553	224.114
ENSMUSG00000026781	Acbd5	chr2	22918721	22923720	-	2.64385	0.248885	2.93621	16.6557	24.2885	1.73884	18.831	19.0286	193.202	221.784	218.597	168.667	195.553	224.114
ENSMUSG00000026781	Acbd5	chr2	22918755	22923754	-	2.68676	0.248885	2.93621	17.5323	24.2885	1.73884	20.2795	19.0286	193.202	221.784	218.597	168.667	195.553	224.114
ENSMUSG00000026781	Acbd5	chr2	22919588	22924587	-	2.33165	0.248885	7.04689	27.1751	36.4328	3.47767	28.9708	25.3714	193.202	221.784	218.597	168.667	195.553	224.114
ENSMUSG00000026781	Acbd5	chr2	22919592	22924591	-	2.33165	0.248885	7.04689	27.1751	36.4328	3.47767	28.9708	25.3714	193.202	221.784	218.597	168.667	195.553	224.114
ENSMUSG00000026781	Acbd5	chr2	22919847	22924846	-	2.08175	0.248885	7.63413	28.0517	36.4328	5.21651	30.4193	26.0762	193.202	221.784	218.597	168.667	195.553	224.114
ENSMUSG00000026790	Odf2	chr2	29739741	29744740	-	2.03494	-0.327166	1.76172	13.1492	16.1923	1.73884	7.24269	7.04762	2256.77	1739.21	1540.3	2119.64	1819.36	1894.4
ENSMUSG00000026790	Odf2	chr2	29740240	29745239	-	2.6966	-0.327166	0	13.1492	18.2164	3.47767	7.24269	14.8	2256.77	1739.21	1540.3	2119.64	1819.36	1894.4
ENSMUSG00000026790	Odf2	chr2	29740305	29745304	-	1.89958	-0.327166	1.17448	13.1492	18.2164	5.21651	7.24269	14.8	2256.77	1739.21	1540.3	2119.64	1819.36	1894.4
ENSMUSG00000026790	Odf2	chr2	29740315	29745314	-	1.89958	-0.327166	1.17448	13.1492	18.2164	5.21651	7.24269	14.8	2256.77	1739.21	1540.3	2119.64	1819.36	1894.4
ENSMUSG00000026790	Odf2	chr2	29740335	29745334	-	1.82542	-0.327166	1.17448	10.5194	18.2164	5.21651	7.24269	14.8	2256.77	1739.21	1540.3	2119.64	1819.36	1894.4
ENSMUSG00000026790	Odf2	chr2	29740336	29745335	-	1.82542	-0.327166	1.17448	10.5194	18.2164	5.21651	7.24269	14.8	2256.77	1739.21	1540.3	2119.64	1819.36	1894.4
ENSMUSG00000026790	Odf2	chr2	29740337	29745336	-	1.82542	-0.327166	1.17448	10.5194	18.2164	5.21651	7.24269	14.8	2256.77	1739.21	1540.3	2119.64	1819.36	1894.4
ENSMUSG00000026790	Odf2	chr2	29740338	29745337	-	1.82542	-0.327166	1.17448	10.5194	18.2164	5.21651	7.24269	14.8	2256.77	1739.21	1540.3	2119.64	1819.36	1894.4
ENSMUSG00000026790	Odf2	chr2	29740354	29745353	-	1.82542	-0.327166	1.17448	10.5194	18.2164	5.21651	7.24269	14.8	2256.77	1739.21	1540.3	2119.64	1819.36	1894.4
ENSMUSG00000026790	Odf2	chr2	29740415	29745414	-	1.97935	-0.327166	1.17448	10.5194	18.2164	5.21651	10.1398	16.9143	2256.77	1739.21	1540.3	2119.64	1819.36	1894.4
ENSMUSG00000026790	Odf2	chr2	29740583	29745582	-	1.5386	-0.327166	1.17448	9.64278	18.2164	10.433	10.1398	18.3238	2256.77	1739.21	1540.3	2119.64	1819.36	1894.4
ENSMUSG00000026790	Odf2	chr2	29740663	29745662	-	1.58772	-0.327166	1.17448	9.64278	18.2164	10.433	10.1398	21.1428	2256.77	1739.21	1540.3	2119.64	1819.36	1894.4
ENSMUSG00000026790	Odf2	chr2	29740676	29745675	-	1.59902	-0.327166	1.17448	9.64278	18.2164	10.433	10.1398	21.8476	2256.77	1739.21	1540.3	2119.64	1819.36	1894.4
ENSMUSG00000026790	Odf2	chr2	29741060	29746059	-	1.72736	-0.327166	1.17448	14.0259	16.1923	10.433	11.5883	21.8476	2256.77	1739.21	1540.3	2119.64	1819.36	1894.4
ENSMUSG00000026790	Odf2	chr2	29741491	29746490	-	1.286	-0.327166	2.34896	14.0259	18.2164	13.9107	11.5883	23.2571	2256.77	1739.21	1540.3	2119.64	1819.36	1894.4
ENSMUSG00000026812	Tsc1	chr2	28491757	28496756	-	1.7921	0.0500798	2.93621	14.0259	20.2404	5.21651	11.5883	20.4381	347.647	330.484	372.424	359.939	353.443	413.695
ENSMUSG00000026812	Tsc1	chr2	28491761	28496760	-	1.7921	0.0500798	2.93621	14.0259	20.2404	5.21651	11.5883	20.4381	347.647	330.484	372.424	359.939	353.443	413.695
ENSMUSG00000026812	Tsc1	chr2	28491763	28496762	-	1.74736	0.0500798	2.93621	12.2726	20.2404	5.21651	11.5883	20.4381	347.647	330.484	372.424	359.939	353.443	413.695
ENSMUSG00000026827	Gpd2	chr2	57085089	57090088	-	0.750666	-0.111082	2.93621	8.76617	0	1.73884	7.24269	10.5714	800.997	731.975	720.559	857.246	805.387	815.409
ENSMUSG00000026837	Col5a1	chr2	27736945	27741944	-	1.2311	0.2113	1.76172	5.2597	14.1683	3.47767	7.24269	4.93333	194.377	201.622	240.861	100.852	110.089	129.676
ENSMUSG00000026843	Fubp3	chr2	31423171	31428170	-	2.4618	-0.282544	4.69793	15.7791	18.2164	1.73884	30.4193	21.1428	1036.48	866.974	817.713	1074.6	932.858	856.285
ENSMUSG00000026843	Fubp3	chr2	31423245	31428244	-	2.4618	-0.282544	4.69793	15.7791	18.2164	1.73884	30.4193	21.1428	1036.48	866.974	817.713	1074.6	932.858	856.285
ENSMUSG00000026843	Fubp3	chr2	31423311	31428310	-	2.4618	-0.282544	4.69793	15.7791	18.2164	1.73884	30.4193	21.1428	1036.48	866.974	817.713	1074.6	932.858	856.285
ENSMUSG00000026880	Stom	chr2	35192497	35197496	+	-0.546495	0.267789	42.2814	21.0388	26.3126	33.0379	27.5222	26.7809	76.9286	102.564	93.106	107.808	130.368	116.99
ENSMUSG00000026880	Stom	chr2	35192530	35197529	+	-0.546495	0.267789	42.2814	21.0388	26.3126	33.0379	27.5222	26.7809	76.9286	102.564	93.106	107.808	130.368	116.99
ENSMUSG00000026883	Dab2ip	chr2	35433360	35438359	-	1.41873	-0.161381	3.52345	4.38308	14.1683	0	1.44854	4.22857	674.74	633.794	611.261	664.235	612.732	540.552
ENSMUSG00000026924	Sec16a	chr2	26300735	26305734	+	0.919889	-0.405255	22.9024	45.5841	46.553	26.0825	36.2134	64.1333	1234.97	936.227	1007.97	1403.24	956.035	1081.1
ENSMUSG00000026924	Sec16a	chr2	26300737	26305736	+	0.919889	-0.405255	22.9024	45.5841	46.553	26.0825	36.2134	64.1333	1234.97	936.227	1007.97	1403.24	956.035	1081.1
ENSMUSG00000026974	Zmynd19	chr2	24800312	24805311	-	2.93772	0.050022	4.11069	28.9283	36.4328	3.47767	43.4561	35.2381	443.367	452.334	501.963	492.09	495.4	486.285
ENSMUSG00000027007	Ssfa2	chr2	79470509	79475508	-	1.94207	0.147016	1.76172	29.805	24.2885	10.433	21.7281	11.2762	300.08	338.374	352.183	239.959	249.149	262.876
ENSMUSG00000027007	Ssfa2	chr2	79470582	79475581	-	1.94207	0.147016	1.76172	29.805	24.2885	10.433	21.7281	11.2762	300.08	338.374	352.183	239.959	249.149	262.876
ENSMUSG00000027007	Ssfa2	chr2	79470583	79475582	-	1.94207	0.147016	1.76172	29.805	24.2885	10.433	21.7281	11.2762	300.08	338.374	352.183	239.959	249.149	262.876
ENSMUSG00000027007	Ssfa2	chr2	79470612	79475611	-	1.94207	0.147016	1.76172	29.805	24.2885	10.433	21.7281	11.2762	300.08	338.374	352.183	239.959	249.149	262.876
ENSMUSG00000027018	Hat1	chr2	71222015	71227014	-	2.0653	-0.213076	7.63413	40.3244	40.4809	13.9107	50.6988	56.3809	1783.45	1570.9	1451.24	2189.19	1923.66	1924.7
ENSMUSG00000027018	Hat1	chr2	71222317	71227316	-	1.74607	-0.213076	8.22138	40.3244	40.4809	20.866	50.6988	57.0857	1783.45	1570.9	1451.24	2189.19	1923.66	1924.7
ENSMUSG00000027070	Lrp2	chr2	69424087	69429086	+	2.64184	-0.0624197	1.17448	14.0259	14.1683	0	7.24269	2.81905	2214.49	2296.74	2040.23	1210.23	1189.25	1083.92
ENSMUSG00000027070	Lrp2	chr2	69424123	69429122	+	2.64184	-0.0624197	1.17448	14.0259	14.1683	0	7.24269	2.81905	2214.49	2296.74	2040.23	1210.23	1189.25	1083.92
ENSMUSG00000027075	Slc43a1	chr2	84675356	84680355	-	0.362378	0.155678	7.63413	14.9025	10.1202	12.1718	17.3825	9.86666	62.2476	75.389	78.9377	79.9864	70.9784	90.9142
ENSMUSG00000027075	Slc43a1	chr2	84675782	84680781	-	0.412399	0.155678	7.63413	14.9025	10.1202	12.1718	18.831	10.5714	62.2476	75.389	78.9377	79.9864	70.9784	90.9142
ENSMUSG00000027087	Itgav	chr2	83559554	83564553	-	2.1757	-0.0172645	2.93621	26.2985	30.3606	5.21651	15.9339	16.2095	553.768	584.703	570.78	384.283	373.723	346.038
ENSMUSG00000027087	Itgav	chr2	83559609	83564608	-	2.1757	-0.0172645	2.93621	26.2985	30.3606	5.21651	15.9339	16.2095	553.768	584.703	570.78	384.283	373.723	346.038
ENSMUSG00000027087	Itgav	chr2	83559712	83564711	-	1.99874	-0.0172645	4.11069	27.1751	30.3606	5.21651	15.9339	16.2095	553.768	584.703	570.78	384.283	373.723	346.038
ENSMUSG00000027104	Atf2	chr2	73730588	73735587	+	-0.217698	-0.0741858	52.2645	39.4477	72.8655	64.3369	39.1105	54.2666	633.633	580.32	651.742	596.421	540.305	568.743
ENSMUSG00000027104	Atf2	chr2	73730594	73735593	+	-0.217698	-0.0741858	52.2645	39.4477	72.8655	64.3369	39.1105	54.2666	633.633	580.32	651.742	596.421	540.305	568.743
ENSMUSG00000027104	Atf2	chr2	73730608	73735607	+	-0.217698	-0.0741858	52.2645	39.4477	72.8655	64.3369	39.1105	54.2666	633.633	580.32	651.742	596.421	540.305	568.743
ENSMUSG00000027104	Atf2	chr2	73730611	73735610	+	-0.217698	-0.0741858	52.2645	39.4477	72.8655	64.3369	39.1105	54.2666	633.633	580.32	651.742	596.421	540.305	568.743
ENSMUSG00000027104	Atf2	chr2	73730613	73735612	+	-0.217698	-0.0741858	52.2645	39.4477	72.8655	64.3369	39.1105	54.2666	633.633	580.32	651.742	596.421	540.305	568.743
ENSMUSG00000027104	Atf2	chr2	73730651	73735650	+	-0.222327	-0.0741858	52.2645	39.4477	72.8655	64.3369	39.1105	53.5619	633.633	580.32	651.742	596.421	540.305	568.743
ENSMUSG00000027104	Atf2	chr2	73730670	73735669	+	-0.222327	-0.0741858	52.2645	39.4477	72.8655	64.3369	39.1105	53.5619	633.633	580.32	651.742	596.421	540.305	568.743
ENSMUSG00000027104	Atf2	chr2	73730672	73735671	+	-0.222327	-0.0741858	52.2645	39.4477	72.8655	64.3369	39.1105	53.5619	633.633	580.32	651.742	596.421	540.305	568.743
ENSMUSG00000027104	Atf2	chr2	73730686	73735685	+	-0.222327	-0.0741858	52.2645	39.4477	72.8655	64.3369	39.1105	53.5619	633.633	580.32	651.742	596.421	540.305	568.743
ENSMUSG00000027104	Atf2	chr2	73730689	73735688	+	-0.222327	-0.0741858	52.2645	39.4477	72.8655	64.3369	39.1105	53.5619	633.633	580.32	651.742	596.421	540.305	568.743
ENSMUSG00000027104	Atf2	chr2	73730697	73735696	+	-0.23023	-0.0741858	52.2645	38.5711	72.8655	64.3369	39.1105	53.5619	633.633	580.32	651.742	596.421	540.305	568.743
ENSMUSG00000027108	Ola1	chr2	73051018	73056017	+	2.4416	-0.111308	1.17448	14.0259	14.1683	1.73884	14.4854	7.75238	778.094	755.644	676.03	778.998	715.578	737.885
ENSMUSG00000027108	Ola1	chr2	73052391	73057390	+	2.29455	-0.111308	1.17448	14.0259	20.2404	3.47767	15.9339	9.1619	778.094	755.644	676.03	778.998	715.578	737.885
ENSMUSG00000027108	Ola1	chr2	73052505	73057504	+	2.29455	-0.111308	1.17448	14.0259	20.2404	3.47767	15.9339	9.1619	778.094	755.644	676.03	778.998	715.578	737.885
ENSMUSG00000027109	Sp3	chr2	72817049	72822048	+	0.758546	-0.138529	52.8517	76.2656	89.0579	41.732	69.5298	87.3904	812.742	701.293	738.776	749.438	644.599	756.209
ENSMUSG00000027109	Sp3	chr2	72818484	72823483	+	1.05933	-0.138529	36.9962	54.3502	62.7453	20.866	55.0444	64.8381	812.742	701.293	738.776	749.438	644.599	756.209
ENSMUSG00000027109	Sp3	chr2	72818504	72823503	+	1.05933	-0.138529	36.9962	54.3502	62.7453	20.866	55.0444	64.8381	812.742	701.293	738.776	749.438	644.599	756.209
ENSMUSG00000027122	2700007P21Rik	chr2	106814555	106819554	+	1.87807	-0.0125147	0	0.876617	10.1202	1.73884	4.34561	11.2762	422.226	384.835	335.991	380.805	428.767	450.343
ENSMUSG00000027122	2700007P21Rik	chr2	106814582	106819581	+	1.87807	-0.0125147	0	0.876617	10.1202	1.73884	4.34561	11.2762	422.226	384.835	335.991	380.805	428.767	450.343
ENSMUSG00000027134	Lpcat4	chr2	112074625	112079624	-	1.96361	0.285969	1.76172	8.76617	10.1202	0	1.44854	5.63809	55.2007	71.8826	50.6011	34.7767	52.1474	43.6952
ENSMUSG00000027160	Ccdc34	chr2	109852974	109857973	-	1.98456	0.0436284	0	4.38308	10.1202	1.73884	5.79415	3.52381	166.776	177.077	180.14	165.189	154.994	173.371
ENSMUSG00000027160	Ccdc34	chr2	109853119	109858118	-	2.19232	0.0436284	0	4.38308	10.1202	1.73884	5.79415	7.04762	166.776	177.077	180.14	165.189	154.994	173.371
ENSMUSG00000027162	Lin7c	chr2	109726010	109731009	-	2.01467	-0.0718419	6.45965	24.5453	24.2885	1.73884	11.5883	12.6857	1391.76	1308.79	1295.39	1347.6	1276.16	1332
ENSMUSG00000027176	Cstf3	chr2	104425680	104430679	-	1.1962	-0.203658	15.2683	28.9283	40.4809	17.3884	44.9047	42.2857	308.889	262.108	265.15	339.073	296.95	301.638
ENSMUSG00000027184	Caprin1	chr2	103637262	103642261	+	1.157	-0.0768616	18.7917	29.805	34.4087	10.433	30.4193	35.9428	4153.56	3932.5	3580.53	3745.45	3890.77	3569.62
ENSMUSG00000027184	Caprin1	chr2	103637807	103642806	+	1.3058	-0.0768616	17.6172	28.9283	36.4328	8.69418	28.9708	35.2381	4153.56	3932.5	3580.53	3745.45	3890.77	3569.62
ENSMUSG00000027194	Ttc17	chr2	94246837	94251836	+	-0.00992136	-0.221854	46.392	54.3502	50.6011	41.732	39.1105	33.8286	180.87	172.693	180.14	161.712	117.332	126.152
ENSMUSG00000027194	Ttc17	chr2	94246846	94251845	+	-0.00992136	-0.221854	46.392	54.3502	50.6011	41.732	39.1105	33.8286	180.87	172.693	180.14	161.712	117.332	126.152
ENSMUSG00000027194	Ttc17	chr2	94246847	94251846	+	-0.00992136	-0.221854	46.392	54.3502	50.6011	41.732	39.1105	33.8286	180.87	172.693	180.14	161.712	117.332	126.152
ENSMUSG00000027195	Hsd17b12	chr2	93998122	94003121	+	2.36898	-0.21785	0.587241	9.64278	10.1202	1.73884	14.4854	6.34285	550.245	504.055	421.001	585.988	515.679	518.705
ENSMUSG00000027227	Sord	chr2	122055485	122060484	-	0.523699	-0.380455	12.9193	35.9413	36.4328	34.7767	24.6251	28.8952	297.144	243.699	218.597	281.691	185.413	245.962
ENSMUSG00000027236	Eif3j	chr2	121849282	121854281	-	0.839413	0.438773	10.5703	15.7791	20.2404	6.95534	15.9339	13.3905	15.8555	21.9154	20.2404	15.6495	20.2795	24.6667
ENSMUSG00000027276	Jag1	chr2	136942381	136947380	+	0.981327	0.0716199	2.93621	8.76617	24.2885	8.69418	7.24269	9.86666	390.515	413.763	412.905	382.544	385.311	413.695
ENSMUSG00000027323	Rad51	chr2	118933529	118938528	-	1.23252	-0.202545	23.4896	70.1293	85.0098	34.7767	53.5959	69.0666	280.701	276.134	257.053	266.042	218.729	204.381
ENSMUSG00000027323	Rad51	chr2	118933543	118938542	-	1.23252	-0.202545	23.4896	70.1293	85.0098	34.7767	53.5959	69.0666	280.701	276.134	257.053	266.042	218.729	204.381
ENSMUSG00000027326	Casc5	chr2	118867855	118872854	-	-0.00377415	0.17413	39.3452	44.7074	97.154	128.674	92.7064	63.4285	504.44	600.482	548.516	450.358	527.268	482.057
ENSMUSG00000027326	Casc5	chr2	118867883	118872882	-	-0.00377415	0.17413	39.3452	44.7074	97.154	128.674	92.7064	63.4285	504.44	600.482	548.516	450.358	527.268	482.057
ENSMUSG00000027326	Casc5	chr2	118867886	118872885	-	-0.00377415	0.17413	39.3452	44.7074	97.154	128.674	92.7064	63.4285	504.44	600.482	548.516	450.358	527.268	482.057
ENSMUSG00000027327	1700037H04Rik	chr2	130985757	130990756	+	1.89111	-0.122659	2.34896	16.6557	24.2885	8.69418	26.0737	15.5048	170.3	135.876	163.947	189.533	195.553	169.848
ENSMUSG00000027327	1700037H04Rik	chr2	130985779	130990778	+	1.89111	-0.122659	2.34896	16.6557	24.2885	8.69418	26.0737	15.5048	170.3	135.876	163.947	189.533	195.553	169.848
ENSMUSG00000027327	1700037H04Rik	chr2	130985818	130990817	+	1.86102	-0.122659	2.34896	16.6557	22.2645	8.69418	26.0737	15.5048	170.3	135.876	163.947	189.533	195.553	169.848
ENSMUSG00000027341	5730494N06Rik	chr2	132073391	132078390	+	1.17266	0.140625	4.69793	7.88955	8.09617	3.47767	15.9339	11.2762	103.942	127.986	141.683	116.502	104.295	114.876
ENSMUSG00000027341	5730494N06Rik	chr2	132073506	132078505	+	1.17266	0.140625	4.69793	7.88955	8.09617	3.47767	15.9339	11.2762	103.942	127.986	141.683	116.502	104.295	114.876
ENSMUSG00000027341	5730494N06Rik	chr2	132073544	132078543	+	1.17266	0.140625	4.69793	7.88955	8.09617	3.47767	15.9339	11.2762	103.942	127.986	141.683	116.502	104.295	114.876
ENSMUSG00000027351	Spred1	chr2	116942110	116947109	-	0.609652	-0.202875	19.379	42.0776	34.4087	20.866	23.1766	28.1905	1072.89	952.006	920.939	1020.7	879.262	885.885
[truncated: 3,475 more rows]
