# Supplementary material for: The non-coding snRNA 7SK controls transcriptional termination, poising, and bidirectionality in embryonic stem cells
Source: Genome Biol. 2013 Sep 17;14(9):R98. doi: 10.1186/gb-2013-14-9-r98 (PMC4053805; doi:10.1186/gb-2013-14-9-r98)
Supplement: Additional file 12: Table S6 — Gene Ontology analysis of upstream divergent RNAs (udRNAs). [file gb-2013-14-9-r98-S12.xls]

## Sheet: GO_lengthNorm_7SK_repressed_udR
category	description	pval	adj.p.val
GO:0005622	intracellular	8.7324e-168	1.31108e-163
GO:0044424	intracellular part	2.47891e-163	1.86092e-159
GO:0005575	cellular_component	1.41958e-148	7.10455e-145
GO:0008150	biological_process	7.53999e-140	2.83014e-136
GO:0043229	intracellular organelle	2.11925e-137	6.36367e-134
GO:0003674	molecular_function	1.6533e-136	4.1371e-133
GO:0043226	organelle	2.06614e-136	4.43157e-133
GO:0043231	intracellular membrane-bounded organelle	1.94411e-131	3.64861e-128
GO:0043227	membrane-bounded organelle	8.76961e-131	1.46297e-127
GO:0005623	cell	1.41849e-123	1.93611e-120
GO:0044464	cell part	1.41849e-123	1.93611e-120
GO:0044237	cellular metabolic process	3.09983e-123	3.8784e-120
GO:0008152	metabolic process	4.18912e-121	4.83811e-118
GO:0044260	cellular macromolecule metabolic process	1.2072e-120	1.29464e-117
GO:0005634	nucleus	4.94475e-117	4.94937e-114
GO:0043170	macromolecule metabolic process	5.2577e-115	4.93369e-112
GO:0044238	primary metabolic process	2.46419e-114	2.17632e-111
GO:0009987	cellular process	1.89618e-104	1.58162e-101
GO:0005488	binding	1.18395e-103	9.35569e-101
GO:0010467	gene expression	7.22261e-87	5.42202e-84
GO:0044281	small molecule metabolic process	7.88808e-86	5.6396e-83
GO:0090304	nucleic acid metabolic process	1.13431e-81	7.74113e-79
GO:0006139	nucleobase-containing compound metabolic process	8.18874e-81	5.34547e-78
GO:0034641	cellular nitrogen compound metabolic process	1.11019e-80	6.94516e-78
GO:0060255	regulation of macromolecule metabolic process	5.25688e-80	3.15707e-77
GO:0006807	nitrogen compound metabolic process	1.74268e-79	1.00633e-76
GO:0019222	regulation of metabolic process	1.09691e-77	6.09964e-75
GO:0009058	biosynthetic process	1.15244e-76	6.17956e-74
GO:0044249	cellular biosynthetic process	8.11233e-76	4.19995e-73
GO:0031323	regulation of cellular metabolic process	4.57071e-75	2.28749e-72
GO:0009059	macromolecule biosynthetic process	1.38234e-74	6.69499e-72
GO:0034645	cellular macromolecule biosynthetic process	1.86855e-74	8.76702e-72
GO:0016070	RNA metabolic process	1.06046e-73	4.82477e-71
GO:0080090	regulation of primary metabolic process	2.83353e-73	1.25125e-70
GO:0005737	cytoplasm	5.61118e-73	2.40703e-70
GO:0010468	regulation of gene expression	1.72793e-70	7.20644e-68
GO:0003676	nucleic acid binding	7.7488e-68	3.14434e-65
GO:0010556	regulation of macromolecule biosynthetic process	8.26343e-66	3.26493e-63
GO:2000112	regulation of cellular macromolecule biosynthetic process	1.88131e-65	7.24256e-63
GO:0019219	regulation of nucleobase-containing compound metabolic process	2.70768e-64	1.01633e-61
GO:0051171	regulation of nitrogen compound metabolic process	4.11496e-64	1.50688e-61
GO:0044422	organelle part	1.45462e-63	5.19993e-61
GO:0044446	intracellular organelle part	2.01406e-63	7.03234e-61
GO:0009889	regulation of biosynthetic process	6.05633e-63	2.06659e-60
GO:0051252	regulation of RNA metabolic process	2.39851e-62	8.0025e-60
GO:0031326	regulation of cellular biosynthetic process	7.0458e-62	2.29969e-59
GO:0006355	regulation of transcription, DNA-dependent	4.86231e-57	1.55325e-54
GO:0006351	transcription, DNA-dependent	9.47899e-57	2.96495e-54
GO:0032774	RNA biosynthetic process	1.3736e-56	4.20883e-54
GO:0044428	nuclear part	2.78572e-56	8.36496e-54
GO:0065007	biological regulation	8.79812e-55	2.5901e-52
GO:0050789	regulation of biological process	4.24059e-53	1.22439e-50
GO:0005515	protein binding	6.00813e-52	1.702e-49
GO:0050794	regulation of cellular process	1.14006e-51	3.16979e-49
GO:0032991	macromolecular complex	2.98459e-51	8.1474e-49
GO:0044267	cellular protein metabolic process	1.17326e-46	3.1456e-44
GO:0031981	nuclear lumen	4.00005e-46	1.05363e-43
GO:0070013	intracellular organelle lumen	2.11121e-44	5.46512e-42
GO:0043233	organelle lumen	3.94477e-44	1.00384e-41
GO:0019538	protein metabolic process	4.79745e-43	1.20048e-40
GO:0031974	membrane-enclosed lumen	5.27802e-43	1.29909e-40
GO:0048523	negative regulation of cellular process	3.29951e-41	7.99014e-39
GO:0003677	DNA binding	2.29671e-39	5.47345e-37
GO:0048519	negative regulation of biological process	1.0025e-38	2.3518e-36
GO:0048522	positive regulation of cellular process	1.2002e-37	2.77227e-35
GO:0048518	positive regulation of biological process	5.62001e-36	1.27847e-33
GO:0071840	cellular component organization or biogenesis	9.34986e-36	2.09521e-33
GO:0043234	protein complex	4.81967e-35	1.06416e-32
GO:0016043	cellular component organization	1.961e-33	4.26702e-31
GO:0031325	positive regulation of cellular metabolic process	2.3091e-33	4.95269e-31
GO:0010604	positive regulation of macromolecule metabolic process	2.60789e-33	5.51476e-31
GO:0031324	negative regulation of cellular metabolic process	7.90889e-33	1.64922e-30
GO:0005654	nucleoplasm	1.73241e-32	3.56307e-30
GO:0009893	positive regulation of metabolic process	2.0242e-32	4.10695e-30
GO:0009892	negative regulation of metabolic process	2.25599e-32	4.5162e-30
GO:0071841	cellular component organization or biogenesis at cellular level	2.96041e-32	5.80381e-30
GO:0043228	non-membrane-bounded organelle	3.01517e-32	5.80381e-30
GO:0043232	intracellular non-membrane-bounded organelle	3.01517e-32	5.80381e-30
GO:0044444	cytoplasmic part	3.20089e-32	6.08331e-30
GO:0003723	RNA binding	4.07311e-32	7.64421e-30
GO:0010605	negative regulation of macromolecule metabolic process	4.90905e-32	9.09933e-30
GO:0006464	protein modification process	2.50111e-30	4.57946e-28
GO:0006357	regulation of transcription from RNA polymerase II promoter	3.33904e-30	5.98508e-28
GO:0010558	negative regulation of macromolecule biosynthetic process	3.34852e-30	5.98508e-28
GO:2000113	negative regulation of cellular macromolecule biosynthetic process	4.47006e-30	7.89571e-28
GO:0006996	organelle organization	6.39357e-30	1.10899e-27
GO:0045934	negative regulation of nucleobase-containing compound metabolic process	6.42617e-30	1.10899e-27
GO:0006366	transcription from RNA polymerase II promoter	1.05387e-29	1.79804e-27
GO:0071842	cellular component organization at cellular level	1.1806e-29	1.99163e-27
GO:0003824	catalytic activity	1.20297e-29	2.00682e-27
GO:0051172	negative regulation of nitrogen compound metabolic process	1.34409e-29	2.21761e-27
GO:0043412	macromolecule modification	1.62157e-29	2.64633e-27
GO:0009890	negative regulation of biosynthetic process	6.34101e-29	1.0237e-26
GO:0051253	negative regulation of RNA metabolic process	7.88333e-29	1.25915e-26
GO:0045935	positive regulation of nucleobase-containing compound metabolic process	1.89392e-28	2.99319e-26
GO:0010557	positive regulation of macromolecule biosynthetic process	1.91982e-28	3.00252e-26
GO:0007049	cell cycle	2.8327e-28	4.38456e-26
GO:0031327	negative regulation of cellular biosynthetic process	3.25711e-28	4.99002e-26
GO:0051173	positive regulation of nitrogen compound metabolic process	5.4027e-28	8.19354e-26
GO:0051254	positive regulation of RNA metabolic process	1.19453e-27	1.78191e-25
GO:0009891	positive regulation of biosynthetic process	1.1987e-27	1.78191e-25
GO:0031328	positive regulation of cellular biosynthetic process	1.62271e-27	2.38857e-25
GO:0010628	positive regulation of gene expression	1.80129e-27	2.62568e-25
GO:0003700	sequence-specific DNA binding transcription factor activity	3.83072e-27	5.53024e-25
GO:0045893	positive regulation of transcription, DNA-dependent	4.53671e-27	6.48706e-25
GO:0001071	nucleic acid binding transcription factor activity	5.41202e-27	7.66566e-25
GO:0010629	negative regulation of gene expression	6.7671e-27	9.49545e-25
GO:0045892	negative regulation of transcription, DNA-dependent	1.55734e-26	2.16499e-24
GO:0044451	nucleoplasm part	5.7131e-26	7.8694e-24
GO:0030529	ribonucleoprotein complex	8.97401e-23	1.22487e-20
GO:0016265	death	3.75997e-22	5.08578e-20
GO:0008219	cell death	5.96252e-22	7.99298e-20
GO:0012501	programmed cell death	1.0763e-21	1.43004e-19
GO:0046872	metal ion binding	1.99218e-21	2.62373e-19
GO:0006915	apoptosis	4.63239e-21	6.04789e-19
GO:0043169	cation binding	1.1171e-20	1.44587e-18
GO:0043167	ion binding	1.83304e-20	2.35224e-18
GO:0032502	developmental process	2.20572e-20	2.80649e-18
GO:0008270	zinc ion binding	3.85098e-20	4.8587e-18
GO:0046907	intracellular transport	4.52534e-20	5.66196e-18
GO:0008134	transcription factor binding	4.93659e-20	6.12546e-18
GO:0046914	transition metal ion binding	8.17497e-20	1.00606e-17
GO:0016071	mRNA metabolic process	9.53399e-20	1.16377e-17
GO:0051641	cellular localization	2.26204e-19	2.73889e-17
GO:0051276	chromosome organization	5.29039e-19	6.3544e-17
GO:0065009	regulation of molecular function	7.22509e-19	8.60933e-17
GO:0005730	nucleolus	7.97908e-19	9.43291e-17
GO:0033554	cellular response to stress	2.54193e-18	2.98161e-16
GO:0032268	regulation of cellular protein metabolic process	2.61971e-18	3.04902e-16
GO:0008380	RNA splicing	7.04142e-18	8.1323e-16
GO:0000122	negative regulation of transcription from RNA polymerase II promoter	1.07369e-17	1.23056e-15
GO:0006397	mRNA processing	1.13563e-17	1.29169e-15
GO:0006412	translation	3.28764e-17	3.71133e-15
GO:0051649	establishment of localization in cell	6.33804e-17	7.10144e-15
GO:0000166	nucleotide binding	1.3269e-16	1.46982e-14
GO:0051726	regulation of cell cycle	1.33139e-16	1.46982e-14
GO:0007275	multicellular organismal development	1.39548e-16	1.52933e-14
GO:0033036	macromolecule localization	1.40667e-16	1.53041e-14
GO:0045944	positive regulation of transcription from RNA polymerase II promoter	2.1496e-16	2.32188e-14
GO:0016568	chromatin modification	4.13728e-16	4.43693e-14
GO:0006325	chromatin organization	4.59063e-16	4.88821e-14
GO:0006974	response to DNA damage stimulus	5.33991e-16	5.64602e-14
GO:0005694	chromosome	9.62719e-16	1.01079e-13
GO:0051246	regulation of protein metabolic process	1.09621e-15	1.14295e-13
GO:0008104	protein localization	1.16519e-15	1.20649e-13
GO:0006396	RNA processing	1.37073e-15	1.40959e-13
GO:0048856	anatomical structure development	2.26066e-15	2.30895e-13
GO:0050790	regulation of catalytic activity	5.55624e-15	5.63658e-13
GO:0010941	regulation of cell death	6.85742e-15	6.9036e-13
GO:0006913	nucleocytoplasmic transport	6.89716e-15	6.9036e-13
GO:0006793	phosphorus metabolic process	9.3119e-15	9.19795e-13
GO:0006796	phosphate metabolic process	9.3119e-15	9.19795e-13
GO:0051169	nuclear transport	1.12626e-14	1.10521e-12
GO:0016570	histone modification	1.32514e-14	1.29193e-12
GO:0051179	localization	1.44716e-14	1.40179e-12
GO:0042981	regulation of apoptosis	1.52074e-14	1.46362e-12
GO:0010608	posttranscriptional regulation of gene expression	1.62206e-14	1.55118e-12
GO:0006886	intracellular protein transport	2.07772e-14	1.97436e-12
GO:0034613	cellular protein localization	2.92743e-14	2.76431e-12
GO:0016569	covalent chromatin modification	2.97951e-14	2.7959e-12
GO:0009056	catabolic process	3.01416e-14	2.81085e-12
GO:0043067	regulation of programmed cell death	3.24557e-14	3.00796e-12
GO:0070727	cellular macromolecule localization	4.18498e-14	3.8548e-12
GO:0044427	chromosomal part	4.35898e-14	3.99059e-12
GO:0045184	establishment of protein localization	5.08186e-14	4.62419e-12
GO:0005681	spliceosomal complex	5.15953e-14	4.66658e-12
GO:0006259	DNA metabolic process	6.61781e-14	5.94968e-12
GO:0048869	cellular developmental process	7.04008e-14	6.29166e-12
GO:0006605	protein targeting	1.6899e-13	1.50131e-11
GO:0030154	cell differentiation	1.85252e-13	1.6361e-11
GO:0051128	regulation of cellular component organization	2.08912e-13	1.83427e-11
GO:0000278	mitotic cell cycle	2.28119e-13	1.99126e-11
GO:0043565	sequence-specific DNA binding	2.37555e-13	2.06165e-11
GO:0015031	protein transport	2.54653e-13	2.19733e-11
GO:0048731	system development	2.59499e-13	2.22635e-11
GO:0022402	cell cycle process	2.88797e-13	2.46363e-11
GO:0050793	regulation of developmental process	3.10373e-13	2.63274e-11
GO:0019899	enzyme binding	4.68312e-13	3.95013e-11
GO:0051301	cell division	7.62145e-13	6.39265e-11
GO:0045595	regulation of cell differentiation	9.02092e-13	7.52445e-11
GO:0022403	cell cycle phase	1.48601e-12	1.23265e-10
GO:0043933	macromolecular complex subunit organization	1.54479e-12	1.27437e-10
GO:0046983	protein dimerization activity	2.34616e-12	1.92168e-10
GO:0009653	anatomical structure morphogenesis	2.35506e-12	1.92168e-10
GO:0044085	cellular component biogenesis	2.44468e-12	1.98402e-10
GO:0016310	phosphorylation	5.44451e-12	4.39483e-10
GO:0000988	protein binding transcription factor activity	7.44725e-12	5.97931e-10
GO:0065003	macromolecular complex assembly	8.51396e-12	6.7994e-10
GO:0006950	response to stress	1.10218e-11	8.75561e-10
GO:0048513	organ development	1.30675e-11	1.03261e-09
GO:0044248	cellular catabolic process	1.4423e-11	1.13376e-09
GO:0016874	ligase activity	1.86653e-11	1.45959e-09
GO:0019904	protein domain specific binding	1.90068e-11	1.47859e-09
GO:0033365	protein localization to organelle	2.20445e-11	1.70607e-09
GO:0016740	transferase activity	2.30239e-11	1.77272e-09
GO:0051234	establishment of localization	2.3234e-11	1.77977e-09
GO:0005829	cytosol	2.65268e-11	2.02169e-09
GO:0000989	transcription factor binding transcription factor activity	3.62902e-11	2.75182e-09
GO:0060548	negative regulation of cell death	4.0571e-11	3.06097e-09
GO:0003712	transcription cofactor activity	4.30737e-11	3.23354e-09
GO:0016604	nuclear body	4.67878e-11	3.49489e-09
GO:0005856	cytoskeleton	5.57757e-11	4.14563e-09
GO:0017038	protein import	6.01338e-11	4.44753e-09
GO:0006468	protein phosphorylation	6.68773e-11	4.92204e-09
GO:0050896	response to stimulus	8.03846e-11	5.88687e-09
GO:0045596	negative regulation of cell differentiation	8.0771e-11	5.88687e-09
GO:0042127	regulation of cell proliferation	8.95182e-11	6.49288e-09
GO:0009790	embryo development	9.62912e-11	6.95056e-09
GO:0070647	protein modification by small protein conjugation or removal	1.32739e-10	9.53558e-09
GO:0043066	negative regulation of apoptosis	1.45411e-10	1.03962e-08
GO:0008283	cell proliferation	1.47503e-10	1.04958e-08
GO:0031399	regulation of protein modification process	1.88741e-10	1.33668e-08
GO:0003682	chromatin binding	1.94097e-10	1.36815e-08
GO:0000087	M phase of mitotic cell cycle	1.96846e-10	1.38105e-08
GO:0071822	protein complex subunit organization	2.1535e-10	1.50384e-08
GO:0043069	negative regulation of programmed cell death	2.53211e-10	1.76005e-08
GO:0003729	mRNA binding	2.65578e-10	1.83751e-08
GO:0000280	nuclear division	2.98818e-10	2.04861e-08
GO:0007067	mitosis	2.98818e-10	2.04861e-08
GO:0009057	macromolecule catabolic process	3.09106e-10	2.10951e-08
GO:0051716	cellular response to stimulus	3.25445e-10	2.21096e-08
GO:0035639	purine ribonucleoside triphosphate binding	3.50604e-10	2.37116e-08
GO:0012505	endomembrane system	3.74405e-10	2.52077e-08
GO:0006810	transport	3.77583e-10	2.53061e-08
GO:0048285	organelle fission	3.79237e-10	2.53061e-08
GO:0005739	mitochondrion	4.55726e-10	3.02755e-08
GO:0022607	cellular component assembly	5.07491e-10	3.3566e-08
GO:0005667	transcription factor complex	6.09507e-10	3.99746e-08
GO:0006281	DNA repair	6.09709e-10	3.99746e-08
GO:0017076	purine nucleotide binding	6.62505e-10	4.32472e-08
GO:0051098	regulation of binding	6.86857e-10	4.46427e-08
GO:0000279	M phase	7.03121e-10	4.55028e-08
GO:0044093	positive regulation of molecular function	7.6648e-10	4.93902e-08
GO:0015630	microtubule cytoskeleton	8.51816e-10	5.46545e-08
GO:0032555	purine ribonucleotide binding	8.92614e-10	5.69814e-08
GO:0051093	negative regulation of developmental process	8.95671e-10	5.69814e-08
GO:0034504	protein localization to nucleus	9.10483e-10	5.76793e-08
GO:0032553	ribonucleotide binding	9.22521e-10	5.81963e-08
GO:0009888	tissue development	9.37056e-10	5.88659e-08
GO:0032446	protein modification by small protein conjugation	1.05373e-09	6.59194e-08
GO:0035556	intracellular signal transduction	1.23069e-09	7.65941e-08
GO:0006417	regulation of translation	1.23457e-09	7.65941e-08
GO:0065008	regulation of biological quality	1.2753e-09	7.8796e-08
GO:0000775	chromosome, centromeric region	1.41942e-09	8.73409e-08
GO:0042325	regulation of phosphorylation	1.59546e-09	9.77727e-08
GO:0042770	signal transduction in response to DNA damage	1.71482e-09	1.0466e-07
GO:0009966	regulation of signal transduction	1.79974e-09	1.09398e-07
GO:0007399	nervous system development	1.81088e-09	1.09631e-07
GO:0006606	protein import into nucleus	1.82429e-09	1.1e-07
GO:0044212	transcription regulatory region DNA binding	1.9984e-09	1.20016e-07
GO:0023051	regulation of signaling	2.19405e-09	1.31241e-07
GO:0051170	nuclear import	2.31604e-09	1.37988e-07
GO:0006461	protein complex assembly	3.21476e-09	1.90776e-07
GO:0070271	protein complex biogenesis	3.33484e-09	1.97123e-07
GO:0051338	regulation of transferase activity	3.68932e-09	2.17222e-07
GO:0019220	regulation of phosphate metabolic process	4.8554e-09	2.83654e-07
GO:0051174	regulation of phosphorus metabolic process	4.8554e-09	2.83654e-07
GO:0043549	regulation of kinase activity	5.3876e-09	3.12541e-07
GO:0000975	regulatory region DNA binding	5.41232e-09	3.12541e-07
GO:0001067	regulatory region nucleic acid binding	5.41232e-09	3.12541e-07
GO:0048468	cell development	5.54135e-09	3.18766e-07
GO:0006260	DNA replication	5.58668e-09	3.20146e-07
GO:0044265	cellular macromolecule catabolic process	5.79475e-09	3.30807e-07
GO:2000026	regulation of multicellular organismal development	5.8997e-09	3.35523e-07
GO:0044092	negative regulation of molecular function	6.52994e-09	3.69964e-07
GO:0051052	regulation of DNA metabolic process	6.63043e-09	3.74245e-07
GO:0044430	cytoskeletal part	8.7507e-09	4.92071e-07
GO:0030330	DNA damage response, signal transduction by p53 class mediator	8.81335e-09	4.93745e-07
GO:0031090	organelle membrane	1.41371e-08	7.89052e-07
GO:0032501	multicellular organismal process	1.95635e-08	1.08787e-06
GO:0072331	signal transduction by p53 class mediator	2.22506e-08	1.23273e-06
GO:0070076	histone lysine demethylation	2.23575e-08	1.2341e-06
GO:0051239	regulation of multicellular organismal process	2.76458e-08	1.52042e-06
GO:0001932	regulation of protein phosphorylation	2.85281e-08	1.56322e-06
GO:0048583	regulation of response to stimulus	3.31339e-08	1.80899e-06
GO:0022008	neurogenesis	3.6301e-08	1.97472e-06
GO:0033043	regulation of organelle organization	4.65437e-08	2.52277e-06
GO:0016879	ligase activity, forming carbon-nitrogen bonds	5.46562e-08	2.95183e-06
GO:0048598	embryonic morphogenesis	5.87114e-08	3.15947e-06
GO:0010646	regulation of cell communication	7.66034e-08	4.10758e-06
GO:0017053	transcriptional repressor complex	7.99352e-08	4.27099e-06
GO:0005813	centrosome	8.53447e-08	4.54385e-06
GO:0000228	nuclear chromosome	9.84034e-08	5.22059e-06
GO:0009887	organ morphogenesis	1.04216e-07	5.49523e-06
GO:0043566	structure-specific DNA binding	1.04312e-07	5.49523e-06
GO:0032452	histone demethylase activity	1.09499e-07	5.74833e-06
GO:0016577	histone demethylation	1.20371e-07	6.29705e-06
GO:0016567	protein ubiquitination	1.28269e-07	6.68692e-06
GO:0008135	translation factor activity, nucleic acid binding	1.33255e-07	6.92281e-06
GO:0045859	regulation of protein kinase activity	1.3599e-07	7.02488e-06
GO:0032270	positive regulation of cellular protein metabolic process	1.36156e-07	7.02488e-06
GO:0030234	enzyme regulator activity	1.76968e-07	9.09928e-06
GO:0035295	tube development	2.0217e-07	1.03596e-05
GO:0006482	protein demethylation	2.30816e-07	1.17474e-05
GO:0008214	protein dealkylation	2.30816e-07	1.17474e-05
GO:0005794	Golgi apparatus	2.43425e-07	1.23473e-05
GO:0043484	regulation of RNA splicing	2.49767e-07	1.26263e-05
GO:0051130	positive regulation of cellular component organization	2.58519e-07	1.30249e-05
GO:0060284	regulation of cell development	2.68998e-07	1.34677e-05
GO:0007010	cytoskeleton organization	2.69103e-07	1.34677e-05
GO:0005815	microtubule organizing center	2.70449e-07	1.34901e-05
GO:0016787	hydrolase activity	3.18213e-07	1.582e-05
GO:0018193	peptidyl-amino acid modification	3.41306e-07	1.69121e-05
GO:0009141	nucleoside triphosphate metabolic process	3.47697e-07	1.71721e-05
GO:0043085	positive regulation of catalytic activity	3.63274e-07	1.78826e-05
GO:0009144	purine nucleoside triphosphate metabolic process	3.66317e-07	1.79735e-05
GO:0032269	negative regulation of cellular protein metabolic process	3.9094e-07	1.91191e-05
GO:0006403	RNA localization	3.96233e-07	1.93151e-05
GO:0048699	generation of neurons	4.50705e-07	2.18993e-05
GO:0030163	protein catabolic process	4.6094e-07	2.23244e-05
GO:0050767	regulation of neurogenesis	4.93386e-07	2.3819e-05
GO:0003714	transcription corepressor activity	4.96317e-07	2.38837e-05
GO:0000785	chromatin	5.21622e-07	2.50212e-05
GO:0006730	one-carbon metabolic process	5.52184e-07	2.64029e-05
GO:0045787	positive regulation of cell cycle	5.77039e-07	2.75037e-05
GO:0016585	chromatin remodeling complex	7.06981e-07	3.35905e-05
GO:0019827	stem cell maintenance	7.4595e-07	3.50433e-05
GO:0050657	nucleic acid transport	7.46893e-07	3.50433e-05
GO:0050658	RNA transport	7.46893e-07	3.50433e-05
GO:0051236	establishment of RNA localization	7.46893e-07	3.50433e-05
GO:0010564	regulation of cell cycle process	7.50905e-07	3.50727e-05
GO:0046822	regulation of nucleocytoplasmic transport	7.52193e-07	3.50727e-05
GO:0008284	positive regulation of cell proliferation	7.89656e-07	3.67056e-05
GO:0031967	organelle envelope	7.97785e-07	3.6969e-05
GO:0043281	regulation of cysteine-type endopeptidase activity involved in apoptotic process	8.05828e-07	3.72268e-05
GO:0019900	kinase binding	8.1039e-07	3.73227e-05
GO:0034621	cellular macromolecular complex subunit organization	8.12911e-07	3.73243e-05
GO:0007005	mitochondrion organization	8.15439e-07	3.73262e-05
GO:0042802	identical protein binding	8.31437e-07	3.79428e-05
GO:0032451	demethylase activity	8.79613e-07	4.00197e-05
GO:0016881	acid-amino acid ligase activity	9.44631e-07	4.2848e-05
GO:0044282	small molecule catabolic process	9.64983e-07	4.36393e-05
GO:0035257	nuclear hormone receptor binding	1.01331e-06	4.56874e-05
GO:0009199	ribonucleoside triphosphate metabolic process	1.04453e-06	4.69539e-05
GO:0015931	nucleobase-containing compound transport	1.08678e-06	4.87074e-05
GO:0005819	spindle	1.11516e-06	4.98303e-05
GO:0051336	regulation of hydrolase activity	1.12795e-06	5.01079e-05
GO:0003713	transcription coactivator activity	1.13114e-06	5.01079e-05
GO:0006413	translational initiation	1.13138e-06	5.01079e-05
GO:2000116	regulation of cysteine-type endopeptidase activity	1.18269e-06	5.22263e-05
GO:0051129	negative regulation of cellular component organization	1.25943e-06	5.54516e-05
GO:0050769	positive regulation of neurogenesis	1.46074e-06	6.41271e-05
GO:0051101	regulation of DNA binding	1.47097e-06	6.43881e-05
GO:0051325	interphase	1.49103e-06	6.50766e-05
GO:0008285	negative regulation of cell proliferation	1.50326e-06	6.54199e-05
GO:0045664	regulation of neuron differentiation	1.54454e-06	6.70223e-05
GO:0009205	purine ribonucleoside triphosphate metabolic process	1.54935e-06	6.70374e-05
GO:0000981	sequence-specific DNA binding RNA polymerase II transcription factor activity	1.66223e-06	7.17147e-05
GO:0031975	envelope	1.91708e-06	8.24731e-05
GO:0016772	transferase activity, transferring phosphorus-containing groups	2.14854e-06	9.21664e-05
GO:0051247	positive regulation of protein metabolic process	2.23909e-06	9.57769e-05
GO:0032386	regulation of intracellular transport	2.42644e-06	0.00010301
GO:0051864	histone demethylase activity (H3-K36 specific)	2.42877e-06	0.00010301
GO:0070544	histone H3-K36 demethylation	2.42877e-06	0.00010301
GO:0048864	stem cell development	2.55151e-06	0.000107911
GO:0051427	hormone receptor binding	2.56466e-06	0.000108163
GO:0051099	positive regulation of binding	2.63762e-06	0.000110928
GO:0071013	catalytic step 2 spliceosome	2.69978e-06	0.000113225
GO:0007568	aging	2.86905e-06	0.000119989
GO:0030182	neuron differentiation	2.89352e-06	0.000120676
GO:0034622	cellular macromolecular complex assembly	3.06005e-06	0.000127268
GO:0004722	protein serine/threonine phosphatase activity	3.08788e-06	0.00012807
GO:0005524	ATP binding	3.09857e-06	0.00012816
GO:0003690	double-stranded DNA binding	3.12676e-06	0.00012897
GO:0030099	myeloid cell differentiation	3.21217e-06	0.00013213
GO:0034708	methyltransferase complex	3.33854e-06	0.00013658
GO:0035097	histone methyltransferase complex	3.33854e-06	0.00013658
GO:0033673	negative regulation of kinase activity	3.50972e-06	0.000143193
GO:0019787	small conjugating protein ligase activity	3.62931e-06	0.000147671
GO:0030554	adenyl nucleotide binding	3.78108e-06	0.00015343
GO:0009259	ribonucleotide metabolic process	3.79537e-06	0.000153595
GO:0006479	protein methylation	3.85707e-06	0.000155255
GO:0008213	protein alkylation	3.85707e-06	0.000155255
GO:0008287	protein serine/threonine phosphatase complex	4.40148e-06	0.000176695
GO:0043009	chordate embryonic development	4.43355e-06	0.000177507
GO:0010720	positive regulation of cell development	4.55415e-06	0.000181851
GO:0004674	protein serine/threonine kinase activity	4.62649e-06	0.00018425
GO:0031647	regulation of protein stability	4.82114e-06	0.000191494
GO:0009968	negative regulation of signal transduction	4.91415e-06	0.000194673
GO:0051259	protein oligomerization	5.17435e-06	0.000204441
GO:0032559	adenyl ribonucleotide binding	5.24715e-06	0.000206773
GO:0051168	nuclear export	5.3847e-06	0.000211639
GO:0007507	heart development	5.565e-06	0.000218154
GO:0051603	proteolysis involved in cellular protein catabolic process	5.92062e-06	0.00023149
GO:0002039	p53 binding	6.58825e-06	0.000256925
GO:0009150	purine ribonucleotide metabolic process	6.70145e-06	0.00026062
GO:0016311	dephosphorylation	6.71773e-06	0.00026062
GO:0018205	peptidyl-lysine modification	6.86313e-06	0.000265575
GO:0042803	protein homodimerization activity	6.93614e-06	0.00026771
GO:0009792	embryo development ending in birth or egg hatching	6.98648e-06	0.000268962
GO:0032403	protein complex binding	7.08058e-06	0.000271887
GO:0051248	negative regulation of protein metabolic process	7.26209e-06	0.000278146
GO:0005525	GTP binding	7.33045e-06	0.000280049
GO:0006470	protein dephosphorylation	7.4004e-06	0.000282004
GO:0008629	induction of apoptosis by intracellular signals	7.59218e-06	0.00028858
GO:0017148	negative regulation of translation	7.65391e-06	0.000290191
GO:0009261	ribonucleotide catabolic process	7.76649e-06	0.000293718
GO:0034453	microtubule anchoring	7.87112e-06	0.000296927
GO:0070988	demethylation	7.90521e-06	0.000297466
GO:0048534	hemopoietic or lymphoid organ development	8.12714e-06	0.000305052
GO:0051960	regulation of nervous system development	8.24938e-06	0.000308868
GO:0048732	gland development	8.44947e-06	0.000314286
GO:0007154	cell communication	8.4534e-06	0.000314286
GO:0030097	hemopoiesis	8.45688e-06	0.000314286
GO:0034101	erythrocyte homeostasis	8.67992e-06	0.000321779
GO:0045597	positive regulation of cell differentiation	8.74277e-06	0.00032331
GO:0080135	regulation of cellular response to stress	8.8825e-06	0.00032767
GO:0009207	purine ribonucleoside triphosphate catabolic process	9.46562e-06	0.000348326
GO:0001783	B cell apoptosis	1.00706e-05	0.000369682
GO:0051348	negative regulation of transferase activity	1.01727e-05	0.000372521
GO:0009203	ribonucleoside triphosphate catabolic process	1.02409e-05	0.000374103
GO:0000902	cell morphogenesis	1.03557e-05	0.000377333
GO:0045786	negative regulation of cell cycle	1.03795e-05	0.000377333
GO:0048729	tissue morphogenesis	1.04489e-05	0.000378938
GO:0009146	purine nucleoside triphosphate catabolic process	1.05427e-05	0.000381416
GO:0000267	cell fraction	1.06537e-05	0.000384506
GO:0044257	cellular protein catabolic process	1.07178e-05	0.000385893
GO:0000079	regulation of cyclin-dependent protein kinase activity	1.09938e-05	0.000394881
GO:0030518	steroid hormone receptor signaling pathway	1.10272e-05	0.000395137
GO:0051028	mRNA transport	1.12066e-05	0.000400609
GO:0009154	purine ribonucleotide catabolic process	1.15036e-05	0.000410249
GO:0006367	transcription initiation from RNA polymerase II promoter	1.20988e-05	0.000430453
GO:0040008	regulation of growth	1.24606e-05	0.000442279
GO:0042592	homeostatic process	1.2728e-05	0.000450705
GO:0006469	negative regulation of protein kinase activity	1.35367e-05	0.000478213
GO:0032989	cellular component morphogenesis	1.37535e-05	0.000484731
GO:0016573	histone acetylation	1.40028e-05	0.00049236
GO:0009143	nucleoside triphosphate catabolic process	1.42615e-05	0.000499634
GO:0000776	kinetochore	1.42762e-05	0.000499634
GO:0016791	phosphatase activity	1.4402e-05	0.000502864
GO:0030522	intracellular receptor mediated signaling pathway	1.51963e-05	0.000529366
GO:0001701	in utero embryonic development	1.55805e-05	0.000541495
GO:0046825	regulation of protein export from nucleus	1.56342e-05	0.000542107
GO:0043065	positive regulation of apoptosis	1.60371e-05	0.000554795
GO:0071843	cellular component biogenesis at cellular level	1.63501e-05	0.000564323
GO:0006473	protein acetylation	1.6633e-05	0.000572368
GO:0010741	negative regulation of intracellular protein kinase cascade	1.66594e-05	0.000572368
GO:0016788	hydrolase activity, acting on ester bonds	1.68396e-05	0.000577236
GO:0051329	interphase of mitotic cell cycle	1.75203e-05	0.000599204
GO:0005625	soluble fraction	1.78494e-05	0.000609072
GO:0006195	purine nucleotide catabolic process	1.79566e-05	0.000611338
GO:0008630	DNA damage response, signal transduction resulting in induction of apoptosis	1.81188e-05	0.000614714
GO:0046332	SMAD binding	1.81376e-05	0.000614714
GO:0006916	anti-apoptosis	1.89511e-05	0.000640836
GO:0050684	regulation of mRNA processing	1.92233e-05	0.000648581
GO:0048568	embryonic organ development	1.94816e-05	0.000653502
GO:0006475	internal protein amino acid acetylation	1.95086e-05	0.000653502
GO:0018393	internal peptidyl-lysine acetylation	1.95086e-05	0.000653502
GO:0043068	positive regulation of programmed cell death	1.95432e-05	0.000653502
GO:0043353	enucleate erythrocyte differentiation	2.00269e-05	0.000668186
GO:0003735	structural constituent of ribosome	2.02693e-05	0.000674775
GO:0030900	forebrain development	2.07479e-05	0.000689178
GO:0023052	signaling	2.0967e-05	0.000694919
GO:0000956	nuclear-transcribed mRNA catabolic process	2.11757e-05	0.000700292
GO:0031346	positive regulation of cell projection organization	2.15123e-05	0.000709857
GO:0032880	regulation of protein localization	2.16544e-05	0.000711835
GO:0072332	signal transduction by p53 class mediator resulting in induction of apoptosis	2.1667e-05	0.000711835
GO:0010942	positive regulation of cell death	2.17972e-05	0.000714549
GO:0009166	nucleotide catabolic process	2.2088e-05	0.000722504
GO:0072523	purine-containing compound catabolic process	2.24408e-05	0.000732449
GO:0002520	immune system development	2.33458e-05	0.000758902
GO:0006839	mitochondrial transport	2.33524e-05	0.000758902
GO:0022626	cytosolic ribosome	2.34441e-05	0.000760236
GO:0007243	intracellular protein kinase cascade	2.40526e-05	0.000778289
GO:0019001	guanyl nucleotide binding	2.44369e-05	0.000787329
GO:0032561	guanyl ribonucleotide binding	2.44369e-05	0.000787329
GO:0010627	regulation of intracellular protein kinase cascade	2.48264e-05	0.000798166
GO:0071844	cellular component assembly at cellular level	2.53039e-05	0.00081178
GO:0009314	response to radiation	2.56246e-05	0.000820317
GO:0033157	regulation of intracellular protein transport	2.61158e-05	0.000834104
GO:0004721	phosphoprotein phosphatase activity	2.61664e-05	0.000834104
GO:0045637	regulation of myeloid cell differentiation	2.64852e-05	0.000842477
GO:0018394	peptidyl-lysine acetylation	2.71153e-05	0.000860696
GO:0060429	epithelium development	2.72907e-05	0.000864436
GO:0044454	nuclear chromosome part	2.75028e-05	0.000869321
GO:0005840	ribosome	2.87739e-05	0.000907231
GO:0044262	cellular carbohydrate metabolic process	2.8823e-05	0.000907231
GO:0051223	regulation of protein transport	2.96513e-05	0.000931347
GO:0023057	negative regulation of signaling	3.04292e-05	0.000953787
GO:0007059	chromosome segregation	3.14039e-05	0.000982289
GO:0043543	protein acylation	3.21664e-05	0.00100405
GO:0010648	negative regulation of cell communication	3.23583e-05	0.00100794
GO:0031401	positive regulation of protein modification process	3.38645e-05	0.00105268
GO:0070201	regulation of establishment of protein localization	3.47319e-05	0.00107741
GO:0008637	apoptotic mitochondrial changes	3.56798e-05	0.00110453
GO:0043414	macromolecule methylation	3.64451e-05	0.0011259
GO:0007165	signal transduction	3.73737e-05	0.00115221
GO:0035239	tube morphogenesis	3.76265e-05	0.00115763
GO:0008138	protein tyrosine/serine/threonine phosphatase activity	3.82386e-05	0.00117406
GO:0043086	negative regulation of catalytic activity	4.08346e-05	0.00124996
GO:0016477	cell migration	4.08771e-05	0.00124996
GO:0022613	ribonucleoprotein complex biogenesis	4.119e-05	0.00125687
GO:0071900	regulation of protein serine/threonine kinase activity	4.13239e-05	0.00125687
GO:0042921	glucocorticoid receptor signaling pathway	4.13545e-05	0.00125687
GO:0042771	DNA damage response, signal transduction by p53 class mediator resulting in induction of apoptosis	4.23298e-05	0.00128392
GO:0030218	erythrocyte differentiation	4.35989e-05	0.00131975
GO:0009894	regulation of catabolic process	4.41282e-05	0.00133308
GO:0034655	nucleobase-containing catabolic process	4.45935e-05	0.0013432
GO:0016301	kinase activity	4.4642e-05	0.0013432
GO:0006753	nucleoside phosphate metabolic process	4.6528e-05	0.00139435
GO:0009117	nucleotide metabolic process	4.6528e-05	0.00139435
GO:0030371	translation repressor activity	4.7167e-05	0.00141069
GO:0000982	RNA polymerase II core promoter proximal region sequence-specific DNA binding transcription factor activity	4.84722e-05	0.00144684
GO:0019207	kinase regulator activity	4.96749e-05	0.0014798
GO:0006066	alcohol metabolic process	5.01617e-05	0.00149134
GO:0003743	translation initiation factor activity	5.41854e-05	0.00160779
GO:0048024	regulation of nuclear mRNA splicing, via spliceosome	5.58695e-05	0.00165449
GO:0045667	regulation of osteoblast differentiation	5.78444e-05	0.0017096
GO:0010638	positive regulation of organelle organization	5.86581e-05	0.00173024
GO:0045182	translation regulator activity	6.33509e-05	0.001865
GO:0033169	histone H3-K9 demethylation	6.4542e-05	0.00189635
GO:0000904	cell morphogenesis involved in differentiation	6.8517e-05	0.00200921
GO:0070227	lymphocyte apoptosis	7.09265e-05	0.00207581
GO:0046483	heterocycle metabolic process	7.13416e-05	0.0020839
GO:0071277	cellular response to calcium ion	7.33514e-05	0.00213844
GO:0007346	regulation of mitotic cell cycle	7.40132e-05	0.00215356
GO:0005768	endosome	7.69096e-05	0.0022335
GO:0052547	regulation of peptidase activity	7.95381e-05	0.00230538
GO:0071241	cellular response to inorganic substance	8.09217e-05	0.00233037
GO:0071248	cellular response to metal ion	8.09217e-05	0.00233037
GO:0040007	growth	8.09332e-05	0.00233037
GO:0000123	histone acetyltransferase complex	8.11013e-05	0.00233037
GO:0006091	generation of precursor metabolites and energy	8.11839e-05	0.00233037
GO:0072521	purine-containing compound metabolic process	8.14795e-05	0.00233037
GO:0003007	heart morphogenesis	8.14869e-05	0.00233037
GO:0048872	homeostasis of number of cells	8.16722e-05	0.00233123
GO:0051094	positive regulation of developmental process	8.26568e-05	0.00235109
GO:0019901	protein kinase binding	8.26811e-05	0.00235109
GO:0044270	cellular nitrogen compound catabolic process	8.49889e-05	0.00241214
GO:0072655	establishment of protein localization in mitochondrion	8.66436e-05	0.00245447
GO:0030879	mammary gland development	8.82931e-05	0.00249648
GO:0044087	regulation of cellular component biogenesis	8.93605e-05	0.00252056
GO:0046982	protein heterodimerization activity	8.94804e-05	0.00252056
GO:0048585	negative regulation of response to stimulus	9.1802e-05	0.00258111
GO:0000003	reproduction	9.47111e-05	0.00265793
GO:0050678	regulation of epithelial cell proliferation	9.53387e-05	0.00267055
GO:0048863	stem cell differentiation	9.73174e-05	0.0027209
GO:0001558	regulation of cell growth	9.75832e-05	0.00272326
GO:0061384	heart trabecular morphogenesis	0.000100455	0.0027982
GO:0071887	leukocyte apoptosis	0.000103979	0.00289101
GO:0015631	tubulin binding	0.000104192	0.00289157
GO:0006511	ubiquitin-dependent protein catabolic process	0.000105224	0.00291482
GO:0035259	glucocorticoid receptor binding	0.000108901	0.00301113
GO:0070585	protein localization in mitochondrion	0.000109529	0.00302293
GO:0001077	RNA polymerase II core promoter proximal region sequence-specific DNA binding transcription factor activity involved in positive regulation of transcription	0.000109866	0.00302666
GO:0007569	cell aging	0.000110077	0.00302692
GO:0034968	histone lysine methylation	0.000110959	0.0030436
GO:0051291	protein heterooligomerization	0.000111089	0.0030436
GO:0022603	regulation of anatomical structure morphogenesis	0.000112703	0.00308219
GO:0022604	regulation of cell morphogenesis	0.000113144	0.00308861
GO:0046700	heterocycle catabolic process	0.000115547	0.0031485
GO:0000375	RNA splicing, via transesterification reactions	0.000116529	0.00316951
GO:0031344	regulation of cell projection organization	0.00012143	0.00329684
GO:0043409	negative regulation of MAPKKK cascade	0.000121763	0.0032999
GO:0044445	cytosolic part	0.000123439	0.0033393
GO:0001503	ossification	0.000124848	0.00337136
GO:0001649	osteoblast differentiation	0.00012593	0.00339445
GO:0006611	protein export from nucleus	0.000127639	0.00343437
GO:0051100	negative regulation of binding	0.000130112	0.00349464
GO:0035035	histone acetyltransferase binding	0.000131863	0.00353534
GO:0052548	regulation of endopeptidase activity	0.0001321	0.00353538
GO:0050673	epithelial cell proliferation	0.000133978	0.00357927
GO:0006352	transcription initiation, DNA-dependent	0.000134253	0.00358025
GO:0033119	negative regulation of RNA splicing	0.000137018	0.00364749
GO:0022414	reproductive process	0.000141116	0.00374993
GO:0051493	regulation of cytoskeleton organization	0.000146388	0.00388317
GO:0004842	ubiquitin-protein ligase activity	0.000150017	0.0039724
GO:0032318	regulation of Ras GTPase activity	0.000150424	0.00397618
GO:0006402	mRNA catabolic process	0.000154968	0.00408908
GO:0019941	modification-dependent protein catabolic process	0.000159083	0.0041903
GO:0006928	cellular component movement	0.000161941	0.00425812
GO:0005626	insoluble fraction	0.000163292	0.00428613
GO:0008092	cytoskeletal protein binding	0.000167024	0.00437643
GO:0006401	RNA catabolic process	0.000169321	0.0044289
GO:0048666	neuron development	0.000172727	0.00451014
GO:0000226	microtubule cytoskeleton organization	0.000173252	0.00451597
GO:0002902	regulation of B cell apoptosis	0.000174521	0.00454118
GO:0048646	anatomical structure formation involved in morphogenesis	0.000177084	0.00459989
GO:0007417	central nervous system development	0.000177694	0.00460778
GO:0016407	acetyltransferase activity	0.000185058	0.00479044
GO:0006984	ER-nucleus signaling pathway	0.00018596	0.00480551
GO:0035258	steroid hormone receptor binding	0.000189108	0.00487848
GO:0031329	regulation of cellular catabolic process	0.00019077	0.0049129
GO:0043632	modification-dependent macromolecule catabolic process	0.000194178	0.00499209
GO:0042826	histone deacetylase binding	0.000198623	0.00509765
GO:0010639	negative regulation of organelle organization	0.000199042	0.00509969
GO:0060562	epithelial tube morphogenesis	0.000205387	0.00525328
GO:0043425	bHLH transcription factor binding	0.000210199	0.00536721
GO:0030278	regulation of ossification	0.00021062	0.00536885
GO:0043408	regulation of MAPKKK cascade	0.00021222	0.00540046
GO:0016706	oxidoreductase activity, acting on paired donors, with incorporation or reduction of molecular oxygen, 2-oxoglutarate as one donor, and incorporation of one atom each of oxygen into both donors	0.000212848	0.00540727
GO:0031175	neuron projection development	0.000213999	0.00542734
GO:0030036	actin cytoskeleton organization	0.000217205	0.00549545
GO:0010035	response to inorganic substance	0.000217417	0.00549545
GO:0007006	mitochondrial membrane organization	0.000220783	0.00557115
GO:2001020	regulation of response to DNA damage stimulus	0.000221938	0.0055909
GO:0010769	regulation of cell morphogenesis involved in differentiation	0.000222647	0.00559936
GO:0044429	mitochondrial part	0.000229348	0.00575825
GO:0051351	positive regulation of ligase activity	0.00023025	0.00577123
GO:0008080	N-acetyltransferase activity	0.000231242	0.00578645
GO:0006275	regulation of DNA replication	0.000232288	0.0058029
GO:0043388	positive regulation of DNA binding	0.000232673	0.0058029
GO:0005635	nuclear envelope	0.000238255	0.00593226
GO:0048667	cell morphogenesis involved in neuron differentiation	0.000241751	0.00600934
GO:0016571	histone methylation	0.000248129	0.0061577
GO:0021537	telencephalon development	0.000250563	0.00620784
GO:0006163	purine nucleotide metabolic process	0.00026155	0.00646938
GO:0032454	histone demethylase activity (H3-K9 specific)	0.000262315	0.00647762
GO:0035770	RNA granule	0.000274973	0.00677905
GO:0007050	cell cycle arrest	0.000276299	0.00680059
GO:0032933	SREBP-mediated signaling pathway	0.000278299	0.00683858
GO:0004298	threonine-type endopeptidase activity	0.00028226	0.00691011
GO:0070003	threonine-type peptidase activity	0.00028226	0.00691011
GO:0000819	sister chromatid segregation	0.00028269	0.00691011
GO:0031958	corticosteroid receptor signaling pathway	0.00028305	0.00691011
GO:0023056	positive regulation of signaling	0.000284307	0.00692951
GO:0016773	phosphotransferase activity, alcohol group as acceptor	0.000287678	0.00700031
GO:0000082	G1/S transition of mitotic cell cycle	0.00029068	0.00705602
GO:0060341	regulation of cellular localization	0.000290907	0.00705602
GO:0072358	cardiovascular system development	0.000292641	0.00707522
GO:0072359	circulatory system development	0.000292641	0.00707522
GO:0008022	protein C-terminus binding	0.000296614	0.00715975
GO:0016605	PML body	0.000300123	0.00723281
GO:0005852	eukaryotic translation initiation factor 3 complex	0.000303601	0.00729362
GO:0009967	positive regulation of signal transduction	0.000303617	0.00729362
GO:0000724	double-strand break repair via homologous recombination	0.000310713	0.00744025
GO:0000725	recombinational repair	0.000310713	0.00744025
GO:0065004	protein-DNA complex assembly	0.000314301	0.0075142
GO:0003684	damaged DNA binding	0.000319902	0.00763595
GO:0031023	microtubule organizing center organization	0.000320737	0.00764373
GO:0046164	alcohol catabolic process	0.000326253	0.00776285
GO:0048025	negative regulation of nuclear mRNA splicing, via spliceosome	0.000333342	0.00789833
GO:0050686	negative regulation of mRNA processing	0.000333342	0.00789833
GO:0035019	somatic stem cell maintenance	0.000333525	0.00789833
GO:0000060	protein import into nucleus, translocation	0.000336687	0.00796066
GO:0048870	cell motility	0.000340411	0.00802344
GO:0051674	localization of cell	0.000340411	0.00802344
GO:0005689	U12-type spliceosomal complex	0.000345776	0.00813712
GO:0007498	mesoderm development	0.000350556	0.00822776
GO:0000159	protein phosphatase type 2A complex	0.000350724	0.00822776
GO:0007389	pattern specification process	0.000352482	0.00825612
GO:0006917	induction of apoptosis	0.000353577	0.00826884
GO:0046034	ATP metabolic process	0.000358511	0.00837119
GO:0035329	hippo signaling cascade	0.000361329	0.00842389
GO:0050821	protein stabilization	0.000365311	0.00850353
GO:0043516	regulation of DNA damage response, signal transduction by p53 class mediator	0.000366645	0.00850915
GO:0043254	regulation of protein complex assembly	0.000366686	0.00850915
GO:0012502	induction of programmed cell death	0.000374476	0.00867652
GO:0042623	ATPase activity, coupled	0.000376681	0.00871417
GO:0010975	regulation of neuron projection development	0.000382083	0.00882552
GO:0010212	response to ionizing radiation	0.000391786	0.00903421
GO:0000377	RNA splicing, via transesterification reactions with bulged adenosine as nucleophile	0.000392923	0.00903421
GO:0000398	nuclear mRNA splicing, via spliceosome	0.000392923	0.00903421
GO:0019887	protein kinase regulator activity	0.000393944	0.00904384
GO:0051320	S phase	0.000398531	0.00913518
GO:0055114	oxidation-reduction process	0.000399791	0.00915009
GO:0042254	ribosome biogenesis	0.000408308	0.0093308
GO:0016410	N-acyltransferase activity	0.00040973	0.00934906
GO:0009628	response to abiotic stimulus	0.00041345	0.00941964
GO:0016747	transferase activity, transferring acyl groups other than amino-acyl groups	0.000416853	0.00947247
GO:0045668	negative regulation of osteoblast differentiation	0.000417083	0.00947247
GO:0022411	cellular component disassembly	0.000417662	0.00947247
GO:0030855	epithelial cell differentiation	0.000422644	0.009571
GO:0030029	actin filament-based process	0.000427475	0.00966582
GO:0000380	alternative nuclear mRNA splicing, via spliceosome	0.000431147	0.00971968
GO:0002761	regulation of myeloid leukocyte differentiation	0.000431152	0.00971968
GO:0043393	regulation of protein binding	0.000432375	0.00973265
GO:0071824	protein-DNA complex subunit organization	0.000435318	0.00978423
