# Supplementary material for: The non-coding snRNA 7SK controls transcriptional termination, poising, and bidirectionality in embryonic stem cells
Source: Genome Biol. 2013 Sep 17;14(9):R98. doi: 10.1186/gb-2013-14-9-r98 (PMC4053805; doi:10.1186/gb-2013-14-9-r98)
Supplement: Additional file 14: Table S7 — Sequence of quantitative reverse transcription (qRT)-PCR primers and antisense oligonucleotides. [file gb-2013-14-9-r98-S14.xlsx]

## Sheet: qRT-PCR primers
qRT-PCR primers
RNA	forward	reverse
TBP mRNA (exon 6 - exon 7)	GGGGAGCTGTGATGTGAAGT	CCAGGAAATAATTCTGGCTCA
18S rRNA	GCAATTATTCCCCATGAACG	GGGACTTAATCAACGCAAGC
7SK total (no introns)	GCCTCATTTGGATGTGTCTG	CAAACAAGCTCTCAAGGTCCA
Oct4 (POU5F1) mRNA (exon 1-exon 2)	GTTGGAGAAGGTGGAACCAA	GCAAACTGTTCTAGCTCCTTCTG
Dll1 mRNA (exon 8 - exon 9)	TTCAACTGTGAGAAGAAGATGGAT	ACAGGTAAGAGTTGCCGAGGT
Nanog mRNA (exon 1- exon 2)	TTACAAGGGTCTGCTACTGAGATG	GTTTGGGACTGGTAGAAGAATCAG
c-myc mRNA (exon 2-exon 3)	CTAGTGCTGCATGAGGAGACAC	CACAGACACCACATCAATTTCTTC
Pax6 mRNA (exon 6 - exon 7)	GGACTTCAGTACCAGGGCAAC	AACTGATGGAGTTGGTGTTCTCTC
Sox9 mRNA (exon 1-exon 2)	AGCAAGACTCTGGGCAAGC	TCCACGAAGGGTCTCTTCTC
Slc17a2 mRNA (exon 3 - exon 4)	CCAGAGCAGAGGAATCAAGG	GCTGATGGAGCTAAAGATAATGC
Dprc1 mRNA (exon 1 - exon 2)	TCCTCTTCTTTCCGGCTTCT	AGGTTCGCCAGTCTTTTGAA
Rbm34 mRNA (exon 2 - exon 3)	CCAGTTTTGCAAGAGCCTTC	CACTTTCCCTGTTTGCCAGT
hnRNPL mRNA (exon 2 - exon 3)	GAAGCTGACCTTGTGGAAGC	TACCAGTGCCTGCCTCTTCT
Mettl16 mRNA (exon 3 - exon 4)	CACCAGGATTCGGACAAAAC	GCCATTTAAGGTTGCTCCAA
Olig2 total (3'UTR)	TCCTAACAAATCTGTGAATGTTCC	TTTTAAGCGTCTGTAAAGCTTGC
Dll1 total (exon 9)	TACTGCGAGGACAATGTGGAT	GGTACAGGAGAAGTCGTTCACAC
Sox2 total (5'UTR; no introns)	AGTGTTTGCAAAAAGGGAAAAGTA	TCTTTCTCCCAGCCCTAGTCTT
Foxd1 total (no introns)	GACTCTGCACCAAGGGACA	TTCCTAACAATTGGAAATCCTAGC
Hexim1 total (no introns)	ATGCCTGTCCAGAATTGAGC	GTGGATAAGTCCTCCCCATTC
Oct4 (POU5F1) nascent (exon 4- intron 4)	ATCACTCACATCGCCAATCA	GGGAAACATCCAGGTACCAC
Dll1 nascent (exon 8- intron 8)	TTCAACTGTGAGAAGAAGATGGAT	ACAAACTCAAGGTGACTCACAGAG
Hes 1 nascent (exon 1 - intron 1)	ACACCGGACAAACCAAAGAC	CCCGAGGTTTTAAGAGAAAAGTAA
Nr4a2 nascent (exon 1-intron 1)	AGAGAACCCGTTCCCTGGTA	CGGAGTTGAATGAATGAAGAGAG
Irx2 nascent (exon 3 - intron 3)	CTCACCAGGCGAGACACTG	GGCTAGTTCTGACTACCAGAATCC
CNPase nascent (exon 1 - intron 1)	AGAAAGAGCTTCGACACTGTAGGT	CAGGCAAACAGTACAAGGCTTTAG
MBP nascent (exon 3 - intron 3)	TGAAAACCCAGTAGTCCATTTCTT	TGTGAGCTAAGACCTCTTTTGGAT
AK079380 (Sox8OT) total RNA (exon 2)	ATCCTGGCTTTCCCCATTAC	AGTGAGTCCCCATCAGCATC
Gm10863 (Sox10OT) spliced ncRNA (exon 3 - exon5)	GAATCAGGATAAATCACAGAAACTCG	GGCCAGGAATGCAGCTAGCAC
qRT-PCR primers
udRNA	forward	reverse
Hes 1	TCAGCCATATTTTTCTGAGGTACA	AGTGCCTTTAAAAGAGGCAGTAGA
Rbm34	TTCCCGAAGTTTGACGTTTC	CGGCTTTGAAGACGGAATAG
hnRNPL	ACTGAGAAGTGAGGCGCAGT	GGGCTACACTGGGACAGAAA
Mettl6	TGTTCTGCTTGGTCTGCAAG	AGAGCAATGCTAGGCCTCAA
Antisense Oligonucleotides with phosphorothioate bonds (*) and 2’ O-methyl RNA bases (m)
Gene	region
ASo GFP*	5’- mU*mC*mA* mC*mC*T* T*C*A* C*C*C* T*C*T* mC*mC*mA* mC*mU-3’
ASo 7SK 5’ ^	5’-mC*mU*mA* mG*mC*C* A*G*C* C*A*G* A*T*C* mA*mG*mC* mC*mG-3’
ASo Scrambled	5'-mG*mG*mU* mA*mG*G* A*G*G* T*G*C*G*T*C* mU*mG*mU* mU*mU-3'
ASo 7SK 3’	5'-mG*mG*mA* mU*mG*T* G*T*C* T*G*G* A*G*T* mC*mU*mU* mG*mG-3'
* Sasaki, Y.T., Ideue, T., Sano, M., Mituyama, T. & Hirose, T. MENepsilon/beta noncoding RNAs are essential for structural integrity of nuclear paraspeckles. Proc Natl Acad Sci U S A 106, 2525-30 (2009).
^Prasanth, K.V. et al. Nuclear organization and dynamics of 7SK RNA in regulating gene expression. Mol Biol Cell 21, 4184-96 (2010).
